# Supplementary material for: Genetic Diversity, Population Structure and Linkage Disequilibrium Analyses in Tropical Maize Using Genotyping by Sequencing
Source: Plants (Basel). 2022 Mar 17;11(6):799. doi: 10.3390/plants11060799 (PMC8955159; doi:10.3390/plants11060799)
Supplement: Supplementary file 1 [file plants-11-00799-s001.zip]

Archive with 7 entries (7 files):
- Figure S1_Cluster and PCA Plots based on seven variables.pdf
- Figure S2.pdf
- Table S1_Summary of genotypes.xls
- Table S2 Pairwise distance matrix half diagnal for MEGA.xlsx
- Table S3 Pairwise Kinship matrix between inbred lines.xlsx
- Table S4 Membership probability at K=6.xls
- Table S5.pdf
