# Supplementary material for: Genetic Diversity, Population Structure and Linkage Disequilibrium Analyses in Tropical Maize Using Genotyping by Sequencing
Source: Plants (Basel). 2022 Mar 17;11(6):799. doi: 10.3390/plants11060799 (PMC8955159; doi:10.3390/plants11060799)
Supplement: Supplementary file 1 [file plants-11-00799-s001.zip › Table S1_Summary of genotypes.xls]

## Sheet: Sheet1
Table S1. Details on pedigree, population structure, clustering behaviour, and important morphological features of 384 inbred lines of association mapping panel genotyped using 60,227 polymorphic SNPs. Mixed lines represent which could not assigend to any of a group in population study.
Inbred name	Pedigree/source	Institute/Center	Inbred line code	Q1	Q2	Q3	Groups based on STRUCTURE	Groups based on phylogenetic analysis	Groups from phylogenetic analysis	Groups from MDS	Heterogeneity (%)	Types of corn	Kernel colour	Maturity	Plant Height	Ear height placement
BML 45	NK6240×BML15	AICRP, Hyderabad	IMR2	0.011	0.977	0.012	Mixed	Cluster-1	G2	G2	19.206	Field corn	Yellow	Medium	Short	Low
IML 15-69	CML 269 × HKI 4 C 4B -1-1-2-4	ICAR-IIMR, Ludhiana	IMR295	0.396	0.604	0	G4	Cluster-3	G4	G4	15.536	Field corn	Yellow	Medium	Short	Low
CML 292	Pob28×TSR)-33-2-7-1-2-BB-f	CIMMYT, Mexico	IMR4	0.342	0.099	0.56	G2	Cluster-3	G3	G1 & G3	14.193	Field corn	Yellow	Medium	Medium	Medium
IML15-113	CML 269 × HKI 4 C 4B -1-1-2-4	ICAR-IIMR, Ludhiana	IMR298	0.335	0.665	0	G4	Cluster-3	G4	G4	15.714	Field corn	Yellow	Medium	Long	High
IML15-186	CML 269 × HKI 4 C 4B -1-1-2-5	ICAR-IIMR, Ludhiana	IMR300	0.603	0.349	0.048	G4	Cluster-3	G4	G4	14.067	Field corn	Yellow	Medium	Medium	Medium
DML 119	HY10RN-10235-118-1-3	ICAR-IIMR, Ludhiana	IMR8	0.89	0.11	0	Mixed	Cluster-1	G2	G2	29.198	Field corn	Yellow	Medium	Long	High
DML 127	MRCHY 4855-3-5-4-1	ICAR-IIMR, Ludhiana	IMR9	0.001	0.904	0.095	Mixed	Cluster-3	G3	G1 & G3	13.587	Field corn	Yellow	Early	Medium	Medium
DML 134-2	EC618225-4-6-3-1-2	ICAR-IIMR, Ludhiana	IMR11	0	0	1	G6	Cluster-2	G3	G1 & G3	16.036	Field corn	Orange	Medium	Medium	High
IML15-268	CML 269 × HKI 4 C 4B -1-1-2-6	ICAR-IIMR, Ludhiana	IMR303	0.303	0.641	0.056	G4	Cluster-3	G4	G4	16.501	Field corn	Yellow	Medium	Long	Low
DML 163-1	MRCHY6340-6-3-1-5	ICAR-IIMR, Ludhiana	IMR14	0.24	0.158	0.603	Mixed	Cluster-1	G1	G1 & G3	13.554	Field corn	Yellow	Medium	Long	High
DML 170	MRCHY 6331-4-3-2-1	ICAR-IIMR, Ludhiana	IMR15	0	0	1	Mixed	Cluster-1	G2	G2	29.103	Field corn	Yellow	Medium	Long	Medium
DML 19	EC44612-7-6-1-2-4	ICAR-IIMR, Ludhiana	IMR18	0.409	0.567	0.024	Mixed	Cluster-1	G1	G1 & G3	14.58	Field corn	Yellow	Early	Long	Low
DML 193	EC 645987-1-1-2-2	ICAR-IIMR, Ludhiana	IMR19	0.526	0.437	0.037	Mixed	Cluster-1	G2	G2	15.036	Field corn	Yellow	Medium	Long	High
DML 194	EC645987-2-3-2-1-1	ICAR-IIMR, Ludhiana	IMR20	0.707	0.281	0.012	Mixed	Cluster-1	G2	G2	17.693	Field corn	Yellow	Late	Long	High
DML 212A	EC 618226-2-3-9-12-1	ICAR-IIMR, Ludhiana	IMR26	0.846	0.154	0	Mixed	Cluster-1	G1	G1 & G3	12.861	Field corn	Purple	Early	Short	Medium
DML 221	MRCH4845-11-3-4-1	ICAR-IIMR, Ludhiana	IMR27	0.226	0.343	0.431	Mixed	Cluster-3	G3	G1 & G3	14.452	Field corn	Orange	Medium	Short	Low
DML 242	MRCHY 5133-2-11-3-4	ICAR-IIMR, Ludhiana	IMR29	0.095	0.905	0	G6	Cluster-3	G3	G1 & G3	10.641	Field corn	Yellow	Late	Medium	Medium
IML 15-36	CML 269 × HKI 4 C 4B -1-1-2	ICAR-IIMR, Ludhiana	IMR663	0.464	0.464	0.072	G4	Cluster-3	G4	G4	13.557	Field corn	Yellow	Medium	Medium	Low
DML 346	DHM117-11-3-6-2-1-3	ICAR-IIMR, Ludhiana	IMR34	0.421	0.463	0.116	Mixed	Cluster-3	G4	G4	15.043	Field corn	Orange	Medium	Medium	Medium
DQL 1005	HQPM 1(123)-6-2-3-2-1-2	ICAR-IIMR, Ludhiana	IMR41	0.377	0.588	0.035	G6	Cluster-1	G1	G1 & G3	19.015	QPM	Yellow	Medium	Medium	High
IML 15-192	CML 269 × HKI 4 C 4B -1-1-3	ICAR-IIMR, Ludhiana	IMR664	0.282	0.609	0.108	G4	Cluster-3	G4	G4	13.992	Field corn	Yellow	Medium	Short	Low
IML 15-256	CML 269 × HKI 4 C 4B -1-1-4	ICAR-IIMR, Ludhiana	IMR665	0.136	0.355	0.509	G4	Cluster-3	G4	G4	14.233	Field corn	Yellow	Late	Long	Medium
V 373	JKMH-175-4 (O.P.) ⊗-16-7-12-1	ICAR-VPKAS, Almora	IMR50	0.354	0.633	0.013	Mixed	Cluster-1	G2	G2	27.136	Field corn	Yellow	Medium	Medium	Medium
DQL 609-1-3	HQPM-7	ICAR-IIMR, Ludhiana	IMR55	0.319	0.662	0.019	Mixed	Cluster-2	G3	G1 & G3	18.377	QPM	Yellow	Medium	Medium	High
DQL 614-5-4	HQPM-7	ICAR-IIMR, Ludhiana	IMR58	0.563	0.371	0.065	Mixed	Cluster-1	G3	G1 & G3	15.212	QPM	Yellow	Medium	Medium	Medium
DQL 780-2	HQPM5Rfd	ICAR-IIMR, Ludhiana	IMR60	0.562	0.376	0.062	Mixed	Cluster-1	G1	G1 & G3	11.599	QPM	Yellow	Medium	Medium	Medium
DQL 621-1-1A	HQPM7 Rfd	ICAR-IIMR, Ludhiana	IMR63	0.002	0.975	0.022	Mixed	Cluster-1	G1	G1 & G3	23.441	QPM	Yellow	Medium	Medium	Medium
DQL565-5-2	HQPM1	ICAR-IIMR, Ludhiana	IMR76	0.08	0.81	0.11	G6	Cluster-1	G1	G1 & G3	11.081	QPM	Yellow	Medium	Long	High
DQL 626 (ORANGE)-2-3	HQPM4	ICAR-IIMR, Ludhiana	IMR77	0	0.002	0.998	G6	Cluster-1	G1	G1 & G3	18.297	QPM	Yellow	Medium	Long	Medium
DQL 630-3-6	HQPM4	ICAR-IIMR, Ludhiana	IMR82	0.381	0.577	0.042	Mixed	Cluster-1	G1	G1 & G3	19.49	QPM	orange	Medium	Long	High
DMRQPM 103	CLQRCY-41	ICAR-IIMR, Ludhiana	IMR87	0.131	0.869	0	G6	Cluster-2	G3	G1 & G3	11.513	QPM	Yellow	Medium	Long	Medium
DQL 685-13-1	HQPM5(Rfd)	ICAR-IIMR, Ludhiana	IMR91	0.031	0.877	0.092	G6	Cluster-1	G1	G1 & G3	15.614	QPM	Yellow	Medium	Long	High
DQL 720-10-5	HQPM1(WL)	ICAR-IIMR, Ludhiana	IMR97	0.417	0.526	0.058	Mixed	Cluster-1	G1	G1 & G3	29.965	QPM	orange	Medium	Medium	Medium
DQL 574-2	HQPM1	ICAR-IIMR, Ludhiana	IMR98	0.246	0.385	0.369	Mixed	Cluster-1	G1	G1 & G3	30.41	QPM	Yellow	Medium	Medium	Medium
DQL 593-3	HQPM7WL	ICAR-IIMR, Ludhiana	IMR99	0.001	0.976	0.023	Mixed	Cluster-1	G2	G2	12.337	QPM	Yellow	Medium	Medium	Medium
DQL 609-1-4	HQPM7 (WL)	ICAR-IIMR, Ludhiana	IMR100	0.979	0.021	0	Mixed	Cluster-1	G1	G1 & G3	15.822	QPM	Yellow	Medium	Medium	Medium
DQL 784(O)-4-1	HQPM5Rfd	ICAR-IIMR, Ludhiana	IMR102	0.325	0.561	0.114	Mixed	Cluster-1	G1	G1 & G3	20.33	QPM	Yellow	Medium	Long	Medium
DQL 602-2	HQPM7 (WL)	ICAR-IIMR, Ludhiana	IMR103	0.03	0.97	0	G6	Cluster-1	G1	G1 & G3	15.221	QPM	Yellow	Medium	Long	High
DQL 609-5	HQPM7 (WL)	ICAR-IIMR, Ludhiana	IMR105	0.383	0.587	0.03	G2	Cluster-3	G3	G1 & G3	43.809	QPM	Yellow	Medium	Short	Medium
DQL 790-2-4	Vivek QPM9 (Rfd)	ICAR-IIMR, Ludhiana	IMR108	0.308	0.692	0	G2	Cluster-1	G1	G1 & G3	36.283	QPM	Yellow	Late	Short	Medium
DQL-74-1	G15QC7	ICAR-IIMR, Ludhiana	IMR109	0.437	0.501	0.062	Mixed	Cluster-1	G1	G1 & G3	28.105	QPM	orange	Medium	Short	Medium
CM 120	C103	AICRP,ICAR-IIMR, Ludhiana	IMR112	0.36	0.602	0.038	Mixed	Cluster-2	G3	G1 & G3	25.769	Field corn	Yellow	Late	Short	Low
CM 133	A 670	AICRP,ICAR-IIMR, Ludhiana	IMR114	0.332	0.668	0	G2	Cluster-3	G3	G1 & G3	42.967	Field corn	Yellow	Medium	Medium	Medium
CM 135	IPA 3-6-10-3-#	AICRP,ICAR-IIMR, Ludhiana	IMR115	0.23	0.127	0.643	Mixed	Cluster-1	G1	G1 & G3	19.725	Field corn	Yellow	Medium	Short	Low
CM 138	IPA 21-10-f-#	AICRP,ICAR-IIMR, Ludhiana	IMR116	0.473	0.5	0.027	Mixed	Cluster-1	G3	G1 & G3	22.116	Field corn	Yellow	Medium	Short	Low
CM 140	J 617 -61-1-1-1-1-6-FS5-1-1-#-#-#	AICRP,ICAR-IIMR, Ludhiana	IMR121	0.073	0.927	0	G6	Cluster-1	G1	G1 & G3	21.318	Field corn	Orange	Medium	Medium	Medium
CM 212	USNACC No. 2132 (Alm)-3-2-f-#-13-#-bulk	AICRP,ICAR-IIMR, Ludhiana	IMR127	0.387	0.613	0	Mixed	Cluster-1	G2	G2	31.34	Field corn	orange	Medium	Long	High
CM 213	IPA 3-20-f-f-1-1	AICRP,ICAR-IIMR, Ludhiana	IMR128	0.343	0.633	0.024	Mixed	Cluster-1	G2	G2	21.909	Field corn	Yellow	Medium	Long	Medium
CML 112BBB	P33-C1-FS3-3-B-#-#-2-2-2-B	CIMMYT, Mexico	IMR131	0.29	0.484	0.225	Mixed	Cluster-1	G2	G2	27.084	Field corn	Yellow	Early	Long	High
CML 114	P45-C2-FS88-#*3-1-1-2-B	CIMMYT, Mexico	IMR132	0.001	0	0.999	Mixed	Cluster-1	G2	G2	33.787	Field corn	Yellow	Late	Long	Medium
P72c1×brasil1177-2	P72	ICAR-IIMR, Ludhiana	IMR3	0	0	1	G4	Cluster-3	G4	G4	15.299	Field corn	Yellow	Late	Long	Long
CML12	P21-C5-FS229-2-2-1-2-B	CIMMYT, Mexico	IMR134	0.421	0.563	0.017	Mixed	Cluster-1	G2	G2	15.799	Field corn	Yellow	Medium-Late	Medium	Low
CML 141	P62-C5-FS24-5-3-2-1-B-B-2-B	CIMMYT, Mexico	IMR136	0.011	0.904	0.084	Mixed	Cluster-2	G3	G1 & G3	12.757	QPM	White	Late	Long	High
CML 162	G25Q-C1-FS18-8-1-2-B-B-2-B	CIMMYT, Mexico	IMR137	0.484	0.471	0.045	Mixed	Cluster-2	G3	G1 & G3	31.454	QPM	Yellow	Late	Medium	Medium
CML171	G25Q-HS13-5-B-1-1-2-B-1-B	CIMMYT, Mexico	IMR138	0.324	0.634	0.042	Mixed	Cluster-2	G3	G1 & G3	26.593	QPM	Yellow	Medium	Long	Medium
CML 220-1	EV8730/SR)/EV8730-324-1-1-2-B	CIMMYT, Mexico	IMR145	0.453	0.518	0.029	G2	Cluster-3	G3	G1 & G3	42.524	Field corn	Purple	Medium	Medium	Medium
CML 282	(G22-F128/G22-F25)-2-2-3-1-B	CIMMYT, Mexico	IMR149	0.342	0.648	0.011	Mixed	Cluster-1	G3	G1 & G3	38.139	Field corn	Yellow	Late	Long	High
CML 295BBB	SINTAMTSR-76-2-1-1-1-B	CIMMYT, Mexico	IMR151	0.078	0.324	0.598	G6	Cluster-2	G3	G1 & G3	22.643	Field corn	Yellow	Medium	Medium	Medium
CML304	SINTAMTSR-76-1-2-3-2-B	CIMMYT, Mexico	IMR152	0	0	1	G6	Cluster-2	G3	G1 & G3	11.905	Field corn	Yellow	Late	Long	Medium
CML 312-1	S89500-F2-2-2-1-1-B	CIMMYT, Mexico	IMR153	0.002	0.967	0.031	G6	Cluster-2	G3	G1 & G3	20.18	Field corn	Yellow	Medium	Long	Medium
CML 317	P47-C4-F90-1-2-B	CIMMYT, Mexico	IMR154	0.157	0.843	0	G6	Cluster-2	G3	G1 & G3	19.227	Field corn	White	Medium	Medium	Medium
CML 321	P502-C0-F1-1-3-1-B	CIMMYT, Mexico	IMR155	0.028	0.972	0	G6	Cluster-2	G3	G1 & G3	11.477	Field corn	White	Late	Medium	Low
CML 327-1	P45-C6-F83-3-1-B	CIMMYT, Mexico	IMR156	0.478	0.366	0.156	G2	Cluster-2	G3	G1 & G3	33.606	Field corn	White	Late	Medium	Medium
CML 334	P590-C3-F374-2-1-2-B-#-3-3-B	CIMMYT, Mexico	IMR157	0.001	0.199	0.8	Mixed	Cluster-1	G1	G1 & G3	18.523	Field corn	White	Medium	Medium	Medium
CML 395	90323B-1-B-1-B	CIMMYT, Mexico	IMR158	0.002	0.991	0.007	G6	Cluster-2	G3	G1 & G3	12.489	Field corn	White	Late	Medium	Medium
CML 452	AC8328BN-C6-166-1-1-1-B	CIMMYT, Mexico	IMR171	0.32	0.601	0.078	Mixed	Cluster-3	G3	G1 & G3	28.165	Field corn	Yellow	Late	Long	Medium
CML 494-1	LAPOSTASEQ-C4-F7-1-2-2-2-2-B	CIMMYT, Mexico	IMR172	0.21	0.789	0	Mixed	Cluster-2	G3	G1 & G3	17.98	Field corn	Yellow	Late	Medium	Medium
CML 55BB	G24TSR-19-3-B	CIMMYT, Mexico	IMR174	0.024	0.377	0.598	G6	Cluster-2	G3	G1 & G3	11.868	Field corn	White	Late	Short	Medium
CM 108	NA	AICRP,ICAR-IIMR, Ludhiana	IMR175	0.057	0.943	0	G6	Cluster-2	G3	G1 & G3	12.748	Field corn	White	Medium	Medium	Medium
CML 202	ZSR923-B*4-5-1-B	CIMMYT, Mexico	IMR176	0.028	0.893	0.079	G6	Cluster-2	G3	G1 & G3	11.956	Field corn	White	Late	Long	Medium
CML 207	F37SR-2-3SR-3-5-2-B	CIMMYT, Mexico	IMR177	0.143	0.848	0.009	G6	Cluster-2	G3	G1 & G3	11.945	Field corn	White	Late	Medium	Medium
CML208BBB	EV7992-#-B-#-B-64-4-2-4-2-B	CIMMYT, Mexico	IMR178	0.002	0.962	0.036	G6	Cluster-2	G3	G1 & G3	11.589	Field corn	White	Late	Long	Low
CML 218BBB	EV8730/SR)/EV8730/-47-1-1-4-B	CIMMYT, Mexico	IMR179	0.001	0.968	0.031	G6	Cluster-2	G3	G1 & G3	12.257	Field corn	White	Medium	Long	Medium
CML 24	P25-FS128-2-1-B	CIMMYT, Mexico	IMR180	0.002	0.993	0.006	G6	Cluster-2	G3	G1 & G3	10.801	Field corn	White	Late	Long	Medium
CML 279	P43STE-C1-FS26-2-2-1-2-3-B	CIMMYT, Mexico	IMR185	0	0	1	Mixed	Cluster-1	G1	G1 & G3	26.329	Field corn	White	Medium	Medium	Medium
CML 322	LLMBR-17-B-5-3-1-4-B	CIMMYT, Mexico	IMR186	0.09	0.91	0	Mixed	Cluster-2	G3	G1 & G3	12.755	Field corn	White	Medium	Medium	Medium
CML 37	P32-C4-FS128-1-1-B	CIMMYT, Mexico	IMR187	0.001	0.902	0.097	G6	Cluster-2	G3	G1 & G3	14.699	Field corn	White	Late	Medium	Medium
CML 189BBB	G34Q-HS17-2-1-1-B	CIMMYT, Mexico	IMR194	0.002	0.997	0.002	Mixed	Cluster-2	G3	G1 & G3	25.701	QPM	White	Medium	Medium	Medium
CML 384	P502-C1-771-2-2-1-3-B	CIMMYT, Mexico	IMR196	0.002	0.982	0.016	G6	Cluster-2	G3	G1 & G3	15.975	Field corn	White	Late	Long	Medium
CML 406	AC7643/PR7729)-3-4-1-2-B*3-2-B	CIMMYT, Mexico	IMR197	0.118	0.855	0.027	G6	Cluster-2	G3	G1 & G3	19.066	Field corn	White	Late	Medium	Medium
CML 549 W	CML498/CLRCW36)-B-23-2-2-B*3-2-1	CIMMYT, Mexico	IMR201	0	0.375	0.624	G6	Cluster-2	G3	G1 & G3	12.997	Field corn	White	Late	Long	High
CML 550 W	P25HSRRS-C1-246-3-1-2-1-B*3-1	CIMMYT, Mexico	IMR202	0.011	0.976	0.013	Mixed	Cluster-2	G3	G1 & G3	13.026	Field corn	White	Medium	Long	Medium
CML 551 Y	P27FRRS-C1-18-B-1-1-B	CIMMYT, Mexico	IMR203	0.001	0.9	0.099	G6	Cluster-2	G3	G1 & G3	12.905	Field corn	Yellow	Late	Long	Medium
CML 554 W	CML491/CLQRCWQ13)-B-18-	CIMMYT, Mexico	IMR204	0.003	0.997	0	G6	Cluster-2	G3	G1 & G3	11.87	QPM	White	Late	Long	Low
DML 1	EC618988-1-1-3-2-1	ICAR-IIMR, Ludhiana	IMR5	0.401	0.571	0.028	G4	Cluster-3	G4	G4	15.94	Field corn	Yellow	Medium	Long	Medium
CML 559 W	CML311/MBR-C3-F1)//CML311///CML311)-1-B-1-1-2-B	CIMMYT, Mexico	IMR207	0.133	0.867	0	Mixed	Cluster-2	G3	G1 & G3	13.217	Field corn	White	Medium	Medium	Medium
CML 142 X 150	NA	CIMMYT, Mexico	IMR208	0.072	0.928	0	G6	Cluster-2	G3	G1 & G3	18.806	Field corn	White	Medium	Long	Medium
CML 163	G26Q-HS31-2-2-#-2-2-1-B-1-B	CIMMYT, Mexico	IMR209	0.329	0.67	0.001	Mixed	Cluster-1	G1	G1 & G3	18.278	QPM	Yellow	Late	Medium	Medium
CML 176	(P63-12-2-1/P67-5-1-1)-1-2-B	CIMMYT, Mexico	IMR210	0.001	0.898	0.101	G6	Cluster-2	G3	G1 & G3	19.206	QPM	White	Medium	Medium	Medium
Bajim-08-27	Bajuara pool 98	AICRP, Bajaura	IMR212	0.03	0.95	0.02	G6	Cluster-2	G3	G1 & G3	15.237	Field corn	Yellow	Medium	Long	Medium
DML 112	NZB2012-1-2-1-3	ICAR-IIMR, Ludhiana	IMR7	0.32	0.646	0.034	G4	Cluster-3	G4	G4	21.459	Field corn	Yellow	Medium	Long	Long
LM 14	CA00310-1-1	PAU, Ludhiana	IMR219	0.199	0.511	0.29	Mixed	Cluster-1	G1	G1 & G3	12.908	Field corn	Orange	Late	Long	High
LM 16	SE 539	PAU, Ludhiana	IMR220	0.108	0.891	0	G6	Cluster-1	G1	G1 & G3	12.45	Field corn	Yellow	Medium	Short	Medium
LM 17	Pratap 69-2-1	PAU, Ludhiana	IMR221	0.03	0.961	0.009	G6	Cluster-1	G1	G1 & G3	11.734	Field corn	Yellow	Late	Long	Medium
LM 18	Kaloyey local material	PAU, Ludhiana	IMR222	0.427	0.573	0	Mixed	Cluster-1	G1	G1 & G3	28.75	Field corn	Red	Medium	Long	High
LM 19	SE513×SE525	PAU, Ludhiana	IMR223	0.001	0.999	0	G6	Cluster-1	G1	G1 & G3	12.994	Field corn	Orange	Late	Long	Medium
HKI 193-1	CML 193	AICRP, Karnal	IMR224	0.002	0.922	0.076	G6	Cluster-1	G1	G1 & G3	13.838	QPM	Yellow	Medium	Long	High
HKI 193-2	CML193	AICRP, Karnal	IMR225	0.016	0.984	0	G6	Cluster-1	G1	G1 & G3	12.262	QPM	Yellow	Medium	Long	Medium
HKI 488-1RG	Cg501	AICRP, Karnal	IMR227	0.392	0.546	0.061	Mixed	Cluster-3	G3	G1 & G3	12.958	Field corn	Yellow	Medium	Medium	Medium
HKI 1348-6-2	SuTHG-B	AICRP, Karnal	IMR229	0	0.189	0.811	G6	Cluster-2	G3	G1 & G3	20.778	Field corn	White	Late	Short	Low
HKI 1352	SuTHG-B	AICRP, Karnal	IMR230	0.001	0.506	0.493	Mixed	Cluster-2	G3	G1 & G3	28.409	Field corn	White	Late	Medium	Medium
HKI 1378	HKI 1344 × HKI 1354-2	AICRP, Karnal	IMR231	0.03	0.93	0.04	G6	Cluster-2	G3	G1 & G3	12.903	Field corn	White	Late	Medium	Medium
MAI 105	NA	AICRP, Mandaya	IMR232	0.157	0.125	0.718	Mixed	Cluster-1	G2	G2	16.966	Field corn	Yellow	Medium	Medium	Medium
MAI 197	NA	AICRP, Mandaya	IMR233	0.501	0.478	0.021	Mixed	Cluster-2	G3	G1 & G3	15.986	Field corn	Purple	Late	Long	Medium
CML 170	G26Q-C22-HS9-3-1-5-1-B	CIMMYT, Mexico	IMR234	0.098	0.782	0.121	Mixed	Cluster-1	G1	G1 & G3	17.588	QPM	Yellow	Late	Medium	Medium
CML 175	P68-C0-FS77-2-3-7-B-2-3-1-B-1-B	CIMMYT, Mexico	IMR235	0.005	0.995	0	G6	Cluster-2	G3	G1 & G3	12.838	QPM	White	Late	Long	Medium
CML180	G32Q/EV8444SR)#-B-#-B-B-21-2-B	CIMMYT, Mexico	IMR236	0.002	0.998	0	Mixed	Cluster-1	G1	G1 & G3	20.896	QPM	White	Medium	Long	Medium
CML 319-1	(CRARG/CIMSHPLNPH)-6-3-2-4-B-B	CIMMYT, Mexico	IMR241	0.004	0.951	0.046	G6	Cluster-2	G3	G1 & G3	13.59	Field corn	Yellow	Medium	Long	Low
DMRQPM 121	NA	ICAR-IIMR, Ludhiana	IMR243	0.003	0.977	0.019	Mixed	Cluster-1	G1	G1 & G3	12.988	QPM	Yellow	Medium	Short	Medium
IML 418-1	Waxy 418-1-2-23-2BBB	ICAR-IIMR, Ludhiana	IMR245	0	0.597	0.402	Mixed	Cluster-3	G3	G1 & G3	12.451	Field corn	Yellow	Late	Long	High
ESM 113	NA	ICAR-IIMR, Ludhiana	IMR246	0.459	0.521	0.019	G3	Cluster-3	G4	G4	13.512	Field corn	Yellow	Medium	Long	High
HKI 4PC4B	Local selection	AICRP, Karnal	IMR247	0.332	0.668	0	G2	Cluster-3	G3	G1 & G3	29.686	Popcorn	Yellow	Meium-Early	Medium	Medium
IML12-2	BML 6× DML 177-1-1	ICAR-IIMR, Ludhiana	IMR248	0.596	0.39	0.014	Mixed	Cluster-3	G3	G1 & G3	16.85	Field corn	Yellow	Medium	Medium	Medium
IML12-9	BML 6× DML 177-1-2	ICAR-IIMR, Ludhiana	IMR249	0.393	0.564	0.043	Mixed	Cluster-3	G3	G1 & G3	30.304	Field corn	Yellow	Medium	Long	Medium
IML12-10	BML 6× DML 177-1-3	ICAR-IIMR, Ludhiana	IMR250	0.365	0.613	0.022	Mixed	Cluster-3	G3	G1 & G3	18.068	Field corn	Yellow	Medium	Long	Medium
IML12-161	BML 6× DML 177-1-5	ICAR-IIMR, Ludhiana	IMR260	0.95	0.05	0	Mixed	Cluster-1	G2	G2	19.49	Field corn	Yellow	Medium	Long	High
IML12-193	BML 6× DML 177-1-6	ICAR-IIMR, Ludhiana	IMR268	0.636	0.364	0	Mixed	Cluster-3	G3	G1 & G3	18.797	Field corn	Orange	Medium	Long	Medium
IML12-215	BML 6× DML 177-1-7	ICAR-IIMR, Ludhiana	IMR272	0.433	0.499	0.068	Mixed	Cluster-3	G3	G1 & G3	19.774	Field corn	Yellow	Medium	Long	Medium
IML13-17	DML 177 × BML 6-1-1-1-3	AICRP, Karnal	IMR277	0.746	0.253	0	Mixed	Cluster-3	G3	G1 & G3	25.238	Field corn	Yellow	Early	Short	Low
IML13-22	DML 177 × BML 6-1-1-2-5	ICAR-IIMR, Ludhiana	IMR278	0.451	0.429	0.12	Mixed	Cluster-3	G3	G1 & G3	16.546	Field corn	Yellow	Medium	Short	Medium
IML13-23	DML 177 × BML 6-1-1	ICAR-IIMR, Ludhiana	IMR279	0.464	0.421	0.115	Mixed	Cluster-3	G3	G1 & G3	16.617	Field corn	Yellow	Medium	Medium	Medium
IML15-56	CML 269 × HKI 4 C 4B -1-1-2-1	ICAR-IIMR, Ludhiana	IMR291	0.005	0.001	0.994	Mixed	Cluster-3	G4	G4	29.08	Field corn	Yellow	Medium	Medium	Medium
IML15-60	CML 269 × HKI 4 C 4B -1-1-2-1	ICAR-IIMR, Ludhiana	IMR292	0.021	0.294	0.685	G2	Cluster-3	G3	G1 & G3	15.664	Field corn	Yellow	Medium	Medium	Medium
IML 15-65	CML 269 × HKI 4 C 4B -1-1-2-3	ICAR-IIMR, Ludhiana	IMR293	0.101	0.075	0.824	Mixed	Cluster-3	G4	G4	16.79	Field corn	Yellow	Medium	Short	Low
IML15-243	CML 269 × HKI 4 C 4B -1-1-2-2	ICAR-IIMR, Ludhiana	IMR294	0.373	0.575	0.052	G2	Cluster-3	G4	G4	35.643	Field corn	Purple	Medium	Medium	Medium
DML 16	EC646016-1-3-1-2-1	ICAR-IIMR, Ludhiana	IMR12	0.337	0.663	0	G4	Cluster-3	G4	G4	14.683	Field corn	Yellow	Medium	Medium	Low
IML15-97	CML 269 × HKI 4 C 4B -1-1-2-3	ICAR-IIMR, Ludhiana	IMR296	0.395	0.593	0.011	Mixed	Cluster-3	G4	G4	30.355	Field corn	Yellow	Medium	Medium	Medium
IML 15-112	CML 269 × HKI 4 C 4B -1-1-2-1	ICAR-IIMR, Ludhiana	IMR297	0.458	0.541	0.002	G2	Cluster-3	G4	G4	16.77	Field corn	Yellow	Medium	Short	Low
DML 310	ST 2324-10-3-3-1-11-1	ICAR-IIMR, Ludhiana	IMR33	0.463	0.537	0	G4	Cluster-3	G4	G4	24.516	Field corn	Purple	Medium	Long	High
HKI 42050	Derived from Hr. Local Selection	AICRP, Karnal	IMR42	0.389	0.598	0.014	G4	Cluster-3	G4	G4	14.166	Field corn	Yellow	Medium	Long	Medium
UMI 1200	W2619-3DMR	AICRP, Coimbatore	IMR43	0.007	0.312	0.681	G4	Cluster-3	G4	G4	16.992	Field corn	Yellow	Medium	Long	High
IML 16-6	Brasil 117 × ESM 113-1-1-3-1-4	ICAR-IIMR, Ludhiana	IMR313	0.289	0.174	0.537	Mixed	Cluster-3	G4	G4	24.056	Field corn	Yellow	Medium	Medium	Low
CML 117-3-4	G32/CORNELL6006)-32-5-1-2-2-1-B	CIMMYT, Mexico	IMR133	0.477	0.509	0.014	G4	Cluster-3	G4	G4	15.628	Field corn	orange	Medium	Long	High
CML 556 W	CML502/CLQRCWQ26)-B-39-2-2-B	CIMMYT, Mexico	IMR205	0.387	0.483	0.13	G4	Cluster-3	G4	G4	17.826	QPM	White	Late	Long	Low
IML 16-25	Brasil 117 × ESM 113-1-1-3-1-5	ICAR-IIMR, Ludhiana	IMR316	0.124	0.441	0.435	Mixed	Cluster-3	G4	G4	17.856	Field corn	orange	Medium	Medium	Low
IML16-108	Brasil 117 × ESM 113-1-1-3	ICAR-IIMR, Ludhiana	IMR322	0.338	0.662	0	G3	Cluster-3	G4	G4	16.078	Field corn	Yellow	Late	Long	High
IML16-162	Brasil 117 × ESM 113-1-1-4	ICAR-IIMR, Ludhiana	IMR325	0.299	0.576	0.126	G3	Cluster-3	G4	G4	17.366	Field corn	Yellow	Medium	Long	High
LM 5	TU×,-Pool C2Ic2	PAU, Ludhiana	IMR217	0.394	0.461	0.145	G4	Cluster-3	G4	G4	13.31	Field corn	Yellow	Medium	Long	High
IML 16-14	Brasil 117 × ESM 113-1-1-3-1-3	ICAR-IIMR, Ludhiana	IMR314	0.294	0.706	0	G4	Cluster-3	G4	G4	15.154	Field corn	Yellow	Medium	Short	Medium
IML16-17	Brasil 117 × ESM 113-1-1-2	ICAR-IIMR, Ludhiana	IMR315	0.413	0.587	0	G4	Cluster-3	G4	G4	19.979	Field corn	Yellow	Medium	Short	Low
DML-187-1	EC 618201-9-2-2-8-3	ICAR-IIMR, Ludhiana	IMR349	0.004	0.985	0.011	Mixed	Cluster-1	G1	G1 & G3	15.219	Field corn	Yellow	Early	Medium	Low
CM 143	NA	AICRP,ICAR-IIMR, Ludhiana	IMR357	0.338	0.61	0.052	Mixed	Cluster-1	G1	G1 & G3	26.307	Field corn	Yellow	Medium	Medium	Medium
CM 123	H3191-3 (LM-2)	AICRP,ICAR-IIMR, Ludhiana	IMR358	0.405	0.581	0.013	Mixed	Cluster-1	G2	G2	13.881	Field corn	Yellow	Late	Medium	Medium
CM 202 X CML 451	NA	CIMMYT, Mexico	IMR359	0.424	0.56	0.016	Mixed	Cluster-2	G3	G1 & G3	13.949	Field corn	Purple	Medium	Short	Low
CML 117	(G32/Cornell6006)-32-5-1-2-2-1-b1#b1	CIMMYT, Mexico	IMR360	0.002	0.925	0.073	Mixed	Cluster-3	G3	G1 & G3	19.871	Field corn	Orange	Late	Long	Low
CML 266-1	Pob22STEC1HC32-6-1-1-2-3-BB-f	CIMMYT, Mexico	IMR362	0.477	0.519	0.004	G2	Cluster-1	G1	G1 & G3	14.699	Field corn	Yellow	Medium	Short	Low
IML16-185	Brasil 117 × ESM 113-1-1-5	ICAR-IIMR, Ludhiana	IMR327	0.363	0.636	0.001	G4	Cluster-3	G4	G4	15.103	Field corn	orange	Medium	Long	Medium
CML 334(W)	Pob590C3F374-2-1-2-B-#-3-3-B-#-B	CIMMYT, Mexico	IMR364	0.005	0.995	0	G6	Cluster-2	G3	G1 & G3	12.421	Field corn	White	Early	Medium	Medium
CML 373	P43SR-4-1-1-2-1-B-8-1-B-B-B	CIMMYT, Mexico	IMR365	0.001	0.894	0.105	G6	Cluster-2	G3	G1 & G3	18.9	Field corn	White	Medium	Long	Medium
CML 413	Sint Am.TSR-23-3-2-3-2-BB-f-##-BBBBB	CIMMYT, Mexico	IMR366	0.542	0.111	0.347	G2	Cluster-1	G1	G1 & G3	14.799	Field corn	Yellow	Late	Long	Medium
CML 426	P31C4S5B-38-#-#-2-BBB	CIMMYT, Mexico	IMR367	0.127	0.108	0.765	Mixed	Cluster-1	G1	G1 & G3	29.331	Field corn	Yellow	Early	Long	Medium
DML 401-1	HY10RN-11-17-5-2-2BBB	ICAR-IIMR, Ludhiana	IMR368	0.339	0.645	0.016	Mixed	Cluster-1	G1	G1 & G3	13.411	Field corn	Purple	Late	Short	Low
CML 44 BBB	ACROSS7843-16-1-3-B-2-B	CIMMYT, Mexico	IMR369	0.036	0.839	0.125	Mixed	Cluster-2	G3	G1 & G3	19.676	Field corn	White	Late	Medium	Medium
CML 479	(P24STE-5*24STE-17)-BBBB-###-B-3-B-1-B*4	CIMMYT, Mexico	IMR370	0.538	0.358	0.104	Mixed	Cluster-1	G3	G1 & G3	28.474	Field corn	Yellow	Medium	Medium	Medium
CML 540 (W)	INTA-F2-192-2-1-1-1-B	CIMMYT, Mexico	IMR371	0.36	0.637	0.003	Mixed	Cluster-2	G3	G1 & G3	21.384	Field corn	White	Early	Long	Medium
DML 281	MRCHY5192-2-3-2	ICAR-IIMR, Ludhiana	IMR372	0.336	0.586	0.077	Mixed	Cluster-3	G3	G1 & G3	28.321	Field corn	Yellow	Medium	Long	Medium
DML 6	HM4-2-6-1-1-11-3	ICAR-IIMR, Ludhiana	IMR373	0.559	0.181	0.26	Mixed	Cluster-1	G2	G2	14.289	Field corn	orange	Late	Medium	Medium
IML 16-208	Brasil 117 × ESM 113-1-1-6	ICAR-IIMR, Ludhiana	IMR332	0.158	0.637	0.205	G4	Cluster-3	G4	G4	15.48	Field corn	Purple	Late	Long	High
DML 57-2	HY10RN-11-18-6-1-1	ICAR-IIMR, Ludhiana	IMR375	0.504	0.229	0.267	Mixed	Cluster-3	G3	G1 & G3	22.746	Field corn	orange	Late	Long	Medium
DPcl 102	HPPOP-5-6(6×2)-2-5	ICAR-IIMR, Ludhiana	IMR376	0.148	0.435	0.417	G2	Cluster-3	G3	G1 & G3	22.863	Popcorn	Purple	early	Long	Medium
DPcl 106-1	HPPOP-2-2(7×13)-4-4	ICAR-IIMR, Ludhiana	IMR377	0.365	0.548	0.087	G2	Cluster-3	G3	G1 & G3	25.796	Popcorn	Yellow	Medium	Long	Medium
DPcl 117	HPPOP-2-2(7×13)-10-2	ICAR-IIMR, Ludhiana	IMR378	0.122	0.144	0.733	G2	Cluster-3	G3	G1 & G3	17.53	Popcorn	Yellow	early	Long	Medium
CML 451	[NPH28-1*G25)*NPH28]-1-2-1-1-3-1-B*6	CIMMYT, Mexico	IMR379	0.422	0.562	0.015	Mixed	Cluster-1	G3	G1 & G3	30.236	Field corn	Yellow	Medium-Late	Long	Medium
CM 101	NA	AICRP,ICAR-IIMR, Ludhiana	IMR380	0	0.528	0.471	G6	Cluster-2	G3	G1 & G3	12.401	Field corn	Yellow	Late	Long	Medium
DQL 1019	HQPM-1-7-2-8-2-1-1	ICAR-IIMR, Ludhiana	IMR381	0.468	0.446	0.086	G2	Cluster-1	G1	G1 & G3	12.526	QPM	Yellow	Medium	Medium	Medium
DQL 1022-1	HQPM-1-6-4-11-3-1-2	ICAR-IIMR, Ludhiana	IMR382	0.462	0.483	0.056	Mixed	Cluster-1	G1	G1 & G3	22.372	QPM	Yellow	Late	Long	High
DQL 364-1-4	S99TQ HG-55×CML161	ICAR-IIMR, Ludhiana	IMR383	0.379	0.62	0	Mixed	Cluster-3	G3	G1 & G3	15.671	QPM	orange	Medium	Medium	Low
DQL 774-171	Vivek QPM9(Rfd)	ICAR-IIMR, Ludhiana	IMR384	0.314	0.484	0.202	Mixed	Cluster-1	G1	G1 & G3	20.879	QPM	Yellow	Late	Medium	Medium
DQL 779-2-9	Vivek QPM9(Rfd)	ICAR-IIMR, Ludhiana	IMR385	0.476	0.426	0.098	Mixed	Cluster-1	G1	G1 & G3	28.623	QPM	orange	Late	Long	Medium
DQL 781-1-4	Vivek QPM9(Rfd)	ICAR-IIMR, Ludhiana	IMR386	0.004	0.996	0	G6	Cluster-1	G1	G1 & G3	18.518	QPM	Purple	Late	Short	Low
DQL 784-5-3	Vivek QPM9(Rfd)	ICAR-IIMR, Ludhiana	IMR387	0.1	0.736	0.164	Mixed	Cluster-1	G1	G1 & G3	16.783	QPM	Yellow	Late	Medium	Medium
HKI 1040-7	BC-318-5-1	AICRP, Karnal	IMR388	0.133	0.326	0.541	G2	Cluster-1	G1	G1 & G3	16.444	Field corn	Yellow	Medium-Late	Long	Medium
IML16-238	Brasil 117 × ESM 113-1-1-7	ICAR-IIMR, Ludhiana	IMR342	0.548	0.418	0.034	G4	Cluster-3	G4	G4	14.998	Field corn	Yellow	Medium	Medium	High
LM 12	J54Mo17	PAU, Ludhiana	IMR390	0	0.519	0.48	Mixed	Cluster-1	G1	G1 & G3	12.851	Field corn	orange	Late	Medium	Low
IML 16-19	Brasil 117 × ESM 113-1-1-3-1	ICAR-IIMR, Ludhiana	IMR391	0.4	0.6	0	G3	Cluster-3	G4	G4	14.41	Field corn	Yellow	Medium	Long	Medium
IML 16-14	Brasil 117 × ESM 113-1-1-3-2	ICAR-IIMR, Ludhiana	IMR392	0.058	0.461	0.481	G3	Cluster-3	G4	G4	14.998	Field corn	Yellow	early	Medium	Medium
IML 16-141	Brasil 117 × ESM 113-1-1-3-3	ICAR-IIMR, Ludhiana	IMR393	0.371	0.59	0.04	G3	Cluster-3	G4	G4	24.869	Field corn	Yellow	Medium	Long	Medium
CML 33	Pob28(TSR)S2-21-3-1-3-1-####	CIMMYT, Mexico	IMR363	0.386	0.608	0.006	G4	Cluster-3	G4	G4	16.449	Field corn	Yellow	Medium	Long	Medium
IML 16-248	Brasil 117 × ESM 113-1-1-3-5	ICAR-IIMR, Ludhiana	IMR395	0.004	0.311	0.686	Mixed	Cluster-3	G4	G4	25.91	Field corn	Yellow	Early	Long	Medium
DML 339	NZBOPH-1-2-1-2-2-1	ICAR-IIMR, Ludhiana	IMR374	0.323	0.532	0.144	G4	Cluster-3	G4	G4	23	Field corn	Yellow	Medium	Medium	Medium
HKI 484-5	Local selection	AICRP, Karnal	IMR389	0.385	0.439	0.177	G4	Cluster-3	G4	G4	14.86	Field corn	Yellow	Late	Medium	Low
DML 92	EC619006-5-8-6-1	ICAR-IIMR, Ludhiana	IMR398	0.305	0.609	0.086	Mixed	Cluster-2	G3	G1 & G3	29.6	Field corn	Yellow	Late	Medium	Low
V 335	TZI-25 F	ICAR-VPKAS, Almora	IMR399	0.408	0.126	0.466	G2	Cluster-1	G1	G1 & G3	16.235	Field corn	Yellow	Early	Medium	Medium
V 345	BIO-45010 OP	ICAR-VPKAS, Almora	IMR400	0.39	0.575	0.036	G2	Cluster-1	G1	G1 & G3	14.701	Field corn	Yellow	Early	Medium	Low
CM 143-1	NA	AICRP,ICAR-IIMR, Ludhiana	IMR401	0.467	0.523	0.009	Mixed	Cluster-1	G1	G1 & G3	21.715	Field corn	orange	Late	Medium	Medium
CML 114-1	Pob45C2HC-B-88-##-#1-1-2-BB	CIMMYT, Mexico	IMR402	0.366	0.608	0.026	Mixed	Cluster-1	G2	G2	20.521	Field corn	Purple	Medium-Late	Long	Medium
DML 19-1	EC44612-7-6-1-2-4	ICAR-IIMR, Ludhiana	IMR403	0.371	0.519	0.111	Mixed	Cluster-1	G1	G1 & G3	17.011	Field corn	Yellow	Medium	Short	Low
IML 16-108	Brasil 117 × ESM 113-1-1-3-1-4	ICAR-IIMR, Ludhiana	IMR404	0.04	0.418	0.541	Mixed	Cluster-3	G4	G4	27.964	Field corn	Yellow	Medium	Short	Low
CML 547(W)	DRB-F2-60-1-1-1-B	CIMMYT, Mexico	IMR405	0.321	0.679	0	Mixed	Cluster-3	G4	G4	26.613	Field corn	White	Late	Long	Medium
DQL 609-20-3	HQPM7	ICAR-IIMR, Ludhiana	IMR406	0.339	0.632	0.029	Mixed	Cluster-1	G1	G1 & G3	26.261	QPM	Yellow	Late	Short	Medium
IML 16-134-1	Brasil 117 × ESM 113-1-1-3-1-4	ICAR-IIMR, Ludhiana	IMR409	0.424	0.289	0.288	Mixed	Cluster-3	G4	G4	26.355	Field corn	Yellow	Medium	Medium	Medium
CML 152BB	S8662Q-1-4-4-5-B-#	CIMMYT, Mexico	IMR411	0	0	1	Mixed	Cluster-3	G4	G4	32.379	QPM	Yellow	Early	Short	Low
VQL 2	CM 145 × CML 170	ICAR-VPKAS, Almora	IMR413	0.999	0.001	0	G6	Cluster-1	G1	G1 & G3	18.047	QPM	Yellow	Late	Medium	Medium
IML-391-4	DQL 1017-3 × CM 140-2-2	ICAR-IIMR, Ludhiana	IMR413_1	0.465	0.412	0.123	G2	Cluster-1	G1	G1 & G3	15.787	Field corn	Yellow	Early	Long	Medium
V 341	Me×ico Acc. No. 3136 F⊗	ICAR-VPKAS, Almora	IMR414	0.012	0.975	0.013	G6	Cluster-1	G1	G1 & G3	13.584	Field corn	Yellow	Medium	Short	Low
V 346	BIO-45010 OP	ICAR-VPKAS, Almora	IMR415	0.699	0.301	0	Mixed	Cluster-1	G1	G1 & G3	14.699	Field corn	Yellow	Late	Short	Low
V 372	PRO-337 OP⊗	ICAR-VPKAS, Almora	IMR416	0.146	0.831	0.023	Mixed	Cluster-1	G2	G2	12.757	Field corn	Yellow	Late	Short	Low
DML 212-C	EC 618226-2-3-9-12-1	ICAR-IIMR, Ludhiana	IMR417	0.329	0.671	0	Mixed	Cluster-1	G1	G1 & G3	30.41	Field corn	orange	Medium	Medium	Low
DML 212-B	EC 618226-2-3-9-12-1	ICAR-IIMR, Ludhiana	IMR418	0.444	0.534	0.022	Mixed	Cluster-1	G1	G1 & G3	36.401	Field corn	Yellow	Medium	Short	Medium
HKI 1128	SIRNTU×W-13	AICRP, Karnal	IMR419	0.703	0.297	0	Mixed	Cluster-3	G4	G4	21.534	Field corn	Yellow	Late	Short	Medium
IML 16-163	Brasil 117 × ESM 113-1-1-3-4	ICAR-IIMR, Ludhiana	IMR394	0.43	0.45	0.12	G4	Cluster-3	G4	G4	30.511	Field corn	Yellow	Medium	Medium	Medium
DML 187	EC 618201-9-2-2-8-3	ICAR-IIMR, Ludhiana	IMR424	0.006	0.977	0.018	Mixed	Cluster-1	G1	G1 & G3	14.107	Field corn	Yellow	Medium	Short	Low
IML 16-170 X LM 13	Brasil 117 × ESM 113-1-1-3-1-6	ICAR-IIMR, Ludhiana	IMR424_1	0.613	0.387	0	Mixed	Cluster-1	G4	G4	19.717	Field corn	Yellow	Medium	Medium	Medium
UMI 1220	UMI285×UMI112	AICRP, Coimbatore	IMR425	0.559	0.441	0	G2	Cluster-3	G3	G1 & G3	36.778	Field corn	Yellow	Late	Medium	Medium
HKI 163	CML 163	AICRP, Karnal	IMR427	0.522	0.436	0.042	G2	Cluster-3	G3	G1 & G3	29.311	QPM	Yellow	Medium	Medium	Medium
CAL 14126	NA	CIMMYT, Mexico	IMR428	0.028	0.972	0	Mixed	Cluster-3	G3	G1 & G3	21.437	Field corn	Yellow	Medium	Medium	Medium
IML 58-1	AMH 3436-1-1-1	ICAR-IIMR, Ludhiana	IMR428_1	0.344	0.656	0	G5	Cluster-1	G2	G2	15.367	Field corn	Yellow	Medium	Short	Medium
CAL 14138	NA	CIMMYT, Mexico	IMR429	0.206	0.096	0.698	Mixed	Cluster-3	G3	G1 & G3	31.016	Field corn	orange	Late	Long	Medium
IML 751-2-1	PAC 751-2-1	ICAR-IIMR, Ludhiana	IMR429_1	0.035	0.135	0.83	Mixed	Cluster-1	G2	G2	15.075	Field corn	Yellow	Medium	Medium	Medium
IML-117-2	UMI 1210 × P 174	ICAR-IIMR, Ludhiana	IMR430	0	0.373	0.627	Mixed	Cluster-3	G3	G1 & G3	13.761	Field corn	Yellow	Medium	Medium	Medium
IML 8144-3-2	DKC 8144-3-2-1	ICAR-IIMR, Ludhiana	IMR431	0.34	0.66	0	Mixed	Cluster-1	G2	G2	14.953	Field corn	Yellow	Medium	Medium	Low
IML 40-3	DKC 8144-3-2-1	ICAR-IIMR, Ludhiana	IMR432	0.437	0.544	0.019	Mixed	Cluster-1	G2	G2	16.008	Field corn	Yellow	Late	Medium	Medium
IML 54-1	KMH 25K 60-1-1-1	ICAR-IIMR, Ludhiana	IMR433	0.501	0.489	0.01	G5	Cluster-1	G2	G2	13.579	Field corn	Yellow	Medium	Medium	Medium
IML 159-1-1	(DML 51 × DML 4 )-3	ICAR-IIMR, Ludhiana	IMR436	0.485	0.201	0.314	Mixed	Cluster-3	G4	G4	15.397	Field corn	Yellow	Late	Medium	Medium
IML 59-1	AMH 3436-1-2-1	ICAR-IIMR, Ludhiana	IMR437	0.331	0.548	0.121	G5	Cluster-1	G2	G2	14.789	Field corn	Yellow	Medium	Medium	Low
IML 117-1	UMI 1210 × P 174-1	ICAR-IIMR, Ludhiana	IMR439	0.01	0.238	0.752	Mixed	Cluster-3	G4	G4	16.189	Field corn	Yellow	Late	Long	Medium
IML 51-2	DKC 9140-3-2-1	ICAR-IIMR, Ludhiana	IMR440	0.436	0.433	0.131	Mixed	Cluster-1	G2	G2	13.25	Field corn	orange	Late	Long	Medium
IML 32-1	SUN 234-1	ICAR-IIMR, Ludhiana	IMR441	0.56	0.44	0	Mixed	Cluster-1	G2	G2	17.512	Field corn	Yellow	Medium	Short	Low
IML 15-3-3	NAH 2049-1	ICAR-IIMR, Ludhiana	IMR442	0.295	0.705	0	Mixed	Cluster-1	G2	G2	15.933	Field corn	orange	Medium	Short	Medium
IML 16-72	Brasil 117 × ESM 113-1-1-3-6	ICAR-IIMR, Ludhiana	IMR396	0.366	0.634	0	G4	Cluster-3	G4	G4	19.133	Field corn	orange	Medium	Long	Medium
IML 18-4-1	FCH 184-1-1-2	ICAR-IIMR, Ludhiana	IMR445	0.009	0.975	0.015	Mixed	Cluster-1	G2	G2	15.961	Field corn	Yellow	Late	Short	Low
IML 18-4-2	FCH 184-1-1-3	ICAR-IIMR, Ludhiana	IMR446	0.002	0.997	0.001	Mixed	Cluster-1	G2	G2	17.587	Field corn	Purple	Late	Medium	Medium
IML 12-3-2	DML 51 × DML 4-2	ICAR-IIMR, Ludhiana	IMR447	0.003	0.314	0.684	G1	Cluster-3	G2	G2	13.482	Field corn	Yellow	Medium	Long	Medium
IML 1-4-3	P 3501-1	ICAR-IIMR, Ludhiana	IMR449	0.374	0.568	0.058	Mixed	Cluster-1	G2	G2	11.873	Field corn	Yellow	Medium	Short	Medium
IML 21-1	PAC 751-2-1	ICAR-IIMR, Ludhiana	IMR450	0.427	0.566	0.007	Mixed	Cluster-1	G2	G2	15.247	Field corn	Yellow	Medium	Medium	Medium
IML 45-1	DKC 9140)-1-1	ICAR-IIMR, Ludhiana	IMR451	0.889	0.111	0	Mixed	Cluster-1	G2	G2	15.209	Field corn	Purple	Late	Short	Low
IML 9-2	CP 828-3-3	ICAR-IIMR, Ludhiana	IMR452	0.86	0.14	0	Mixed	Cluster-1	G2	G2	13.813	Field corn	Yellow	Late	Medium	Low
IML 59-1-1	AMH 3436-1-2-1-3	ICAR-IIMR, Ludhiana	IMR453	0	0	1	G5	Cluster-1	G2	G2	14.96	Field corn	Yellow	Late	Medium	Medium
IML 65-1	AMH 3436-4-2-1	ICAR-IIMR, Ludhiana	IMR454	0.482	0.518	0	G5	Cluster-1	G2	G2	14.249	Field corn	Purple	Late	Medium	Medium
IML 65-2	AMH 3436-4-2-2	ICAR-IIMR, Ludhiana	IMR455	0.554	0.446	0	G5	Cluster-1	G2	G2	13.755	Field corn	Yellow	Medium	Short	Low
IML 36-3	DKC 8144-2-2-1	ICAR-IIMR, Ludhiana	IMR456	0.514	0.47	0.017	G1	Cluster-1	G2	G2	27.197	Field corn	orange	Late	Medium	Low
IML 1-4-2	P 3501-1-1-2	ICAR-IIMR, Ludhiana	IMR457	0.583	0.416	0	Mixed	Cluster-1	G2	G2	13.575	Field corn	orange	Late	Short	Low
IML 68-2	SMH 3900-2-1-1	ICAR-IIMR, Ludhiana	IMR458	0.587	0.358	0.055	Mixed	Cluster-1	G2	G2	14.332	Field corn	Yellow	Medium	Medium	Medium
IML 58-3-1	AMH 3436-1-1-1	ICAR-IIMR, Ludhiana	IMR459	0.346	0.632	0.021	G5	Cluster-1	G2	G2	14.346	Field corn	Yellow	Medium	Medium	Medium
IML 12-4-2	DML 51 × DML 4-2-2	ICAR-IIMR, Ludhiana	IMR460	0.497	0.503	0.001	G1	Cluster-3	G2	G2	13.404	Field corn	Yellow	Medium	Medium	Medium
IML 38-3	DKC 8144-3-1-1-2	ICAR-IIMR, Ludhiana	IMR461	0.32	0.567	0.113	Mixed	Cluster-1	G2	G2	14.05	Field corn	Yellow	Late	Medium	Medium
IML 62-1	AMH 3436-2-2-1-3	ICAR-IIMR, Ludhiana	IMR462	0.432	0.497	0.071	G5	Cluster-1	G2	G2	13.328	Field corn	Yellow	Medium	Short	Low
IML 1-4-1	P 3501-1-1-2-1	ICAR-IIMR, Ludhiana	IMR463	0.359	0.56	0.081	Mixed	Cluster-1	G2	G2	14.11	Field corn	Yellow	Medium	Medium	Low
IML 12-3-1	DML 51 × DML 4-2-2-1	ICAR-IIMR, Ludhiana	IMR464	0.002	0.177	0.822	G1	Cluster-1	G2	G2	14.489	Field corn	Yellow	Medium	Long	Medium
IML 15-3-1	NAH 2049-1-1-2	ICAR-IIMR, Ludhiana	IMR465	0.337	0.58	0.083	Mixed	Cluster-1	G2	G2	15.666	Field corn	Yellow	Late	Short	Medium
IML 59-2	AMH 3436-1-2-1-1-2	ICAR-IIMR, Ludhiana	IMR467	0.427	0.351	0.223	Mixed	Cluster-1	G2	G2	15.018	Field corn	Yellow	Medium	Short	Low
IML 19-2	KH 2192-2-1-2-3	ICAR-IIMR, Ludhiana	IMR468	0.422	0.577	0.001	Mixed	Cluster-1	G2	G2	12.377	Field corn	Yellow	Late	Medium	Medium
DML 36	MRCHY5086-1-2-1-3	ICAR-IIMR, Ludhiana	IMR397	0.391	0.592	0.017	G4	Cluster-3	G4	G4	37.159	Field corn	Yellow	Late	Long	Low
IML 69-1	SMH 3900-2-2-2-1	ICAR-IIMR, Ludhiana	IMR470	0.524	0.476	0	Mixed	Cluster-1	G2	G2	15.493	Field corn	Yellow	Medium	Short	Low
IML 66-1	AMH 3436-4-2-2-7	ICAR-IIMR, Ludhiana	IMR471	0.395	0.605	0	G5	Cluster-1	G2	G2	13.856	Field corn	Yellow	Late	Medium	Medium
IML 12-1-1	DML 51 × DML 4-2-2-1-1	ICAR-IIMR, Ludhiana	IMR473	0.405	0.5	0.094	G1	Cluster-1	G2	G2	13.728	Field corn	Purple	Late	Long	Medium
IML 41-2	DKC 9125-1-1-1	ICAR-IIMR, Ludhiana	IMR474	0.503	0.492	0.005	Mixed	Cluster-1	G2	G2	13.376	Field corn	Yellow	Late	Medium	Medium
LM 13	JCY3-7-1	PAU, Ludhiana	IMR420	0.392	0.603	0.006	G4	Cluster-3	G4	G4	15.52	Field corn	Yellow	Medium	Medium	Low
IML 62-2	SMH 3900-2-2-2	ICAR-IIMR, Ludhiana	IMR477	0.445	0.527	0.027	G5	Cluster-1	G2	G2	13.164	Field corn	Yellow	Medium	Medium	Low
IML 1-2-3	P 3501-1	ICAR-IIMR, Ludhiana	IMR479	0.629	0.329	0.042	Mixed	Cluster-1	G2	G2	12.587	Field corn	orange	Late	Medium	Medium
IML 29-2-2	KMH 25K60-2	ICAR-IIMR, Ludhiana	IMR480	0.35	0.638	0.012	Mixed	Cluster-1	G2	G2	13.303	Field corn	Yellow	Medium	Short	Low
IML 107-2	LM-13 ×DML 170-1	ICAR-IIMR, Ludhiana	IMR482	0.505	0.495	0.001	G4	Cluster-3	G4	G4	14.666	Field corn	Yellow	Late	Long	Medium
IML 58-2-2	AMH 3436-1-1-1	ICAR-IIMR, Ludhiana	IMR483	0.328	0.672	0	G5	Cluster-1	G2	G2	16.355	Field corn	Orange	Late	Short	Medium
IML 64-3	AMH 3436-3-2-1	ICAR-IIMR, Ludhiana	IMR485	0.415	0.525	0.06	G5	Cluster-1	G2	G2	14.505	Field corn	Yellow	Medium	Short	Medium
IML 58-2-1	AMH 3436-1-1-1	ICAR-IIMR, Ludhiana	IMR486	0.332	0.487	0.181	G5	Cluster-1	G2	G2	14.366	Field corn	Yellow	Medium	Short	Low
IML 15-2	NMH 1603 -5-3	ICAR-IIMR, Ludhiana	IMR487	0.001	0.999	0	G6	Cluster-1	G1	G1 & G3	12.888	Field corn	Yellow	Late	Short	Low
IML 51-1	DKC 9140-3-2-1	ICAR-IIMR, Ludhiana	IMR488	0.49	0.442	0.068	G5	Cluster-1	G2	G2	12.66	Field corn	Yellow	Medium	Medium	Low
IML 23-2	PAC 751-2-2-1	ICAR-IIMR, Ludhiana	IMR490	0.54	0.402	0.059	Mixed	Cluster-1	G2	G2	13.062	Field corn	Orange	Medium	Long	Medium
IML 33-1-2	PAC 753-4-2-2	ICAR-IIMR, Ludhiana	IMR493	0.433	0.567	0	Mixed	Cluster-3	G2	G2	12.802	Field corn	Yellow	Late	Medium	Medium
IML 9-1-2	CP 828-3-2	ICAR-IIMR, Ludhiana	IMR494	0.828	0.074	0.098	Mixed	Cluster-1	G2	G2	13.846	Field corn	Yellow	Late	Medium	Medium
IML 12-4-1	DML 51 × DML 4-2-2-1	ICAR-IIMR, Ludhiana	IMR495	0.543	0.457	0	G1	Cluster-1	G2	G2	13.489	Field corn	Orange	Medium	Medium	Medium
IML 30-3-1	KMH 25K60-3	ICAR-IIMR, Ludhiana	IMR496	0.002	0.164	0.834	Mixed	Cluster-1	G2	G2	12.586	Field corn	Yellow	Medium	Medium	Medium
IML 61-1	AMH 3436-2-1-1	ICAR-IIMR, Ludhiana	IMR497	0.577	0.423	0	G5	Cluster-1	G2	G2	13.74	Field corn	Yellow	Medium	Short	Medium
IML 34-4-1	SUN 234-3	ICAR-IIMR, Ludhiana	IMR498	0.451	0.479	0.07	Mixed	Cluster-1	G2	G2	12.269	Field corn	Yellow	Late	Medium	Low
IML 64-2	AMH 3436-3-2-1	ICAR-IIMR, Ludhiana	IMR499	0.218	0.133	0.649	G5	Cluster-1	G2	G2	13.969	Field corn	Yellow	Medium	Medium	Medium
IML 4-3	PMH 6-3-1	ICAR-IIMR, Ludhiana	IMR500	0.358	0.642	0	Mixed	Cluster-1	G1	G1 & G3	16.63	Field corn	Yellow	Early	Short	High
IML 113-1	LM 13× P-19	ICAR-IIMR, Ludhiana	IMR501	0.034	0.133	0.833	G3	Cluster-3	G4	G4	18.566	Field corn	Yellow	Medium	Long	Medium
IML 15-3-2	NAH 2049-1-1-2	ICAR-IIMR, Ludhiana	IMR503	0.343	0.258	0.399	Mixed	Cluster-1	G2	G2	16.25	Field corn	Yellow	Early	Long	Low
IML 4-2	PMH 6-3-1	ICAR-IIMR, Ludhiana	IMR505	0.345	0.641	0.014	Mixed	Cluster-1	G1	G1 & G3	14.708	Field corn	Yellow	Early	Medium	Medium
IML 29-2-1	KMH 25K60-2	ICAR-IIMR, Ludhiana	IMR506	0.529	0.471	0	Mixed	Cluster-1	G2	G2	12.398	Field corn	Yellow	Late	Long	Medium
IML 64-1	AMH 3436-3-2-1	ICAR-IIMR, Ludhiana	IMR507	0.604	0.396	0	G5	Cluster-1	G2	G2	14.774	Field corn	Yellow	Late	Medium	Medium
IML-14-1	NMH 1603-5-1	ICAR-IIMR, Ludhiana	IMR508	0.08	0.893	0.027	Mixed	Cluster-1	G1	G1 & G3	15.644	Field corn	Yellow	Medium	Long	High
IML 105-2	DML 170 × P 174 -1	ICAR-IIMR, Ludhiana	IMR509	0.089	0.278	0.633	Mixed	Cluster-3	G4	G4	16.522	Field corn	Yellow	Medium	Long	Medium
V 25	Riveirao Preto 8233 (Alm)	AICRP, Godhra	IMR516	0.725	0.257	0.019	G6	Cluster-1	G1	G1 & G3	14.912	Field corn	Orange	Medium	Medium	Low
V 405	KH581OPA	ICAR-VPKAS, Almora	IMR517	0.429	0.54	0.031	G6	Cluster-1	G1	G1 & G3	18.734	Field corn	Yellow	Medium	Medium	Low
V 351	Shakti (S0) HE 25	ICAR-VPKAS, Almora	IMR519	0.784	0.212	0.003	G6	Cluster-2	G3	G1 & G3	13.7	Field corn	Yellow	Late	Medium	Medium
V 390	CML470-F-4	ICAR-VPKAS, Almora	IMR520	0.178	0.304	0.518	G6	Cluster-2	G3	G1 & G3	10.791	Field corn	Yellow	Medium	Medium	Medium
V 391	CML471-F-7	ICAR-VPKAS, Almora	IMR521	0.519	0.481	0	G6	Cluster-1	G1	G1 & G3	11.598	Field corn	Purple	Early	Medium	Low
KDML 15	Tu×peno selection	AICRP, Karimnagar	IMR524	0.644	0.188	0.168	G6	Cluster-2	G3	G1 & G3	9.091	Field corn	Yellow	Medium	Short	Medium
IML 456-1-1	KMH 25K60-5-1	ICAR-IIMR, Ludhiana	IMR526	0.71	0.29	0	G6	Cluster-2	G3	G1 & G3	22.787	Field corn	Yellow	Medium	Medium	Medium
SKV 50	NA	AICRP, Mandaya	IMR527	1	0	0	G6	Cluster-1	G2	G2	16.24	QPM	Yellow	Medium	Long	Medium
BPCL 3	Amber popcorn selection	AICRP, Hyderabad	IMR531	0.519	0.46	0.021	G6	Cluster-2	G3	G1 & G3	10.475	Popcorn	Yellow	Late	Long	Medium
BPCL 6	Amber popcorn selection	AICRP, Hyderabad	IMR532	0.001	0.999	0	G6	Cluster-1	G2	G2	12.038	Popcorn	Yellow	Early	Medium	Medium
UMI 112	YU2P-SC-8	AICRP, Coimbatore	IMR534	0.634	0.366	0	G6	Cluster-1	G1	G1 & G3	10.666	Field corn	Yellow	Medium	Long	Medium
IML 306-2	LM 5 × ZL 109126-1-1	ICAR-IIMR, Ludhiana	IMR537	0.53	0.47	0	G6	Cluster-2	G3	G1 & G3	18.706	Field corn	Yellow	Medium	Long	High
IML 358-3	UMI 1230 × VL 109126-1	ICAR-IIMR, Ludhiana	IMR538	0.628	0.258	0.114	G6	Cluster-2	G3	G1 & G3	9.459	Field corn	Yellow	Late	Medium	Medium
IML 127-1	ST 2324-8-2-2-1-11-1	ICAR-IIMR, Ludhiana	IMR539	0.904	0.096	0	G6	Cluster-1	G1	G1 & G3	9.137	Field corn	Yellow	Late	Long	Medium
IML 156-1	P-157 ×DML 170-1	ICAR-IIMR, Ludhiana	IMR444	0.308	0.606	0.087	G4	Cluster-3	G4	G4	18.224	Field corn	Purple	Late	Long	Medium
VSL 16	ZAWin YellowSC	ICAR-VPKAS, Almora	IMR541	0.003	0.198	0.8	G6	Cluster-2	G3	G1 & G3	9.707	Sweet corn	Yellow	Late	Long	Low
IML 360-2	UMI 1230 × CM 140-2-1	ICAR-IIMR, Ludhiana	IMR543	0.198	0.21	0.592	G6	Cluster-2	G3	G1 & G3	9.22	Field corn	Orange	Late	Medium	Medium
IML 369-2	DML 65 × CM 140-2-1	ICAR-IIMR, Ludhiana	IMR546	0.759	0.223	0.017	G6	Cluster-1	G3	G1 & G3	14.668	Field corn	Purple	Late	Long	Medium
LM 15	I 102	PAU, Ludhiana	IMR549	0.417	0.583	0	G6	Cluster-3	G3	G1 & G3	12.385	Field corn	Yellow	Late	Medium	Medium
CM 139	SE 513 (Tarun × MS 1)-Y 63-1 g-2-1-1-2-#-#-1-1-1-#-FS2-#-#-#	AICRP,ICAR-IIMR, Ludhiana	IMR550	0.719	0.281	0	G6	Cluster-1	G1	G1 & G3	14.135	Field corn	Yellow	Late	Medium	Medium
CM 153	NA	AICRP,ICAR-IIMR, Ludhiana	IMR553	0.596	0.214	0.19	G6	Cluster-2	G3	G1 & G3	12.408	Field corn	Yellow	Medium	Medium	Low
W 5	CML354	AICRP, Srinagar	IMR555	0.441	0.346	0.213	G6	Cluster-1	G1	G1 & G3	11.438	Field corn	White	Medium	Medium	Medium
IML 370-7	DML 170 × ZL 0713 -1-1	ICAR-IIMR, Ludhiana	IMR560	0.506	0.256	0.238	G6	Cluster-1	G1	G1 & G3	12.337	Field corn	orange	Late	Medium	Medium
IML 375-1	DML 181-1 × ZL 109126-2	ICAR-IIMR, Ludhiana	IMR561	0.456	0.544	0	G6	Cluster-2	G3	G1 & G3	12.755	Field corn	Yellow	Late	Medium	Medium
IML 379-4	BML 6 × BIO 9544 -1-5	ICAR-IIMR, Ludhiana	IMR562	0.184	0.344	0.472	G6	Cluster-2	G3	G1 & G3	13.011	Field corn	orange	Late	Long	Medium
PMIPV 1	VQL 1-PV	ICAR-IARI, New Delhi	IMR563	0.604	0.379	0.017	G6	Cluster-2	G3	G1 & G3	9.68	Field corn	Yellow	Early	Long	Low
PMIPV 2	VQL2(CM 145 × CML 170)-PV	ICAR-IARI, New Delhi	IMR564	0.011	0.912	0.076	G6	Cluster-1	G2	G2	18.44	QPM-PV	Yellow	Early	Short	Medium
PMIQ 1	Cargil633-QPM	ICAR-IARI, New Delhi	IMR565	0.731	0.217	0.052	G6	Cluster-2	G3	G1 & G3	12.581	QPM	Yellow	Late	Medium	Low
PMIQ 2	CIMMYT Pool28 with QPM	ICAR-IARI, New Delhi	IMR566	0.757	0.243	0	G6	Cluster-1	G1	G1 & G3	12.101	QPM	Purple	Medium	Short	Medium
IML 380-2	BML 6 × BIO 9544 -2-1	ICAR-IIMR, Ludhiana	IMR569	0.209	0.365	0.426	G6	Cluster-2	G3	G1 & G3	16.134	Field corn	Purple	Late	Long	High
PFSR 3	NA	ICAR-IIMR, Ludhiana	IMR571	0.527	0.195	0.278	G6	Cluster-1	G1	G1 & G3	16.586	Field corn	orange	Medium	Long	High
IGI 1101	CML EC377951(CL00308)	AICRP, Godhra	IMR572	0.468	0.389	0.142	G6	Cluster-1	G1	G1 & G3	8.905	Field corn	orange	Late	Long	Medium
IGI 1102	PR93A443-14	AICRP, Godhra	IMR573	0.001	0.997	0.002	G6	Cluster-2	G3	G1 & G3	11.762	Field corn	White	Late	Long	Medium
IGI 1103	Pro9681-2	AICRP, Godhra	IMR574	0.778	0.221	0	G6	Cluster-2	G3	G1 & G3	9.695	Field corn	Orange	Late	Long	Medium
HUZM 185	BC Pool	AICRP, Varanasi	IMR576	0.521	0.411	0.068	G6	Cluster-1	G1	G1 & G3	8.961	Field corn	Yellow	Late	Long	Medium
BAUIM -2	NA	AICRP, Ranchi	IMR577	0.195	0.224	0.581	G6	Cluster-3	G3	G1 & G3	10.781	Field corn	Orange	Late	Short	Medium
IML 106-2	LM-13 ×DML 170-1-3	ICAR-IIMR, Ludhiana	IMR469	0.349	0.637	0.014	G4	Cluster-3	G4	G4	17.157	Field corn	orange	Late	Medium	Medium
IML 107-1	LM-13 ×DML 170-1	ICAR-IIMR, Ludhiana	IMR476	0.356	0.595	0.049	G4	Cluster-3	G4	G4	17.283	Field corn	Yellow	Late	Medium	Medium
DI 102	YPB-161	AICRP, Pantnagar	IMR582	0.286	0.14	0.573	G6	Cluster-2	G3	G1 & G3	18.002	Field corn	Yellow	Late	Medium	Medium
DI 103	DMR1122K71	AICRP, Pantnagar	IMR583	0.592	0.395	0.013	G6	Cluster-1	G1	G1 & G3	14.54	Field corn	orange	Medium	Medium	Low
DML 103-4	DML 181-1 × ZL 109126-6	ICAR-IIMR, Ludhiana	IMR583_1	0.746	0.254	0	G6	Cluster-1	G1	G1 & G3	16.87	Field corn	Yellow	Early	Medium	Low
EI 586-2	NA	AICRP, Udaipur	IMR585	0.236	0.161	0.602	G6	Cluster-1	G1	G1 & G3	9.745	Field corn	Yellow	Late	Long	Medium
DQL 3	(LM 16 × DQL 1005)× DML 127)-3	ICAR-IIMR, Ludhiana	IMR592	0.014	0.986	0	G6	Cluster-1	G2	G2	13.305	QPM	Yellow	Late	Medium	Medium
VSL 4	EC619314FA	ICAR-VPKAS, Almora	IMR540	0.735	0.265	0	G4	Cluster-3	G4	G4	24.514	Sweet corn	Yellow	Early	Short	Low
DQL 13	(LM 11 × CML 170) × V 373)-1	ICAR-IIMR, Ludhiana	IMR594	0.332	0.334	0.333	G6	Cluster-2	G3	G1 & G3	14.2	QPM	Yellow	Late	Medium	Medium
DQL 18	(LM 11 × CML 170) × V 373)-3	ICAR-IIMR, Ludhiana	IMR595	0.518	0.482	0	G6	Cluster-2	G3	G1 & G3	13.059	QPM	Yellow	Late	Medium	Medium
DQL 21	(UMI 1200× DQL 1005) × BML 6	ICAR-IIMR, Ludhiana	IMR596	0.366	0.367	0.267	G6	Cluster-1	G1	G1 & G3	9.839	QPM	Yellow	Late	Long	Medium
DQL 24	(UMI 1201 × CML 269 ) × DML 127)-1	ICAR-IIMR, Ludhiana	IMR597	0.404	0.408	0.188	G6	Cluster-2	G3	G1 & G3	10.037	QPM	Yellow	Medium	Long	Medium
DQL 41	(LM 19 × DQL 1017) × BML 6)-1	ICAR-IIMR, Ludhiana	IMR598	0.014	0.986	0	G6	Cluster-1	G1	G1 & G3	9.766	QPM	Yellow	Medium	Long	Medium
DQL 44	(LM 18 × CML 170) × WO× 418)-2	ICAR-IIMR, Ludhiana	IMR599	0.003	0.9	0.097	G6	Cluster-1	G1	G1 & G3	18.532	QPM	Orange	Late	Medium	Medium
BAUIM -4	NA	AICRP, Ranchi	IMR579	0.36	0.636	0.004	G4	Cluster-3	G4	G4	10.985	Field corn	orange	Medium	Short	Low
DQL 75	(LM 17 × DQL 1017 ) × DML 127)-2	ICAR-IIMR, Ludhiana	IMR601	0.575	0.425	0	G6	Cluster-1	G2	G2	13.78	QPM	Yellow	Late	Medium	Low
DQL 77	(LM 17 × DQL 1017 ) × DML 127)-4	ICAR-IIMR, Ludhiana	IMR602	0.624	0.264	0.112	G6	Cluster-2	G3	G1 & G3	9.899	QPM	Orange	Medium	Short	Low
DQL 91	(LM 13 × DQL 1017) × DML 170)-1	ICAR-IIMR, Ludhiana	IMR603	0.961	0.039	0	G6	Cluster-2	G3	G1 & G3	12.292	QPM	Yellow	Late	Medium	Low
DQL 95	LM 13 × DQL 1017 ) × DML 170)-1	ICAR-IIMR, Ludhiana	IMR604	0.361	0.476	0.164	G6	Cluster-2	G3	G1 & G3	12.086	QPM	Purple	Late	Short	Low
BAUIM -5	NA	AICRP, Ranchi	IMR580	0.33	0.555	0.115	G4	Cluster-3	G4	G4	10.359	Field corn	Purple	Medium	Long	Medium
DQL 7	(UMI 1201 × CML 269 ) × DML 127)-1	ICAR-IIMR, Ludhiana	IMR593	0.398	0.588	0.014	G4	Cluster-3	G4	G4	10.608	QPM	Yellow	Medium	Medium	Medium
DQL 134	(LM 18 × CML 169 )BML 6)-4	ICAR-IIMR, Ludhiana	IMR608	0.44	0.545	0.015	G6	Cluster-1	G1	G1 & G3	8.973	QPM	Red	Medium	Medium	Low
DQL 136	(LM 17 × CML 169 ) × BML 6)-1	ICAR-IIMR, Ludhiana	IMR609	0.002	0.998	0.001	G6	Cluster-1	G2	G2	11.091	QPM	Yellow	Late	Long	High
DQL 141-1	(LM 11 × DQL 1017)DML 127)-2-1	ICAR-IIMR, Ludhiana	IMR610	0.149	0.174	0.678	G6	Cluster-2	G3	G1 & G3	9.959	QPM	Orange	Medium	Medium	Medium
DQL 148	(LM 11 × DQL 1017)DML 127)-6	ICAR-IIMR, Ludhiana	IMR611	0.005	0.991	0.004	G6	Cluster-1	G1	G1 & G3	12.772	QPM	Red	Late	Medium	Medium
DQL 158	(LM 11 × DQL 1017) DML 127)-3	ICAR-IIMR, Ludhiana	IMR612	0.003	0.983	0.014	G6	Cluster-3	G3	G1 & G3	9.888	QPM	Yellow	Late	Medium	Medium
DQL 160	HKI 1378 × CML 176) × CML 24-1)-1	ICAR-IIMR, Ludhiana	IMR613	0.539	0.115	0.346	Mixed	Cluster-3	G4	G4	14.872	QPM	White	Late	Long	High
DQL 161-1	HKI 1378 × CML 176) × CML 24-1)-2-1	ICAR-IIMR, Ludhiana	IMR614	0.86	0.14	0	G6	Cluster-3	G3	G1 & G3	16.408	QPM	White	Late	Medium	Medium
DQL 171	(HKI 1344 × CML 176) × CML 24-1)-2	ICAR-IIMR, Ludhiana	IMR615	0.034	0.957	0.009	G6	Cluster-3	G3	G1 & G3	19.662	QPM	White	Medium	Short	Low
DQL 174	(UMI 1210 × DQL 1017)DML 170)-1	ICAR-IIMR, Ludhiana	IMR616	0.515	0.408	0.077	G6	Cluster-2	G3	G1 & G3	13.144	QPM	Yellow	Medium	Medium	Medium
DQL 45	(LM 18 × CML 170) × WO× 418)-3	ICAR-IIMR, Ludhiana	IMR600	0.35	0.647	0.002	G4	Cluster-3	G4	G4	13.011	QPM	Red	Medium	Medium	Medium
DQL 190	(HKI 1105 × CML 170)BML 6)-1	ICAR-IIMR, Ludhiana	IMR618	0.873	0.127	0	G6	Cluster-1	G1	G1 & G3	9.64	QPM	Yellow	Medium	Medium	Medium
DQL 203	(HKI 1105 × CML 170)BML 6)-1	ICAR-IIMR, Ludhiana	IMR619	0.453	0.318	0.229	G6	Cluster-1	G1	G1 & G3	17.932	QPM	Yellow	Late	Medium	Medium
DQL 122	(HKI 1105 ×DQL 1005)× V 373)-2	ICAR-IIMR, Ludhiana	IMR606	0.301	0.699	0	G4	Cluster-3	G4	G4	11.895	QPM	Yellow	Medium	Medium	Low
DQL 221	(LM 11 × CML 176) × CML 24-1)-2	ICAR-IIMR, Ludhiana	IMR621	0.38	0.617	0.003	G3	Cluster-3	G4	G4	10.01	QPM	White	Late	Long	Medium
DQL 226	(UMI 1201 × CML 169) × BML 6 )-1	ICAR-IIMR, Ludhiana	IMR622	0.555	0.445	0	G6	Cluster-2	G3	G1 & G3	19.941	QPM	White	Late	Medium	Medium
DQL 237	(UMI 1201 × CML 169 ) × BML 6 )-1	ICAR-IIMR, Ludhiana	IMR623	0.692	0.308	0	G6	Cluster-2	G3	G1 & G3	9.091	QPM	Yellow	Late	Medium	Medium
DQL 249	(DML 181 × CML 169) × HKI 1105)-5	ICAR-IIMR, Ludhiana	IMR624	0.244	0.708	0.047	G6	Cluster-3	G4	G4	22.839	QPM	Yellow	Medium	Medium	Medium
DQL 252	(DML 181 × CML 169) × HKI 1105-8	ICAR-IIMR, Ludhiana	IMR625	0.597	0.403	0	G6	Cluster-2	G3	G1 & G3	10.019	QPM	Purple	Late	Medium	Medium
DQL 257	HKI 1128 × DQL 1017)× DML 127)-2	ICAR-IIMR, Ludhiana	IMR626	0.443	0.557	0	G6	Cluster-2	G3	G1 & G3	14.802	QPM	Yellow	Late	Medium	Medium
DQL 126	(LM 18 × CML 169 )BML 6)-1	ICAR-IIMR, Ludhiana	IMR607	0.313	0.687	0	G4	Cluster-3	G4	G4	21.914	QPM	Orange	Late	Short	Low
DQL 262	(LM 13 × CML 169)× DML 181-1)-1	ICAR-IIMR, Ludhiana	IMR628	0.428	0.348	0.224	G6	Cluster-1	G1	G1 & G3	11.085	QPM	Yellow	Late	Long	High
DQL 271	(LM 13 × CML 169)× DML 181-1)-2	ICAR-IIMR, Ludhiana	IMR629	0.397	0.603	0	G6	Cluster-1	G1	G1 & G3	11.316	QPM	Yellow	Late	Long	Medium
DQL 273	(BML 6 × DQL 1017) × UMI 1220)-1	ICAR-IIMR, Ludhiana	IMR630	0.102	0.895	0.004	G6	Cluster-1	G1	G1 & G3	10.424	QPM	Yellow	Early	Long	High
DQL 274	BML 6 × DQL 1017) × UMI 1220)-2	ICAR-IIMR, Ludhiana	IMR631	0.001	0.967	0.032	G6	Cluster-3	G4	G4	10.092	QPM	White	Medium	Long	Medium
DQL 286	HKI 1128 × CML 169)× BML 6)-4	ICAR-IIMR, Ludhiana	IMR632	0.016	0.941	0.043	G6	Cluster-2	G3	G1 & G3	11.673	QPM	Yellow	Medium	Long	Medium
DQL 287	HKI 1128 × CML 169)× BML 6)-5	ICAR-IIMR, Ludhiana	IMR633	0.002	0.969	0.029	G6	Cluster-1	G1	G1 & G3	22.11	QPM	Yellow	Medium	Long	High
DQL 291	LM 11 × CML 176-2	ICAR-IIMR, Ludhiana	IMR635	0.987	0.012	0	G6	Cluster-2	G3	G1 & G3	10.215	QPM	Yellow	Late	Medium	Low
DQL 182	(UMI 1210 × DQL 1017)DML 170)-4	ICAR-IIMR, Ludhiana	IMR617	0.426	0.416	0.158	G4	Cluster-3	G4	G4	10.432	QPM	Yellow	Late	Medium	Low
DQL 297	BML 7 × CML 269-3	ICAR-IIMR, Ludhiana	IMR637	0.075	0.905	0.02	Mixed	Cluster-3	G4	G4	20.066	QPM	Yellow	Late	Medium	Medium
DQL 301	UMI 1200 × DQL 1017	ICAR-IIMR, Ludhiana	IMR638	0.005	0.989	0.006	G6	Cluster-1	G2	G2	11.568	QPM	Yellow	Late	Long	High
DQL 304	UMI 1210 × CML 269 -3	ICAR-IIMR, Ludhiana	IMR639	0.016	0.983	0	G6	Cluster-1	G1	G1 & G3	10.729	QPM	Yellow	Late	Medium	Low
DQL 305	DML 181-1 × ZL 109126	ICAR-IIMR, Ludhiana	IMR640	0.04	0.356	0.605	G6	Cluster-1	G1	G1 & G3	16.735	QPM	orange	Late	Long	Medium
IML 1-2-2	P 3501-1	ICAR-IIMR, Ludhiana	IMR651	0.463	0.5	0.036	Mixed	Cluster-1	G2	G2	13.775	Field corn	orange	Late	Short	Low
IML 4-5-1	35807-1	ICAR-IIMR, Ludhiana	IMR652	0.297	0.703	0	Mixed	Cluster-1	G2	G2	13.315	Field corn	Yellow	Medium	Medium	Medium
IML 9-1-1	CP 828-3-2	ICAR-IIMR, Ludhiana	IMR653	0.945	0.055	0	Mixed	Cluster-1	G2	G2	14.128	Field corn	Yellow	Medium	Medium	Medium
IML 12-1-2	DML 51 × DML 4-2-2-1	ICAR-IIMR, Ludhiana	IMR654	0.007	0.319	0.674	G1	Cluster-1	G2	G2	14.633	Field corn	Yellow	Medium	Long	Medium
IML 12-3-2	DML 51 × DML 4-2-2-1	ICAR-IIMR, Ludhiana	IMR655	0.001	0.241	0.757	G1	Cluster-1	G2	G2	14.382	Field corn	Yellow	Medium	Long	Medium
IML 14-3-2	DML 51 × DML 4-1-2	ICAR-IIMR, Ludhiana	IMR656	0.625	0.375	0	G1	Cluster-1	G2	G2	14.696	Field corn	Yellow	Late	Long	High
IML 18-4-4	FCH 184-1	ICAR-IIMR, Ludhiana	IMR657	0.001	0.999	0	Mixed	Cluster-1	G2	G2	16.674	Field corn	Yellow	Medium	Short	Low
IML 26-1-2	PAC 753-3-3	ICAR-IIMR, Ludhiana	IMR658	0.355	0.631	0.014	Mixed	Cluster-1	G2	G2	18.327	Field corn	Yellow	Late	Long	Medium
IML 27-1-2	PAC 753-3-3	ICAR-IIMR, Ludhiana	IMR659	0.163	0.202	0.635	Mixed	Cluster-1	G2	G2	14.107	Field corn	Yellow	Late	Long	Medium
IML 33-1-1	SUN 234-2-1	ICAR-IIMR, Ludhiana	IMR660	0.485	0.478	0.037	Mixed	Cluster-1	G2	G2	13.931	Field corn	Yellow	Medium	Medium	Medium
IML 52-3-1	DML 186-2-3-1	ICAR-IIMR, Ludhiana	IMR661	0.333	0.48	0.187	Mixed	Cluster-1	G2	G2	17.648	Field corn	Yellow	Medium	Long	Medium
IML 150-126	CML 269 × HKI 4 C 4B -1	ICAR-IIMR, Ludhiana	IMR662	0.463	0.517	0.02	Mixed	Cluster-3	G4	G4	17.258	Field corn	Yellow	Medium	Medium	Medium
DQL 215	LM 11 × CML 176) × CML 24-1)-2	ICAR-IIMR, Ludhiana	IMR620	0.345	0.639	0.016	G4	Cluster-3	G4	G4	19.619	QPM	White	Late	Medium	Medium
DQL 259	(UMI 1201 × DQL 1005)× BML 6)-1	ICAR-IIMR, Ludhiana	IMR627	0.337	0.663	0	G4	Cluster-3	G4	G4	11.663	QPM	Yellow	Late	Long	High
DQL 292	LM 13 × CML 269) -1	ICAR-IIMR, Ludhiana	IMR636	0.417	0.583	0	G4	Cluster-3	G4	G4	11.626	QPM	Yellow	Late	Long	High
IML 16-255	Brasil 117 × ESM 113-1-1-3-1-4	ICAR-IIMR, Ludhiana	IMR666	0.342	0.437	0.221	G4	Cluster-3	G4	G4	20.424	Field corn	Yellow	Late	Long	High
IML 310-1	LM 11 × VL 109126-1-1	ICAR-IIMR, Ludhiana	IMR667	0.268	0.163	0.569	G6	Cluster-3	G3	G1 & G3	10.165	Field corn	Yellow	Late	Long	High
IML 311 –4	LM 11 × ZL 109126-1-4	ICAR-IIMR, Ludhiana	IMR668	0.579	0.421	0	G6	Cluster-2	G3	G1 & G3	9.135	Field corn	Yellow	Late	Long	High
IML 346 –4	UMI 1210 × CAL 14135-1-4	ICAR-IIMR, Ludhiana	IMR669	0.726	0.274	0	G6	Cluster-2	G3	G1 & G3	9.101	Field corn	orange	Late	Long	Medium
IML 354 –2	UMI 1220 × CAL 14136-1-2	ICAR-IIMR, Ludhiana	IMR670	0.853	0.147	0	G6	Cluster-2	G3	G1 & G3	9.363	Field corn	Yellow	Late	Medium	Low
IML 378 –4	DML 181-1 × BIO 9544-2-4	ICAR-IIMR, Ludhiana	IMR671	0.645	0.337	0.018	G6	Cluster-2	G3	G1 & G3	9.242	Field corn	Yellow	Medium	Long	Medium
IML 321 –2	LM 13 × CAL 14135-2-1	ICAR-IIMR, Ludhiana	IMR672	0.769	0.231	0	G6	Cluster-2	G3	G1 & G3	11.565	Field corn	Yellow	Late	Medium	Medium
