# Supplementary material for: Genetic Diversity, Population Structure and Linkage Disequilibrium Analyses in Tropical Maize Using Genotyping by Sequencing
Source: Plants (Basel). 2022 Mar 17;11(6):799. doi: 10.3390/plants11060799 (PMC8955159; doi:10.3390/plants11060799)
Supplement: Supplementary file 1 [file plants-11-00799-s001.zip › Table S2 Pairwise distance matrix half diagnal for MEGA.xlsx]

## Sheet: Sheet1
Inbred code	Institute/Center	Groups based on STRUCTURE	Groups from phylogenetic analysis	Types of corn	Kernel colour	Maturity	Plant Height	Ear height placement	Unit	MEGA unit	MEGA name	MEGA identified	1	2	3	4	5	6	7	8	9	10	11	12	13	14	15	16	17	18	19	20	21	22	23	24	25	26	27	28	29	30	31	32	33	34	35	36	37
IMR187	CIMMYT, Mexico	G6	G3	Field corn	White	Late	Medium	Medium	1	[1]	#IMR187	IMR187=G6
IMR194	CIMMYT, Mexico	Mixed	G3	QPM	White	Medium	Medium	Medium	2	[2]	#IMR194	IMR194=Mixed	0.277176
IMR12	ICAR-IIMR, Ludhiana	G4	G4	Field corn	Yellow	Medium	Medium	Low	3	[3]	#IMR12	IMR12=G4	0.322928	0.336444
IMR196	CIMMYT, Mexico	G6	G3	Field corn	White	Late	Long	Medium	4	[4]	#IMR196	IMR196=G6	0.266691	0.280148	0.32634
IMR197	CIMMYT, Mexico	G6	G3	Field corn	White	Late	Medium	Medium	5	[5]	#IMR197	IMR197=G6	0.265437	0.285686	0.322887	0.276081
IMR201	CIMMYT, Mexico	G6	G3	Field corn	White	Late	Long	High	6	[6]	#IMR201	IMR201=G6	0.277849	0.279866	0.334692	0.269007	0.267986
IMR202	CIMMYT, Mexico	Mixed	G3	Field corn	White	Medium	Long	Medium	7	[7]	#IMR202	IMR202=Mixed	0.261818	0.278762	0.310766	0.266367	0.265205	0.274653
IMR203	CIMMYT, Mexico	G6	G3	Field corn	Yellow	Late	Long	Medium	8	[8]	#IMR203	IMR203=G6	0.264566	0.27872	0.326581	0.259103	0.269057	0.263885	0.263976
IMR204	CIMMYT, Mexico	G6	G3	QPM	White	Late	Long	Low	9	[9]	#IMR204	IMR204=G6	0.260996	0.279708	0.325958	0.26513	0.265329	0.260415	0.25384	0.267679
IMR205	CIMMYT, Mexico	G4	G4	QPM	White	Late	Long	Low	10	[10]	#IMR205	IMR205=G4	0.305063	0.322148	0.21722	0.312576	0.309213	0.320595	0.304174	0.309961	0.306474
IMR14	ICAR-IIMR, Ludhiana	Mixed	G1	Field corn	Yellow	Medium	Long	High	11	[11]	#IMR14	IMR14=Mixed	0.289745	0.307669	0.30615	0.294644	0.298595	0.299932	0.289712	0.293664	0.294162	0.293905
IMR207	CIMMYT, Mexico	Mixed	G3	Field corn	White	Medium	Medium	Medium	12	[12]	#IMR207	IMR207=Mixed	0.266508	0.281875	0.319516	0.262407	0.27281	0.27457	0.254819	0.269406	0.266633	0.303933	0.294826
IMR208	CIMMYT, Mexico	G6	G3	Field corn	White	Medium	Long	Medium	13	[13]	#IMR208	IMR208=G6	0.262656	0.275466	0.319284	0.263196	0.269124	0.273764	0.260481	0.267488	0.259103	0.302356	0.291207	0.260149
IMR209	CIMMYT, Mexico	Mixed	G1	QPM	Yellow	Late	Medium	Medium	14	[14]	#IMR209	IMR209=Mixed	0.28322	0.289364	0.319226	0.285013	0.292684	0.304938	0.284839	0.285835	0.289845	0.305669	0.29437	0.284241	0.28097
IMR210	CIMMYT, Mexico	G6	G3	QPM	White	Medium	Medium	Medium	15	[15]	#IMR210	IMR210=G6	0.268742	0.28337	0.326224	0.271249	0.271041	0.268825	0.256978	0.276562	0.265446	0.31104	0.301335	0.26068	0.265769	0.29637
IMR212	AICRP, Bajaura	G6	G3	Field corn	Yellow	Medium	Long	Medium	16	[16]	#IMR212	IMR212=G6	0.267305	0.27965	0.322505	0.264549	0.272046	0.271191	0.270767	0.26518	0.265512	0.308666	0.284283	0.268941	0.269854	0.289828	0.269547
IMR217	PAU, Ludhiana	G4	G4	Field corn	Yellow	Medium	Long	High	17	[17]	#IMR217	IMR217=G4	0.291065	0.310799	0.221213	0.302414	0.301518	0.312501	0.282473	0.303759	0.296254	0.270336	0.274254	0.293531	0.293697	0.293872	0.300364	0.297541
IMR219	PAU, Ludhiana	Mixed	G1	Field corn	Orange	Late	Long	High	18	[18]	#IMR219	IMR219=Mixed	0.276338	0.288849	0.33265	0.282041	0.277392	0.284698	0.282971	0.270991	0.276662	0.311339	0.292128	0.276139	0.280696	0.295167	0.287811	0.277201	0.302339
IMR220	PAU, Ludhiana	G6	G1	Field corn	Yellow	Medium	Short	Medium	19	[19]	#IMR220	IMR220=G6	0.279028	0.287985	0.317482	0.280497	0.284349	0.28288	0.281219	0.277068	0.281958	0.301542	0.276736	0.281045	0.281593	0.286632	0.280539	0.268866	0.27892	0.286342
IMR15	ICAR-IIMR, Ludhiana	Mixed	G2	Field corn	Yellow	Medium	Long	Medium	20	[20]	#IMR15	IMR15=Mixed	0.2907	0.300231	0.334626	0.294718	0.294013	0.294577	0.288791	0.2908	0.29466	0.323244	0.300413	0.291613	0.292693	0.310118	0.292909	0.291049	0.310268	0.294801	0.298255
IMR221	PAU, Ludhiana	G6	G1	Field corn	Yellow	Late	Long	Medium	21	[21]	#IMR221	IMR221=G6	0.269622	0.278156	0.308641	0.268493	0.26479	0.274993	0.268567	0.262698	0.266832	0.303112	0.277517	0.266732	0.265305	0.287064	0.276944	0.260846	0.279659	0.277567	0.269663	0.287197
IMR222	PAU, Ludhiana	Mixed	G1	Field corn	Red	Medium	Long	High	22	[22]	#IMR222	IMR222=Mixed	0.290252	0.298213	0.31319	0.285902	0.295764	0.294502	0.286118	0.289994	0.285196	0.294901	0.309031	0.287081	0.285487	0.305328	0.290476	0.283461	0.287803	0.291082	0.273748	0.305303	0.27706
IMR223	PAU, Ludhiana	G6	G1	Field corn	Orange	Late	Long	Medium	23	[23]	#IMR223	IMR223=G6	0.265188	0.276562	0.320297	0.282448	0.273067	0.282523	0.2687	0.274852	0.270419	0.306092	0.290924	0.276587	0.269597	0.291331	0.274453	0.270751	0.284524	0.27804	0.215468	0.29173	0.260315	0.280804
IMR224	AICRP, Karnal	G6	G1	QPM	Yellow	Medium	Long	High	24	[24]	#IMR224	IMR224=G6	0.280539	0.281178	0.336411	0.281294	0.286632	0.286118	0.283502	0.271705	0.277558	0.315415	0.288774	0.27657	0.282274	0.293008	0.284939	0.264234	0.299019	0.284133	0.272212	0.291065	0.269696	0.292693	0.274603
IMR227	AICRP, Karnal	Mixed	G3	Field corn	Yellow	Medium	Medium	Medium	25	[25]	#IMR227	IMR227=Mixed	0.280638	0.297475	0.318827	0.285478	0.280414	0.287305	0.276081	0.28273	0.282573	0.317026	0.29349	0.274237	0.278081	0.292718	0.282996	0.278853	0.305669	0.285478	0.283967	0.279327	0.271523	0.293141	0.271531	0.283145
IMR229	AICRP, Karnal	G6	G3	Field corn	White	Late	Short	Low	26	[26]	#IMR229	IMR229=G6	0.268418	0.271083	0.32654	0.269381	0.267895	0.262548	0.261818	0.268675	0.263902	0.307047	0.295623	0.268443	0.267181	0.282124	0.272037	0.27369	0.298969	0.273665	0.282216	0.293888	0.273175	0.287047	0.27349	0.276803	0.288915
IMR230	AICRP, Karnal	Mixed	G3	Field corn	White	Late	Medium	Medium	27	[27]	#IMR230	IMR230=Mixed	0.237543	0.282747	0.325967	0.273598	0.269605	0.273092	0.259917	0.271008	0.266542	0.308226	0.297292	0.267305	0.265412	0.289496	0.273042	0.276371	0.301285	0.285188	0.288824	0.299019	0.275076	0.292933	0.27574	0.285395	0.287529	0.204493
IMR231	AICRP, Karnal	G6	G3	Field corn	White	Late	Medium	Medium	28	[28]	#IMR231	IMR231=G6	0.265579	0.278081	0.31925	0.264034	0.263968	0.263246	0.262133	0.270062	0.264715	0.304299	0.29163	0.27276	0.243678	0.283652	0.263121	0.267953	0.304158	0.280954	0.291788	0.290277	0.276097	0.294702	0.274071	0.292311	0.28205	0.268443	0.26973
IMR232	AICRP, Mandaya	Mixed	G2	Field corn	Yellow	Medium	Medium	Medium	29	[29]	#IMR232	IMR232=Mixed	0.302472	0.310558	0.335074	0.297856	0.301891	0.30043	0.299401	0.2951	0.29515	0.341176	0.285337	0.302481	0.297201	0.308458	0.305984	0.293091	0.331919	0.268318	0.308757	0.298844	0.294901	0.308441	0.300148	0.299226	0.285171	0.300347	0.303211	0.299459
IMR233	AICRP, Mandaya	Mixed	G3	Field corn	Purple	Late	Long	Medium	30	[30]	#IMR233	IMR233=Mixed	0.283212	0.29383	0.342031	0.293149	0.294121	0.284092	0.288575	0.280779	0.289538	0.324863	0.307702	0.283253	0.28767	0.31016	0.286773	0.283212	0.320878	0.266542	0.299675	0.300679	0.291605	0.307719	0.294328	0.296711	0.295972	0.289422	0.293282	0.273598	0.281784
IMR234	CIMMYT, Mexico	Mixed	G1	QPM	Yellow	Late	Medium	Medium	31	[31]	#IMR234	IMR234=Mixed	0.27716	0.2885	0.335414	0.279617	0.276579	0.283021	0.27476	0.271357	0.277741	0.311571	0.295001	0.274005	0.27188	0.288434	0.281344	0.275391	0.303469	0.282913	0.285238	0.299392	0.267297	0.29173	0.275425	0.281004	0.280754	0.278388	0.279426	0.283926	0.299542	0.288226
IMR235	CIMMYT, Mexico	G6	G3	QPM	White	Late	Long	Medium	32	[32]	#IMR235	IMR235=G6	0.261353	0.275898	0.332251	0.261527	0.261942	0.265388	0.269862	0.267139	0.253532	0.311214	0.294461	0.269381	0.256446	0.285246	0.261004	0.265678	0.29999	0.270078	0.282232	0.289405	0.266774	0.284947	0.269323	0.276587	0.282149	0.261693	0.269024	0.258754	0.299932	0.281925	0.272361
IMR236	CIMMYT, Mexico	Mixed	G1	QPM	White	Medium	Long	Medium	33	[33]	#IMR236	IMR236=Mixed	0.277201	0.284656	0.327818	0.27364	0.287554	0.2863	0.277317	0.272104	0.278413	0.308325	0.299235	0.270709	0.272718	0.286142	0.282124	0.277035	0.298172	0.275998	0.280082	0.299417	0.273681	0.28679	0.282813	0.279434	0.291481	0.276753	0.280348	0.284482	0.295872	0.29461	0.272469	0.279235
IMR241	CIMMYT, Mexico	G6	G3	Field corn	Yellow	Medium	Long	Low	34	[34]	#IMR241	IMR241=G6	0.267546	0.279517	0.33617	0.265039	0.268185	0.244815	0.26484	0.261868	0.263885	0.316278	0.293166	0.267521	0.261345	0.286939	0.27222	0.266143	0.300181	0.277434	0.282564	0.293407	0.269207	0.285005	0.279318	0.284341	0.280248	0.261743	0.272594	0.273698	0.292278	0.290111	0.274653	0.262565	0.282066
IMR243	ICAR-IIMR, Ludhiana	Mixed	G1	QPM	Yellow	Medium	Short	Medium	35	[35]	#IMR243	IMR243=Mixed	0.274379	0.280921	0.325967	0.266807	0.277683	0.28371	0.270651	0.268775	0.267828	0.309255	0.288824	0.273889	0.271614	0.282581	0.281626	0.267546	0.290318	0.276205	0.277384	0.288675	0.257243	0.284125	0.275292	0.25853	0.282315	0.276064	0.281983	0.278596	0.300098	0.290883	0.274976	0.276346	0.269846	0.274204
IMR245	ICAR-IIMR, Ludhiana	Mixed	G3	Field corn	Yellow	Late	Long	High	36	[36]	#IMR245	IMR245=Mixed	0.269248	0.288093	0.316528	0.272884	0.279086	0.278986	0.276064	0.27672	0.276363	0.295424	0.28288	0.272419	0.265205	0.274935	0.275142	0.271896	0.288268	0.292518	0.276429	0.298728	0.267239	0.291804	0.272519	0.280115	0.271058	0.278372	0.283004	0.277019	0.302788	0.296329	0.273299	0.2753	0.280422	0.278696	0.27755
IMR246	ICAR-IIMR, Ludhiana	G3	G4	Field corn	Yellow	Medium	Long	High	37	[37]	#IMR246	IMR246=G3	0.28405	0.294013	0.333629	0.278222	0.28581	0.291273	0.28239	0.280306	0.28195	0.21683	0.301418	0.284665	0.284391	0.293182	0.287819	0.284241	0.309836	0.283619	0.285628	0.304772	0.271315	0.257086	0.282689	0.274711	0.293141	0.278679	0.285835	0.289787	0.30918	0.299442	0.274819	0.279252	0.275167	0.280655	0.268916	0.281859
IMR247	AICRP, Karnal	G2	G3	Popcorn	Yellow	Meium-Early	Medium	Medium	38	[38]	#IMR247	IMR247=G2	0.294959	0.303709	0.337315	0.29642	0.295142	0.305287	0.29862	0.292435	0.29642	0.322156	0.283204	0.29207	0.289364	0.300472	0.307445	0.288425	0.305079	0.248244	0.291082	0.312684	0.250253	0.310716	0.296653	0.298413	0.299724	0.294395	0.300837	0.301717	0.309512	0.304789	0.29637	0.290111	0.295764	0.297425	0.289056	0.293357	0.30258
IMR18	ICAR-IIMR, Ludhiana	Mixed	G1	Field corn	Yellow	Early	Long	Low	39	[39]	#IMR18	IMR18=Mixed	0.271689	0.283685	0.324879	0.278729	0.274677	0.284034	0.279783	0.275234	0.278679	0.307595	0.289496	0.278604	0.280265	0.29417	0.283228	0.26792	0.2974	0.269622	0.285213	0.286848	0.261262	0.289945	0.27354	0.267779	0.283013	0.27261	0.278438	0.280132	0.278571	0.290053	0.285736	0.271755	0.271282	0.27696	0.271531	0.283303	0.282456
IMR248	ICAR-IIMR, Ludhiana	Mixed	G3	Field corn	Yellow	Medium	Medium	Medium	40	[40]	#IMR248	IMR248=Mixed	0.287861	0.303933	0.296146	0.289654	0.292925	0.298139	0.289953	0.289364	0.284864	0.29593	0.313207	0.282191	0.285204	0.305594	0.296329	0.285927	0.308773	0.294718	0.304847	0.29828	0.285462	0.307329	0.291912	0.300912	0.290816	0.295366	0.293382	0.283984	0.318495	0.2974	0.296238	0.288832	0.29647	0.294801	0.289148	0.295382	0.305835
IMR249	ICAR-IIMR, Ludhiana	Mixed	G3	Field corn	Yellow	Medium	Long	Medium	41	[41]	#IMR249	IMR249=Mixed	0.290351	0.303992	0.314369	0.2974	0.290078	0.303942	0.295025	0.289671	0.293041	0.310276	0.310658	0.286998	0.293448	0.308583	0.299069	0.296105	0.299259	0.239311	0.299035	0.304016	0.289347	0.305004	0.293573	0.294826	0.293789	0.294071	0.2995	0.299401	0.30825	0.299409	0.298786	0.289314	0.297856	0.291447	0.29158	0.301941	0.296204
IMR250	ICAR-IIMR, Ludhiana	Mixed	G3	Field corn	Yellow	Medium	Long	Medium	42	[42]	#IMR250	IMR250=Mixed	0.284092	0.302904	0.310998	0.292336	0.289322	0.302041	0.287861	0.286549	0.294154	0.309662	0.302074	0.286832	0.289496	0.305187	0.297624	0.291306	0.293706	0.284839	0.293639	0.297558	0.28249	0.295358	0.290899	0.290874	0.288392	0.296802	0.302572	0.293656	0.310857	0.300231	0.299392	0.284781	0.294071	0.28777	0.28909	0.297466	0.290692
IMR260	ICAR-IIMR, Ludhiana	Mixed	G2	Field corn	Yellow	Medium	Long	High	43	[43]	#IMR260	IMR260=Mixed	0.28728	0.303211	0.326564	0.291339	0.292444	0.297259	0.285487	0.292726	0.289687	0.325601	0.293672	0.289704	0.292958	0.305984	0.295806	0.295299	0.290908	0.297666	0.298413	0.271705	0.279385	0.308715	0.284059	0.297674	0.295573	0.289878	0.293531	0.292693	0.291597	0.305204	0.297998	0.282348	0.301036	0.29437	0.286865	0.303743	0.30752
IMR268	ICAR-IIMR, Ludhiana	Mixed	G3	Field corn	Orange	Medium	Long	Medium	44	[44]	#IMR268	IMR268=Mixed	0.289795	0.303444	0.288965	0.291896	0.290667	0.294195	0.286906	0.285337	0.291132	0.295324	0.305901	0.286516	0.287247	0.305918	0.298404	0.290036	0.289281	0.284631	0.300662	0.301269	0.284681	0.29642	0.293971	0.294179	0.293872	0.293315	0.298321	0.284208	0.312767	0.299152	0.297408	0.291804	0.291987	0.293847	0.284822	0.294187	0.293058
IMR272	ICAR-IIMR, Ludhiana	Mixed	G3	Field corn	Yellow	Medium	Long	Medium	45	[45]	#IMR272	IMR272=Mixed	0.286126	0.301891	0.302605	0.29241	0.288027	0.304739	0.283884	0.290692	0.284889	0.316137	0.308383	0.285918	0.291555	0.304083	0.295125	0.291788	0.286549	0.295673	0.301277	0.300339	0.280356	0.303502	0.289156	0.29373	0.287795	0.294652	0.296694	0.295167	0.31906	0.303253	0.29432	0.28625	0.29911	0.292718	0.290899	0.296819	0.300397
IMR279	ICAR-IIMR, Ludhiana	Mixed	G3	Field corn	Yellow	Medium	Medium	Medium	46	[46]	#IMR279	IMR279=Mixed	0.277135	0.299409	0.307844	0.286217	0.28312	0.295391	0.28371	0.286176	0.284291	0.2995	0.307196	0.276438	0.283154	0.301484	0.291389	0.288193	0.296138	0.29041	0.297118	0.293473	0.275989	0.301875	0.291796	0.294785	0.28249	0.290144	0.290874	0.287844	0.321127	0.295822	0.293041	0.283502	0.297184	0.288749	0.283602	0.291406	0.296769
IMR291	ICAR-IIMR, Ludhiana	Mixed	G4	Field corn	Yellow	Medium	Medium	Medium	47	[47]	#IMR291	IMR291=Mixed	0.304515	0.323044	0.286491	0.310243	0.303892	0.318885	0.307719	0.307769	0.3171	0.300687	0.31407	0.304896	0.307246	0.316843	0.31554	0.307744	0.301609	0.312725	0.313032	0.319749	0.302497	0.321567	0.302605	0.313207	0.313796	0.312352	0.312418	0.309363	0.312841	0.322314	0.312559	0.306075	0.315415	0.310857	0.311115	0.309546	0.317009
IMR294	ICAR-IIMR, Ludhiana	G2	G4	Field corn	Purple	Medium	Medium	Medium	48	[48]	#IMR294	IMR294=G2	0.316901	0.320446	0.287612	0.316403	0.31774	0.323742	0.317142	0.311679	0.320404	0.309404	0.308931	0.319466	0.31617	0.325394	0.320047	0.306964	0.300555	0.321459	0.306167	0.33128	0.304797	0.322098	0.311887	0.315124	0.32512	0.314801	0.321293	0.320463	0.326863	0.326789	0.322364	0.315075	0.315805	0.31764	0.313995	0.318678	0.322106
IMR19	ICAR-IIMR, Ludhiana	Mixed	G2	Field corn	Yellow	Medium	Long	High	49	[49]	#IMR19	IMR19=Mixed	0.286748	0.299841	0.34311	0.285785	0.286068	0.291804	0.283569	0.279542	0.283834	0.32522	0.310293	0.278903	0.282838	0.298786	0.292402	0.28405	0.313597	0.273665	0.298853	0.29911	0.282108	0.304398	0.287396	0.292626	0.285487	0.283129	0.290783	0.288201	0.294552	0.293423	0.287811	0.272569	0.297699	0.28855	0.292701	0.291007	0.299243
IMR296	ICAR-IIMR, Ludhiana	Mixed	G4	Field corn	Yellow	Medium	Medium	Medium	50	[50]	#IMR296	IMR296=Mixed	0.318545	0.329711	0.279501	0.321965	0.314651	0.319516	0.312493	0.317324	0.32033	0.305776	0.308773	0.312941	0.314062	0.324016	0.323003	0.312966	0.314286	0.329171	0.314776	0.329553	0.304083	0.321517	0.321783	0.320529	0.304614	0.321542	0.320147	0.318462	0.304191	0.329371	0.324331	0.320786	0.321376	0.317964	0.318113	0.311837	0.328349
IMR298	ICAR-IIMR, Ludhiana	G4	G4	Field corn	Yellow	Medium	Long	High	51	[51]	#IMR298	IMR298=G4	0.316785	0.332392	0.166088	0.322688	0.32121	0.330433	0.30493	0.320728	0.322181	0.244392	0.290791	0.31373	0.312294	0.312559	0.322181	0.31637	0.23448	0.331039	0.307761	0.332094	0.297441	0.312011	0.31309	0.329645	0.309222	0.324431	0.321998	0.3173	0.331687	0.334534	0.326764	0.325502	0.320496	0.33387	0.31769	0.304108	0.327104
IMR300	ICAR-IIMR, Ludhiana	G4	G4	Field corn	Yellow	Medium	Medium	Medium	52	[52]	#IMR300	IMR300=G4	0.310343	0.322704	0.236729	0.319823	0.308956	0.327403	0.315764	0.313589	0.318196	0.269871	0.303444	0.316436	0.308151	0.312393	0.324697	0.310915	0.286773	0.328582	0.303302	0.330367	0.300148	0.327968	0.305702	0.315199	0.323086	0.317972	0.317947	0.316237	0.334468	0.331504	0.318346	0.312609	0.319466	0.31774	0.318727	0.306773	0.324962
IMR303	ICAR-IIMR, Ludhiana	G4	G4	Field corn	Yellow	Medium	Long	Low	53	[53]	#IMR303	IMR303=G4	0.313315	0.328831	0.201828	0.325319	0.31798	0.329885	0.305967	0.321094	0.322148	0.274661	0.305453	0.312733	0.313995	0.309172	0.325651	0.31803	0.268185	0.334045	0.305403	0.330915	0.298944	0.320654	0.311696	0.320861	0.309712	0.319782	0.32165	0.320421	0.325925	0.335223	0.322156	0.322953	0.323435	0.326498	0.323667	0.306208	0.323418
IMR315	ICAR-IIMR, Ludhiana	G4	G4	Field corn	Yellow	Medium	Short	Low	54	[54]	#IMR315	IMR315=G4	0.303278	0.318595	0.194307	0.304	0.304581	0.31598	0.300007	0.307188	0.305685	0.229033	0.328507	0.302024	0.303103	0.316544	0.306681	0.306715	0.270975	0.315639	0.319475	0.319815	0.296536	0.293631	0.303195	0.319533	0.306922	0.308076	0.307138	0.301418	0.330964	0.322281	0.310284	0.306789	0.314402	0.313589	0.309429	0.307752	0.237626
IMR322	ICAR-IIMR, Ludhiana	G3	G4	Field corn	Yellow	Late	Long	High	55	[55]	#IMR322	IMR322=G3	0.300704	0.307179	0.240133	0.291472	0.298604	0.301393	0.297616	0.293988	0.297798	0.248692	0.314311	0.2996	0.298554	0.306798	0.303817	0.297798	0.293241	0.301277	0.304116	0.313821	0.288002	0.273698	0.303635	0.292444	0.295731	0.296337	0.300256	0.304324	0.305793	0.315847	0.296221	0.296536	0.295192	0.299907	0.286665	0.298222	0.187109
IMR325	ICAR-IIMR, Ludhiana	G3	G4	Field corn	Yellow	Medium	Long	High	56	[56]	#IMR325	IMR325=G3	0.305594	0.322546	0.219702	0.31187	0.309463	0.321268	0.303933	0.309637	0.306947	0.11323	0.293432	0.304349	0.303635	0.304963	0.311181	0.308989	0.269331	0.312567	0.300986	0.323783	0.302539	0.293938	0.306482	0.315456	0.317134	0.305926	0.307993	0.304415	0.34194	0.324539	0.311878	0.310957	0.308524	0.316685	0.308807	0.295773	0.211998
IMR327	ICAR-IIMR, Ludhiana	G4	G4	Field corn	orange	Medium	Long	Medium	57	[57]	#IMR327	IMR327=G4	0.304697	0.322671	0.194539	0.309429	0.306432	0.329138	0.291447	0.307138	0.310949	0.222508	0.286632	0.303045	0.305137	0.300115	0.314253	0.311654	0.218183	0.314585	0.298213	0.32737	0.289679	0.299276	0.300829	0.319483	0.316245	0.311065	0.310085	0.310442	0.338353	0.326282	0.304398	0.312841	0.31187	0.316611	0.307952	0.298828	0.233475
IMR332	ICAR-IIMR, Ludhiana	G4	G4	Field corn	Purple	Late	Long	High	58	[58]	#IMR332	IMR332=G4	0.299907	0.315166	0.204642	0.294436	0.297682	0.314967	0.290127	0.299168	0.301933	0.238315	0.320753	0.297765	0.299509	0.308076	0.299467	0.299616	0.260846	0.307337	0.312003	0.322289	0.283776	0.291107	0.297018	0.314336	0.31226	0.300505	0.301991	0.295034	0.333173	0.316262	0.294859	0.302555	0.307786	0.306549	0.300297	0.299766	0.223289
IMR342	ICAR-IIMR, Ludhiana	G4	G4	Field corn	Yellow	Medium	Medium	High	59	[59]	#IMR342	IMR342=G4	0.311729	0.324381	0.173535	0.316718	0.313464	0.322239	0.308707	0.317225	0.310932	0.181281	0.304506	0.31285	0.305444	0.308001	0.318221	0.31329	0.275308	0.32165	0.30962	0.329238	0.308533	0.300455	0.316511	0.3239	0.309504	0.30923	0.3127	0.311895	0.323518	0.329138	0.323509	0.316635	0.313788	0.323933	0.314186	0.30224	0.254529
IMR20	ICAR-IIMR, Ludhiana	Mixed	G2	Field corn	Yellow	Late	Long	High	60	[60]	#IMR20	IMR20=Mixed	0.282631	0.295673	0.333879	0.285902	0.286267	0.285462	0.277857	0.280638	0.277019	0.321351	0.300496	0.282739	0.284607	0.292643	0.284158	0.279401	0.311023	0.272228	0.294079	0.292435	0.287703	0.298471	0.282971	0.291572	0.286873	0.280555	0.288841	0.280713	0.284881	0.289048	0.293041	0.276305	0.287022	0.276354	0.288019	0.290451	0.299168
IMR349	ICAR-IIMR, Ludhiana	Mixed	G1	Field corn	Yellow	Early	Medium	Low	61	[61]	#IMR349	IMR349=Mixed	0.273764	0.285611	0.320936	0.286998	0.278422	0.290534	0.275225	0.278621	0.287105	0.313124	0.282722	0.281535	0.275416	0.29339	0.281551	0.275159	0.289845	0.282722	0.282581	0.273955	0.271689	0.293979	0.268742	0.280115	0.28097	0.282423	0.28327	0.276438	0.28498	0.290684	0.278812	0.276944	0.290144	0.276911	0.29026	0.273166	0.2951
IMR357	AICRP,ICAR-IIMR, Ludhiana	Mixed	G1	Field corn	Yellow	Medium	Medium	Medium	62	[62]	#IMR357	IMR357=Mixed	0.281626	0.291763	0.338909	0.283494	0.290335	0.290758	0.289139	0.275665	0.291763	0.326066	0.305702	0.286964	0.284308	0.303377	0.287172	0.280829	0.309164	0.286832	0.27188	0.300912	0.274105	0.297724	0.275914	0.288758	0.290567	0.29197	0.294976	0.288758	0.306856	0.293033	0.283162	0.284822	0.28997	0.287595	0.287678	0.288127	0.29828
IMR358	AICRP,ICAR-IIMR, Ludhiana	Mixed	G2	Field corn	Yellow	Late	Medium	Medium	63	[63]	#IMR358	IMR358=Mixed	0.289198	0.306656	0.345842	0.292967	0.291314	0.287753	0.290318	0.285387	0.290999	0.332467	0.304581	0.286508	0.293166	0.309031	0.294361	0.286939	0.324804	0.26484	0.300488	0.292211	0.288392	0.306125	0.2973	0.293971	0.300903	0.291505	0.295856	0.295457	0.275201	0.28425	0.302041	0.284133	0.28811	0.283087	0.294727	0.296229	0.302032
IMR359	CIMMYT, Mexico	Mixed	G3	Field corn	Purple	Medium	Short	Low	64	[64]	#IMR359	IMR359=Mixed	0.284714	0.287587	0.316237	0.286499	0.278339	0.277359	0.277442	0.284175	0.277965	0.301352	0.289513	0.269547	0.280173	0.285993	0.27364	0.279775	0.291339	0.292244	0.275176	0.298753	0.273997	0.296761	0.273465	0.295532	0.287803	0.282514	0.284059	0.269663	0.311023	0.287919	0.281834	0.27799	0.287861	0.279791	0.291597	0.275068	0.293232
IMR360	CIMMYT, Mexico	Mixed	G3	Field corn	Orange	Late	Long	Low	65	[65]	#IMR360	IMR360=Mixed	0.265346	0.283934	0.327021	0.276794	0.272071	0.286765	0.273631	0.274304	0.273357	0.313564	0.282739	0.268733	0.272992	0.282664	0.280273	0.275541	0.292053	0.281601	0.279725	0.293598	0.264898	0.291198	0.267911	0.285453	0.273847	0.279966	0.280613	0.275416	0.299791	0.290659	0.276056	0.27002	0.284673	0.267729	0.267579	0.277376	0.28425
IMR362	CIMMYT, Mexico	G2	G1	Field corn	Yellow	Medium	Short	Low	66	[66]	#IMR362	IMR362=G2	0.272295	0.285246	0.339682	0.281908	0.280481	0.294237	0.278613	0.273764	0.267853	0.323078	0.29647	0.276338	0.277077	0.221495	0.284001	0.277874	0.30571	0.285345	0.292917	0.300654	0.275466	0.297641	0.285013	0.281967	0.285312	0.285163	0.289397	0.277484	0.307495	0.297084	0.275308	0.261585	0.285038	0.282772	0.268642	0.28112	0.291173
IMR363	CIMMYT, Mexico	G4	G4	Field corn	Yellow	Medium	Long	Medium	67	[67]	#IMR363	IMR363=G4	0.324896	0.33827	0.0965431	0.329254	0.325195	0.33705	0.313173	0.329038	0.328109	0.219802	0.309446	0.322131	0.322057	0.322198	0.328349	0.324348	0.22191	0.334941	0.31974	0.337382	0.311455	0.314892	0.322712	0.339516	0.321085	0.328208	0.327644	0.320795	0.337631	0.342986	0.337324	0.333854	0.329271	0.33832	0.328341	0.318163	0.335937
IMR364	CIMMYT, Mexico	G6	G3	Field corn	White	Early	Medium	Medium	68	[68]	#IMR364	IMR364=G6	0.255151	0.275167	0.32258	0.267405	0.266425	0.276728	0.269314	0.264707	0.269464	0.306748	0.283029	0.274196	0.265736	0.283984	0.276446	0.234289	0.296329	0.27041	0.270842	0.285063	0.2642	0.283544	0.270809	0.275167	0.277326	0.26264	0.26963	0.248701	0.298936	0.283702	0.277791	0.265056	0.279576	0.266517	0.27256	0.277533	0.282755
IMR365	CIMMYT, Mexico	G6	G3	Field corn	White	Medium	Long	Medium	69	[69]	#IMR365	IMR365=G6	0.272245	0.274561	0.333646	0.263337	0.270452	0.253151	0.268293	0.265786	0.272303	0.313655	0.299907	0.273499	0.266807	0.292236	0.271249	0.265255	0.307105	0.283204	0.290949	0.295706	0.269613	0.293847	0.287537	0.285794	0.294693	0.266309	0.276587	0.214032	0.305851	0.280763	0.278247	0.262582	0.283569	0.252005	0.278696	0.282589	0.286915
IMR26	ICAR-IIMR, Ludhiana	Mixed	G1	Field corn	Purple	Early	Short	Medium	70	[70]	#IMR26	IMR26=Mixed	0.278007	0.285096	0.331205	0.284573	0.279924	0.288865	0.280887	0.274553	0.286093	0.318661	0.286508	0.279185	0.277816	0.289911	0.282415	0.282689	0.308101	0.283635	0.285262	0.29197	0.27525	0.298429	0.27936	0.286001	0.282772	0.28552	0.289214	0.282033	0.28469	0.292626	0.280497	0.281153	0.293697	0.273465	0.290601	0.278106	0.295275
IMR366	CIMMYT, Mexico	G2	G1	Field corn	Yellow	Late	Long	Medium	71	[71]	#IMR366	IMR366=G2	0.26914	0.287081	0.339333	0.281767	0.28195	0.295092	0.279028	0.271523	0.268202	0.323634	0.294087	0.277068	0.277268	0.22392	0.283602	0.275881	0.306457	0.286815	0.292386	0.300837	0.277907	0.299807	0.28361	0.282324	0.287828	0.286998	0.289629	0.276753	0.307512	0.295366	0.274362	0.264192	0.28498	0.283278	0.269148	0.282066	0.292867
IMR367	CIMMYT, Mexico	Mixed	G1	Field corn	Yellow	Early	Long	Medium	72	[72]	#IMR367	IMR367=Mixed	0.300023	0.303037	0.305876	0.299409	0.305627	0.299342	0.293681	0.300413	0.29823	0.29784	0.304025	0.295806	0.297558	0.300928	0.29877	0.295656	0.284515	0.307902	0.258148	0.310849	0.284889	0.264732	0.281875	0.298512	0.292751	0.300123	0.3041	0.297408	0.316951	0.312966	0.302389	0.298263	0.295673	0.296686	0.29872	0.293307	0.269165
IMR368	ICAR-IIMR, Ludhiana	Mixed	G1	Field corn	Purple	Late	Short	Low	73	[73]	#IMR368	IMR368=Mixed	0.29129	0.290459	0.31979	0.293481	0.3017	0.285827	0.28982	0.291796	0.290202	0.29955	0.290144	0.287512	0.289422	0.29256	0.288293	0.279526	0.28327	0.298836	0.222616	0.30312	0.278704	0.255558	0.263926	0.283345	0.28938	0.290592	0.298247	0.285678	0.315722	0.298546	0.292386	0.290069	0.280862	0.286624	0.284216	0.278986	0.288235
IMR369	CIMMYT, Mexico	Mixed	G3	Field corn	White	Late	Medium	Medium	74	[74]	#IMR369	IMR369=Mixed	0.265006	0.289355	0.336817	0.272453	0.268252	0.254894	0.275906	0.262557	0.270394	0.319151	0.29593	0.277176	0.269049	0.285702	0.272751	0.270095	0.307005	0.278364	0.278596	0.294527	0.273324	0.291381	0.279119	0.283428	0.281037	0.273108	0.276994	0.271822	0.29999	0.288251	0.279559	0.261461	0.28151	0.25247	0.279003	0.285213	0.287205
IMR370	CIMMYT, Mexico	Mixed	G3	Field corn	Yellow	Medium	Medium	Medium	75	[75]	#IMR370	IMR370=Mixed	0.284424	0.298994	0.341815	0.283876	0.28948	0.29246	0.28454	0.279684	0.286582	0.325369	0.313198	0.284806	0.285412	0.302721	0.295117	0.283976	0.319699	0.294411	0.298653	0.304066	0.288533	0.306856	0.288359	0.29613	0.300206	0.288409	0.29251	0.287114	0.299484	0.304315	0.283594	0.282415	0.289779	0.294096	0.289812	0.295831	0.301194
IMR371	CIMMYT, Mexico	Mixed	G3	Field corn	White	Early	Long	Medium	76	[76]	#IMR371	IMR371=Mixed	0.285694	0.292236	0.31769	0.282531	0.28102	0.282946	0.275076	0.285379	0.282938	0.297782	0.306914	0.275665	0.278405	0.296902	0.275956	0.281817	0.307229	0.295432	0.294062	0.298761	0.284731	0.295706	0.287213	0.293365	0.284042	0.28337	0.287263	0.271506	0.305187	0.289986	0.291057	0.282539	0.289654	0.291771	0.291273	0.281452	0.28498
IMR372	ICAR-IIMR, Ludhiana	Mixed	G3	Field corn	Yellow	Medium	Long	Medium	77	[77]	#IMR372	IMR372=Mixed	0.283494	0.301476	0.331604	0.283951	0.290484	0.291572	0.284133	0.284939	0.286757	0.323958	0.30126	0.281527	0.283585	0.302804	0.28762	0.270734	0.308392	0.289214	0.292958	0.298604	0.282299	0.295034	0.284623	0.277151	0.278189	0.28943	0.288957	0.287197	0.294785	0.301642	0.289139	0.282764	0.292527	0.285213	0.28811	0.287562	0.294801
IMR373	ICAR-IIMR, Ludhiana	Mixed	G2	Field corn	orange	Late	Medium	Medium	78	[78]	#IMR373	IMR373=Mixed	0.280829	0.296487	0.330906	0.285138	0.282282	0.294918	0.273482	0.283909	0.277948	0.318869	0.289804	0.283237	0.287861	0.300588	0.284773	0.282822	0.299899	0.285561	0.290293	0.2842	0.282506	0.299459	0.282788	0.292659	0.28508	0.281568	0.287081	0.286076	0.302887	0.299467	0.291339	0.273357	0.296777	0.292128	0.287645	0.289405	0.298969
IMR374	ICAR-IIMR, Ludhiana	G4	G4	Field corn	Yellow	Medium	Medium	Medium	79	[79]	#IMR374	IMR374=G4	0.319682	0.327602	0.202052	0.325361	0.318761	0.325319	0.313804	0.321044	0.31637	0.269597	0.321251	0.31979	0.318113	0.32419	0.321766	0.316278	0.270385	0.32781	0.319881	0.331654	0.309031	0.31906	0.316212	0.328706	0.320429	0.32013	0.322646	0.312792	0.331413	0.332874	0.327362	0.320106	0.325228	0.332069	0.322679	0.317383	0.33299
IMR375	ICAR-IIMR, Ludhiana	Mixed	G3	Field corn	orange	Late	Long	Medium	80	[80]	#IMR375	IMR375=Mixed	0.280041	0.294735	0.322604	0.28674	0.280954	0.29036	0.28405	0.283959	0.280306	0.307852	0.292029	0.278322	0.279053	0.288691	0.288666	0.271697	0.302024	0.285719	0.279866	0.297234	0.284274	0.298321	0.286051	0.282324	0.280821	0.285088	0.285362	0.284681	0.296238	0.297109	0.289721	0.279152	0.286665	0.286641	0.285528	0.281842	0.293307
IMR27	ICAR-IIMR, Ludhiana	Mixed	G3	Field corn	Orange	Medium	Short	Low	81	[81]	#IMR27	IMR27=Mixed	0.279982	0.289621	0.318711	0.276877	0.285777	0.284108	0.279111	0.269564	0.27853	0.321027	0.295499	0.282191	0.280356	0.292917	0.288259	0.277865	0.312011	0.264366	0.282282	0.276819	0.269647	0.289654	0.281676	0.278762	0.204493	0.279501	0.289189	0.285594	0.280788	0.291314	0.290684	0.285105	0.275574	0.281062	0.274055	0.275914	0.285702
IMR376	ICAR-IIMR, Ludhiana	G2	G3	Popcorn	Purple	early	Long	Medium	82	[82]	#IMR376	IMR376=G2	0.292826	0.301576	0.335232	0.30361	0.296437	0.301899	0.295241	0.295598	0.287213	0.324854	0.293498	0.294668	0.28855	0.306615	0.294511	0.288625	0.303103	0.303967	0.292261	0.315083	0.282614	0.314062	0.290692	0.292319	0.304166	0.296819	0.302165	0.291838	0.31114	0.30033	0.295266	0.286026	0.301692	0.30126	0.294195	0.294859	0.312094
IMR377	ICAR-IIMR, Ludhiana	G2	G3	Popcorn	Yellow	Medium	Long	Medium	83	[83]	#IMR377	IMR377=G2	0.282506	0.295665	0.342512	0.294378	0.285686	0.299973	0.285777	0.290252	0.283336	0.325759	0.291173	0.281327	0.284034	0.302481	0.289272	0.279418	0.308192	0.293099	0.287844	0.296669	0.282722	0.300887	0.283478	0.283453	0.280763	0.286915	0.292078	0.289945	0.30356	0.30053	0.279551	0.282481	0.293149	0.292469	0.291007	0.286906	0.301003
IMR378	ICAR-IIMR, Ludhiana	G2	G3	Popcorn	Yellow	early	Long	Medium	84	[84]	#IMR378	IMR378=G2	0.297931	0.311123	0.332168	0.309612	0.299434	0.31109	0.303228	0.301293	0.29295	0.321517	0.27828	0.298919	0.293498	0.303302	0.306109	0.290916	0.292078	0.307005	0.284856	0.320305	0.287222	0.318296	0.294054	0.288351	0.307752	0.30385	0.307835	0.306656	0.31505	0.31466	0.305229	0.290982	0.303585	0.306607	0.299882	0.297392	0.31617
IMR379	CIMMYT, Mexico	Mixed	G3	Field corn	Yellow	Medium-Late	Long	Medium	85	[85]	#IMR379	IMR379=Mixed	0.282888	0.299143	0.336859	0.291505	0.291946	0.290659	0.286732	0.289638	0.283801	0.324207	0.31241	0.288226	0.285736	0.304025	0.290708	0.288301	0.311306	0.301634	0.29916	0.305486	0.287139	0.304423	0.285304	0.297433	0.296478	0.293149	0.294693	0.287404	0.308641	0.303709	0.293041	0.282971	0.29613	0.29725	0.294494	0.293108	0.298977
IMR380	AICRP,ICAR-IIMR, Ludhiana	G6	G3	Field corn	Yellow	Late	Long	Medium	86	[86]	#IMR380	IMR380=G6	0.269622	0.282822	0.331878	0.275018	0.267422	0.280788	0.27325	0.275939	0.273839	0.314527	0.291356	0.280314	0.273299	0.293315	0.273233	0.273748	0.303369	0.283627	0.288774	0.295889	0.275665	0.292585	0.275018	0.288475	0.286259	0.274686	0.278588	0.266102	0.295042	0.287346	0.283237	0.265089	0.291896	0.273764	0.279916	0.284441	0.288957
IMR381	ICAR-IIMR, Ludhiana	G2	G1	QPM	Yellow	Medium	Medium	Medium	87	[87]	#IMR381	IMR381=G2	0.273847	0.283428	0.337083	0.279111	0.278737	0.292228	0.282863	0.268443	0.269555	0.317374	0.292087	0.279293	0.275101	0.248908	0.283644	0.275873	0.305934	0.283245	0.284424	0.301036	0.273665	0.297989	0.280754	0.196739	0.283984	0.280348	0.283262	0.280007	0.307619	0.296238	0.278181	0.267247	0.286035	0.285221	0.264782	0.273681	0.287122
IMR382	ICAR-IIMR, Ludhiana	Mixed	G1	QPM	Yellow	Late	Long	High	88	[88]	#IMR382	IMR382=Mixed	0.279708	0.289588	0.337149	0.289206	0.288791	0.292136	0.285221	0.284167	0.274727	0.314626	0.301302	0.283187	0.283793	0.290351	0.286375	0.275873	0.302398	0.285752	0.287338	0.299716	0.277484	0.294478	0.283145	0.224152	0.291331	0.282664	0.290152	0.290177	0.304058	0.301692	0.286558	0.273997	0.285171	0.287213	0.278671	0.282714	0.284482
IMR383	ICAR-IIMR, Ludhiana	Mixed	G3	QPM	orange	Medium	Medium	Low	89	[89]	#IMR383	IMR383=Mixed	0.278314	0.290692	0.332741	0.282647	0.280215	0.295839	0.284233	0.276147	0.283137	0.313032	0.300206	0.276653	0.272477	0.28777	0.292651	0.283685	0.310608	0.286109	0.295441	0.301111	0.277948	0.302107	0.280987	0.272486	0.284059	0.28312	0.286499	0.284864	0.309604	0.294876	0.275093	0.2774	0.291647	0.282116	0.283735	0.285678	0.289978
IMR384	ICAR-IIMR, Ludhiana	Mixed	G1	QPM	Yellow	Late	Medium	Medium	90	[90]	#IMR384	IMR384=Mixed	0.274287	0.287828	0.320579	0.279924	0.284681	0.286964	0.273781	0.280547	0.272469	0.306914	0.2908	0.275616	0.27173	0.295358	0.283212	0.273175	0.300198	0.2841	0.283992	0.280887	0.27237	0.296619	0.275126	0.28469	0.284167	0.277575	0.279617	0.273872	0.293257	0.28718	0.284557	0.280356	0.285404	0.282971	0.281377	0.278986	0.29334
IMR385	ICAR-IIMR, Ludhiana	Mixed	G1	QPM	orange	Late	Long	Medium	91	[91]	#IMR385	IMR385=Mixed	0.287296	0.288176	0.33529	0.286018	0.295158	0.295241	0.289073	0.284781	0.286641	0.31725	0.297433	0.284524	0.282166	0.296661	0.289256	0.27921	0.307877	0.279775	0.285121	0.296545	0.279401	0.292759	0.284449	0.276454	0.291231	0.286682	0.29339	0.29109	0.300264	0.296669	0.28278	0.289604	0.283544	0.285487	0.281701	0.286192	0.293539
IMR29	ICAR-IIMR, Ludhiana	G6	G3	Field corn	Yellow	Late	Medium	Medium	92	[92]	#IMR29	IMR29=G6	0.267538	0.280215	0.330109	0.27618	0.273723	0.281576	0.271149	0.275931	0.260157	0.307661	0.284158	0.273988	0.271133	0.283926	0.275167	0.264151	0.293681	0.270576	0.276994	0.287795	0.267405	0.290053	0.261868	0.264582	0.262175	0.267297	0.27501	0.272228	0.298421	0.286142	0.277351	0.267065	0.289945	0.274196	0.275508	0.271357	0.283801
IMR386	ICAR-IIMR, Ludhiana	G6	G1	QPM	Purple	Late	Short	Low	93	[93]	#IMR386	IMR386=G6	0.274047	0.286142	0.330392	0.276213	0.278812	0.284059	0.281211	0.269124	0.277583	0.310077	0.297267	0.278347	0.275707	0.29554	0.27623	0.274437	0.298537	0.274653	0.27828	0.288982	0.267646	0.294992	0.274594	0.280987	0.286043	0.282598	0.282946	0.281244	0.301376	0.284108	0.280339	0.275624	0.282199	0.281269	0.276296	0.281327	0.284731
IMR387	ICAR-IIMR, Ludhiana	Mixed	G1	QPM	Yellow	Late	Medium	Medium	94	[94]	#IMR387	IMR387=Mixed	0.274345	0.280223	0.321392	0.28112	0.283195	0.285188	0.280472	0.275275	0.279966	0.305569	0.288417	0.28542	0.281369	0.291173	0.284183	0.276687	0.291995	0.264084	0.279791	0.28777	0.266019	0.283702	0.268825	0.266616	0.282083	0.274636	0.283444	0.284947	0.28493	0.288019	0.282622	0.273606	0.268833	0.275201	0.272826	0.27897	0.278015
IMR388	AICRP, Karnal	G2	G1	Field corn	Yellow	Medium-Late	Long	Medium	95	[95]	#IMR388	IMR388=G2	0.269107	0.285287	0.338071	0.281842	0.279036	0.29476	0.278712	0.271099	0.270244	0.321633	0.295607	0.276687	0.276222	0.232022	0.283976	0.27853	0.302871	0.286234	0.290401	0.300563	0.276379	0.297931	0.282357	0.280597	0.278264	0.286757	0.288102	0.276479	0.30913	0.296038	0.276346	0.263462	0.283992	0.284524	0.276288	0.283228	0.294544
IMR389	AICRP, Karnal	G4	G4	Field corn	Yellow	Late	Medium	Low	96	[96]	#IMR389	IMR389=G4	0.303826	0.321085	0.151643	0.313149	0.307686	0.322397	0.300032	0.312592	0.309064	0.240241	0.29026	0.311463	0.307495	0.303842	0.313439	0.310633	0.233085	0.313896	0.300887	0.325377	0.295125	0.306573	0.305162	0.316179	0.302846	0.310666	0.311862	0.309546	0.316826	0.331936	0.323036	0.310924	0.315398	0.319101	0.313564	0.304108	0.322189
IMR390	PAU, Ludhiana	Mixed	G1	Field corn	orange	Late	Medium	Low	97	[97]	#IMR390	IMR390=Mixed	0.274893	0.278671	0.313016	0.284291	0.282664	0.293722	0.28293	0.280705	0.286001	0.294253	0.27447	0.282456	0.274345	0.275225	0.287097	0.279476	0.281311	0.28938	0.226892	0.303053	0.268501	0.277957	0.248028	0.276305	0.28283	0.273797	0.277882	0.283959	0.310102	0.296354	0.278762	0.276147	0.280024	0.287296	0.286582	0.267206	0.288243
IMR391	ICAR-IIMR, Ludhiana	G3	G4	Field corn	Yellow	Medium	Long	Medium	98	[98]	#IMR391	IMR391=G3	0.29295	0.307072	0.269464	0.291539	0.29388	0.302472	0.291248	0.2974	0.29285	0.213633	0.310841	0.290136	0.289463	0.291946	0.296835	0.295889	0.2951	0.302398	0.299724	0.313024	0.281078	0.2643	0.291879	0.298089	0.283976	0.29437	0.297242	0.296088	0.307271	0.313597	0.287064	0.293008	0.29701	0.298155	0.296437	0.284208	0.156898
IMR392	ICAR-IIMR, Ludhiana	G3	G4	Field corn	Yellow	early	Medium	Medium	99	[99]	#IMR392	IMR392=G3	0.307163	0.315407	0.220333	0.30972	0.30869	0.319765	0.298786	0.304623	0.307337	0.201371	0.286707	0.310085	0.30962	0.307429	0.314502	0.307022	0.253939	0.307296	0.293241	0.3259	0.288608	0.297093	0.30698	0.301767	0.322762	0.304872	0.311928	0.312269	0.332351	0.324887	0.306607	0.311198	0.297508	0.310799	0.288135	0.302779	0.206436
IMR393	ICAR-IIMR, Ludhiana	G3	G4	Field corn	Yellow	Medium	Long	Medium	100	[100]	#IMR393	IMR393=G3	0.301684	0.310974	0.271913	0.292917	0.301883	0.305436	0.290268	0.299118	0.297948	0.256322	0.313946	0.299426	0.300513	0.308624	0.302007	0.29857	0.287272	0.299932	0.300056	0.314394	0.28376	0.276853	0.296918	0.293805	0.301642	0.299093	0.303361	0.304913	0.313481	0.318703	0.295881	0.297823	0.29823	0.299799	0.285354	0.298919	0.186768
IMR394	ICAR-IIMR, Ludhiana	G4	G4	Field corn	Yellow	Medium	Medium	Medium	101	[101]	#IMR394	IMR394=G4	0.310974	0.324804	0.226302	0.310019	0.311115	0.323401	0.302207	0.313514	0.313564	0.239901	0.308624	0.309454	0.310027	0.309554	0.316245	0.313721	0.270311	0.31588	0.306947	0.323958	0.301376	0.297466	0.308873	0.315465	0.31104	0.313846	0.315789	0.316586	0.326	0.330691	0.315158	0.315573	0.312144	0.319591	0.311604	0.305112	0.247265
IMR395	ICAR-IIMR, Ludhiana	Mixed	G4	Field corn	Yellow	Early	Long	Medium	102	[102]	#IMR395	IMR395=Mixed	0.29857	0.306773	0.269331	0.293647	0.300073	0.308807	0.295075	0.298031	0.296802	0.26699	0.314045	0.299965	0.296595	0.308724	0.300961	0.296246	0.291065	0.297225	0.304124	0.315581	0.278397	0.290567	0.300505	0.295449	0.314751	0.295648	0.300347	0.3041	0.318188	0.313497	0.295548	0.300015	0.287886	0.303435	0.287554	0.294785	0.223969
IMR33	ICAR-IIMR, Ludhiana	G4	G4	Field corn	Purple	Medium	Long	High	103	[103]	#IMR33	IMR33=G4	0.310434	0.325311	0.175876	0.313364	0.3106	0.317972	0.306607	0.31158	0.310168	0.244915	0.309496	0.312858	0.305768	0.314593	0.314477	0.305619	0.261785	0.320313	0.311347	0.322447	0.301567	0.307644	0.305976	0.319475	0.298803	0.315033	0.314145	0.304066	0.320587	0.326672	0.320305	0.315814	0.317665	0.317349	0.313746	0.304813	0.320944
IMR396	ICAR-IIMR, Ludhiana	G4	G4	Field corn	orange	Medium	Long	Medium	104	[104]	#IMR396	IMR396=G4	0.301501	0.318794	0.208345	0.29945	0.300023	0.317416	0.293647	0.304382	0.30801	0.218507	0.315564	0.298537	0.300555	0.312127	0.300762	0.301767	0.255135	0.310675	0.309139	0.318412	0.28723	0.284241	0.297491	0.310168	0.309496	0.304241	0.303718	0.299019	0.330458	0.320139	0.305187	0.305403	0.307271	0.311762	0.304456	0.30087	0.232205
IMR397	ICAR-IIMR, Ludhiana	G4	G4	Field corn	Yellow	Late	Long	Low	105	[105]	#IMR397	IMR397=G4	0.31925	0.329777	0.226983	0.323858	0.318819	0.328615	0.313398	0.322845	0.323094	0.276338	0.312675	0.317657	0.316146	0.324912	0.322629	0.319774	0.277326	0.331512	0.31989	0.32825	0.313348	0.324829	0.31769	0.332094	0.325161	0.323908	0.321716	0.31925	0.330093	0.336278	0.326988	0.322887	0.326124	0.322164	0.323501	0.32165	0.333596
IMR398	ICAR-IIMR, Ludhiana	Mixed	G3	Field corn	Yellow	Late	Medium	Low	106	[106]	#IMR398	IMR398=Mixed	0.291779	0.300422	0.347203	0.296055	0.294859	0.295532	0.294345	0.295175	0.292635	0.332583	0.305021	0.290742	0.288152	0.288575	0.297142	0.29549	0.318412	0.301094	0.306955	0.300496	0.293299	0.31055	0.294453	0.299608	0.292029	0.297499	0.296487	0.297358	0.287313	0.306167	0.295192	0.284607	0.302821	0.28762	0.2974	0.300696	0.307819
IMR399	ICAR-VPKAS, Almora	G2	G1	Field corn	Yellow	Early	Medium	Medium	107	[107]	#IMR399	IMR399=G2	0.271656	0.284847	0.340063	0.283569	0.283411	0.295822	0.280788	0.273856	0.268899	0.323526	0.296727	0.276321	0.278978	0.218523	0.288326	0.281908	0.30801	0.2842	0.294478	0.298247	0.278513	0.301576	0.286591	0.276097	0.28058	0.284499	0.288442	0.278629	0.305461	0.294469	0.276794	0.267048	0.284939	0.283652	0.272735	0.282407	0.293108
IMR400	ICAR-VPKAS, Almora	G2	G1	Field corn	Yellow	Early	Medium	Low	108	[108]	#IMR400	IMR400=G2	0.270253	0.282722	0.338088	0.282506	0.28102	0.293423	0.277832	0.272212	0.267131	0.321052	0.294121	0.275848	0.275549	0.217378	0.284598	0.278247	0.305129	0.284465	0.291555	0.299957	0.276172	0.298678	0.283511	0.274802	0.284474	0.280879	0.28503	0.277824	0.306258	0.293747	0.274694	0.262822	0.283735	0.282365	0.269539	0.280115	0.288318
IMR401	AICRP,ICAR-IIMR, Ludhiana	Mixed	G1	Field corn	orange	Late	Medium	Medium	109	[109]	#IMR401	IMR401=Mixed	0.281651	0.29109	0.328092	0.284789	0.284117	0.286018	0.281186	0.280788	0.275649	0.320454	0.297392	0.286325	0.284125	0.297724	0.280564	0.277226	0.304913	0.289123	0.286433	0.294303	0.277558	0.292742	0.283245	0.26308	0.28943	0.286715	0.289397	0.281045	0.300687	0.290692	0.28684	0.271888	0.292826	0.284972	0.287014	0.280065	0.298346
IMR402	CIMMYT, Mexico	Mixed	G2	Field corn	Purple	Medium-Late	Long	Medium	110	[110]	#IMR402	IMR402=Mixed	0.282614	0.289729	0.332417	0.285511	0.282847	0.290866	0.285279	0.27657	0.291032	0.321459	0.305444	0.283984	0.282133	0.289189	0.291414	0.28249	0.307595	0.295067	0.278239	0.299849	0.275466	0.295125	0.280132	0.280173	0.255234	0.281527	0.287545	0.287736	0.296636	0.3061	0.27452	0.286616	0.287761	0.286516	0.283859	0.279327	0.291954
IMR403	ICAR-IIMR, Ludhiana	Mixed	G1	Field corn	Yellow	Medium	Short	Low	111	[111]	#IMR403	IMR403=Mixed	0.282772	0.285935	0.327179	0.291605	0.288758	0.280547	0.29026	0.285395	0.286931	0.302082	0.303045	0.28381	0.287255	0.301825	0.28596	0.280738	0.313447	0.273922	0.291896	0.293506	0.271357	0.300671	0.289961	0.276247	0.294793	0.278862	0.287587	0.277492	0.289754	0.283644	0.294162	0.287313	0.275093	0.28777	0.280182	0.290966	0.280398
IMR404	ICAR-IIMR, Ludhiana	Mixed	G4	Field corn	Yellow	Medium	Short	Low	112	[112]	#IMR404	IMR404=Mixed	0.315814	0.324049	0.267455	0.31114	0.311272	0.319035	0.310832	0.309213	0.319549	0.303352	0.288409	0.312717	0.308076	0.315863	0.318072	0.301899	0.297441	0.310691	0.304606	0.314261	0.302862	0.311961	0.313273	0.315307	0.305071	0.314709	0.321027	0.317158	0.290791	0.319583	0.322372	0.314535	0.317026	0.312551	0.313755	0.31104	0.319143
IMR405	CIMMYT, Mexico	Mixed	G4	Field corn	White	Late	Long	Medium	113	[113]	#IMR405	IMR405=Mixed	0.280713	0.295042	0.318553	0.277666	0.284781	0.28547	0.273615	0.28283	0.279318	0.305577	0.299575	0.279924	0.279077	0.295158	0.283403	0.280904	0.299758	0.290451	0.289073	0.302705	0.280846	0.288973	0.282548	0.284125	0.288641	0.278704	0.283079	0.280721	0.307802	0.296744	0.285321	0.280099	0.288118	0.286167	0.280522	0.282456	0.270726
IMR34	ICAR-IIMR, Ludhiana	Mixed	G4	Field corn	Orange	Medium	Medium	Medium	114	[114]	#IMR34	IMR34=Mixed	0.299641	0.313149	0.229432	0.296885	0.29994	0.3105	0.292842	0.298106	0.302248	0.261419	0.303045	0.295947	0.297142	0.315373	0.300787	0.29867	0.296993	0.306059	0.311397	0.303128	0.294179	0.310998	0.298546	0.311895	0.313613	0.303751	0.303784	0.289629	0.299973	0.309371	0.306764	0.301418	0.309629	0.310426	0.303983	0.306856	0.315108
IMR406	ICAR-IIMR, Ludhiana	Mixed	G1	QPM	Yellow	Late	Short	Medium	115	[115]	#IMR406	IMR406=Mixed	0.283843	0.291082	0.328491	0.283079	0.287645	0.286973	0.286292	0.278488	0.283253	0.312783	0.301833	0.286142	0.283959	0.292601	0.289853	0.274985	0.306374	0.270269	0.289878	0.299766	0.276828	0.292078	0.284631	0.253981	0.293465	0.278048	0.286964	0.289496	0.292286	0.296163	0.282913	0.280115	0.278422	0.286591	0.27745	0.289264	0.276637
IMR409	ICAR-IIMR, Ludhiana	Mixed	G4	Field corn	Yellow	Medium	Medium	Medium	116	[116]	#IMR409	IMR409=Mixed	0.306582	0.312684	0.236289	0.297408	0.303726	0.309612	0.296163	0.303892	0.30517	0.271772	0.320023	0.303493	0.30586	0.312526	0.305137	0.30346	0.282199	0.310907	0.307943	0.313032	0.295781	0.287969	0.30131	0.308242	0.280323	0.306001	0.308151	0.305494	0.312559	0.319707	0.309363	0.303967	0.306291	0.3085	0.302273	0.303643	0.242765
IMR411	CIMMYT, Mexico	Mixed	G4	QPM	Yellow	Early	Short	Low	117	[117]	#IMR411	IMR411=Mixed	0.285213	0.300662	0.322663	0.284266	0.286939	0.29999	0.290028	0.288168	0.297126	0.316146	0.310791	0.289364	0.291755	0.301875	0.296578	0.290634	0.31842	0.300023	0.299567	0.305569	0.291124	0.306922	0.29036	0.298653	0.296221	0.294229	0.293207	0.294295	0.309952	0.305494	0.298886	0.290675	0.299027	0.29173	0.295524	0.293398	0.303286
IMR413_1	ICAR-IIMR, Ludhiana	G2	G1	Field corn	Yellow	Early	Long	Medium	118	[118]	#IMR413_1	IMR413_1=G2	0.282141	0.297674	0.332791	0.281178	0.280829	0.290576	0.291871	0.274013	0.285902	0.318263	0.304872	0.291165	0.286375	0.302696	0.287089	0.286433	0.317507	0.282548	0.293938	0.294411	0.278571	0.30615	0.292377	0.289654	0.303336	0.287247	0.291389	0.293083	0.295839	0.292792	0.288932	0.26948	0.285619	0.286142	0.283926	0.296246	0.295905
IMR414	ICAR-VPKAS, Almora	G6	G1	Field corn	Yellow	Medium	Short	Low	119	[119]	#IMR414	IMR414=G6	0.274777	0.291157	0.320612	0.272801	0.275765	0.279351	0.278662	0.269074	0.276105	0.315548	0.288691	0.283486	0.278878	0.29515	0.279899	0.27667	0.30542	0.26748	0.284864	0.295291	0.279617	0.28405	0.283262	0.288841	0.276064	0.282083	0.2863	0.282631	0.288758	0.290194	0.28537	0.273988	0.285487	0.266292	0.280148	0.27926	0.287653
IMR415	ICAR-VPKAS, Almora	Mixed	G1	Field corn	Yellow	Late	Short	Low	120	[120]	#IMR415	IMR415=Mixed	0.291148	0.298595	0.313348	0.288376	0.29598	0.290808	0.293979	0.283112	0.287695	0.303211	0.276711	0.293564	0.290061	0.293473	0.294511	0.282531	0.290858	0.275059	0.277135	0.300364	0.284648	0.307096	0.28552	0.286724	0.296238	0.286184	0.293066	0.287462	0.286126	0.29681	0.300389	0.285188	0.282631	0.287504	0.285678	0.286392	0.297765
IMR41	ICAR-IIMR, Ludhiana	G6	G1	QPM	Yellow	Medium	Medium	High	121	[121]	#IMR41	IMR41=G6	0.281053	0.284955	0.33734	0.281468	0.285146	0.291995	0.281784	0.270925	0.275375	0.319408	0.296096	0.277608	0.281178	0.27755	0.283486	0.267994	0.302547	0.287022	0.281336	0.291381	0.276479	0.294536	0.277434	0.165374	0.271274	0.283868	0.288318	0.290625	0.300912	0.301692	0.285022	0.274752	0.28102	0.283743	0.264591	0.287022	0.283569
IMR416	ICAR-VPKAS, Almora	Mixed	G2	Field corn	Yellow	Late	Short	Low	122	[122]	#IMR416	IMR416=Mixed	0.277525	0.280688	0.319209	0.273955	0.280788	0.275558	0.271174	0.270286	0.277143	0.312294	0.296063	0.274835	0.274387	0.293099	0.282598	0.262997	0.292709	0.277052	0.274478	0.290351	0.261179	0.28674	0.278463	0.277342	0.276479	0.274993	0.280713	0.285204	0.285412	0.294702	0.282622	0.27432	0.282058	0.277849	0.269846	0.278579	0.285744
IMR417	ICAR-IIMR, Ludhiana	Mixed	G1	Field corn	orange	Medium	Medium	Low	123	[123]	#IMR417	IMR417=Mixed	0.286856	0.298255	0.329346	0.289903	0.290534	0.298172	0.288666	0.289007	0.292037	0.318711	0.293896	0.291497	0.289945	0.305619	0.293739	0.287653	0.306084	0.283693	0.291414	0.294768	0.280572	0.298811	0.286151	0.289413	0.286649	0.289911	0.294544	0.290368	0.295059	0.300787	0.292269	0.287371	0.293564	0.286707	0.288102	0.287612	0.293656
IMR418	ICAR-IIMR, Ludhiana	Mixed	G1	Field corn	Yellow	Medium	Short	Medium	124	[124]	#IMR418	IMR418=Mixed	0.297558	0.309745	0.314875	0.304888	0.301966	0.313655	0.299724	0.302721	0.303917	0.313074	0.30786	0.301999	0.298869	0.309587	0.303643	0.299915	0.308483	0.303087	0.30214	0.307985	0.293838	0.309238	0.29549	0.302398	0.295806	0.30346	0.304855	0.30048	0.31417	0.315681	0.303576	0.300364	0.308217	0.303186	0.302946	0.296312	0.306839
IMR419	AICRP, Karnal	Mixed	G4	Field corn	Yellow	Late	Short	Medium	125	[125]	#IMR419	IMR419=Mixed	0.272303	0.295731	0.279484	0.289289	0.281253	0.293722	0.280713	0.279642	0.281809	0.287961	0.292386	0.282988	0.283253	0.291173	0.284839	0.27633	0.27765	0.288816	0.281634	0.295673	0.274047	0.293988	0.276446	0.286018	0.284524	0.285885	0.28635	0.280754	0.309521	0.300613	0.288193	0.277782	0.292327	0.288052	0.285769	0.281302	0.289571
IMR420	PAU, Ludhiana	G4	G4	Field corn	Yellow	Medium	Medium	Low	126	[126]	#IMR420	IMR420=G4	0.322081	0.336137	0.103442	0.325768	0.321542	0.334717	0.310484	0.324829	0.324921	0.219744	0.307727	0.319201	0.319964	0.319192	0.326216	0.321534	0.224916	0.332741	0.316602	0.334551	0.303759	0.313746	0.319632	0.33607	0.318553	0.324813	0.325817	0.319309	0.334078	0.341292	0.33436	0.330251	0.327146	0.336494	0.325012	0.317217	0.332766
IMR42	AICRP, Karnal	G4	G4	Field corn	Yellow	Medium	Long	Medium	127	[127]	#IMR42	IMR42=G4	0.303502	0.319898	0.151336	0.312567	0.306416	0.320861	0.299517	0.311538	0.307786	0.240997	0.28982	0.311048	0.306026	0.301899	0.312775	0.30913	0.232786	0.313937	0.298944	0.324796	0.294511	0.306241	0.304531	0.315307	0.302223	0.310567	0.311704	0.309089	0.31681	0.331969	0.323053	0.310716	0.315075	0.318611	0.312111	0.303344	0.322372
IMR424	ICAR-IIMR, Ludhiana	Mixed	G1	Field corn	Yellow	Medium	Short	Low	128	[128]	#IMR424	IMR424=Mixed	0.286973	0.286441	0.319873	0.283444	0.288002	0.280871	0.285262	0.287645	0.290061	0.305702	0.300015	0.280464	0.277658	0.300629	0.277301	0.27926	0.29818	0.295806	0.294403	0.264964	0.278696	0.304764	0.287371	0.293207	0.298512	0.289837	0.293539	0.271531	0.303319	0.284416	0.288782	0.282506	0.292618	0.293838	0.286192	0.27897	0.302339
IMR425	AICRP, Coimbatore	G2	G3	Field corn	Yellow	Late	Medium	Medium	129	[129]	#IMR425	IMR425=G2	0.304257	0.31539	0.345783	0.308259	0.306573	0.305801	0.303817	0.308491	0.309164	0.343559	0.303128	0.30405	0.302422	0.320986	0.308533	0.30175	0.32453	0.312169	0.309164	0.310517	0.293523	0.319865	0.305918	0.304656	0.281037	0.309629	0.310143	0.305519	0.302248	0.31045	0.307943	0.306607	0.311264	0.305702	0.307844	0.307711	0.32194
IMR427	AICRP, Karnal	G2	G3	QPM	Yellow	Medium	Medium	Medium	130	[130]	#IMR427	IMR427=G2	0.279733	0.296063	0.330989	0.286475	0.289828	0.295349	0.287554	0.286607	0.287612	0.31598	0.299002	0.285105	0.280364	0.265761	0.293747	0.285337	0.306715	0.301684	0.292693	0.304515	0.283411	0.300671	0.284631	0.283469	0.270983	0.289438	0.290833	0.288409	0.308699	0.306358	0.286209	0.283893	0.295059	0.288492	0.287396	0.193368	0.295789
IMR428	CIMMYT, Mexico	Mixed	G3	Field corn	Yellow	Medium	Medium	Medium	131	[131]	#IMR428	IMR428=Mixed	0.265778	0.283685	0.313099	0.277193	0.27535	0.280016	0.276089	0.278438	0.272959	0.305071	0.294137	0.270095	0.272428	0.290418	0.277874	0.277691	0.290733	0.289114	0.282722	0.296902	0.274727	0.292709	0.273507	0.282847	0.280896	0.277467	0.277484	0.277077	0.301061	0.29085	0.280979	0.270543	0.28293	0.276188	0.274304	0.246218	0.289272
IMR429	CIMMYT, Mexico	Mixed	G3	Field corn	orange	Late	Long	Medium	132	[132]	#IMR429	IMR429=Mixed	0.292311	0.309836	0.256795	0.298844	0.299841	0.306026	0.293872	0.30136	0.299998	0.281601	0.298396	0.29569	0.290069	0.298853	0.301119	0.297856	0.273897	0.310525	0.298753	0.314942	0.288616	0.302447	0.29417	0.305776	0.295607	0.299832	0.300604	0.300032	0.318835	0.317623	0.302232	0.298504	0.302049	0.303195	0.301169	0.187731	0.307296
IMR2	AICRP, Hyderabad	Mixed	G2	Field corn	Yellow	Medium	Short	Low	133	[133]	#IMR2	IMR2=Mixed	0.283942	0.298346	0.321284	0.280231	0.286566	0.289289	0.274312	0.284216	0.285943	0.321392	0.304747	0.273822	0.276429	0.293913	0.290692	0.283104	0.307752	0.283984	0.295499	0.295914	0.284034	0.297682	0.283685	0.289986	0.273142	0.28845	0.287861	0.286425	0.276678	0.293398	0.283901	0.28464	0.289281	0.282083	0.28821	0.28542	0.302497
IMR430	ICAR-IIMR, Ludhiana	Mixed	G3	Field corn	Yellow	Medium	Medium	Medium	134	[134]	#IMR430	IMR430=Mixed	0.268733	0.287139	0.315158	0.272793	0.278372	0.279443	0.275657	0.276545	0.275831	0.295806	0.282473	0.27183	0.265852	0.275906	0.275906	0.272361	0.288392	0.291821	0.276529	0.298122	0.267305	0.290908	0.272652	0.280514	0.272021	0.27809	0.282274	0.27716	0.301966	0.295582	0.275034	0.275059	0.281693	0.277724	0.279227	0.0852525	0.282091
IMR43	AICRP, Coimbatore	G4	G4	Field corn	Yellow	Medium	Long	High	135	[135]	#IMR43	IMR43=G4	0.321932	0.335389	0.107053	0.324464	0.321343	0.332675	0.310094	0.324472	0.323044	0.221255	0.305743	0.319641	0.317582	0.318337	0.324979	0.320471	0.225721	0.330906	0.316519	0.332774	0.306142	0.313381	0.318703	0.334941	0.316685	0.325992	0.324946	0.317051	0.332924	0.339939	0.334343	0.329711	0.324954	0.333455	0.324182	0.314859	0.330998
IMR50	ICAR-VPKAS, Almora	Mixed	G2	Field corn	Yellow	Medium	Medium	Medium	136	[136]	#IMR50	IMR50=Mixed	0.281942	0.291447	0.334368	0.286093	0.285628	0.289671	0.285927	0.280505	0.287097	0.322173	0.297035	0.287122	0.281734	0.302464	0.289721	0.275026	0.30341	0.282091	0.288342	0.296603	0.275259	0.297425	0.283702	0.284673	0.292568	0.285362	0.290302	0.286275	0.297765	0.296437	0.290335	0.275914	0.287197	0.281784	0.282282	0.291198	0.293415
IMR55	ICAR-IIMR, Ludhiana	Mixed	G3	QPM	Yellow	Medium	Medium	High	137	[137]	#IMR55	IMR55=Mixed	0.276313	0.293249	0.326041	0.27623	0.278048	0.28684	0.278264	0.270186	0.280182	0.313896	0.300372	0.270535	0.269605	0.294461	0.279891	0.278837	0.301816	0.283029	0.286674	0.297383	0.272453	0.293955	0.28327	0.278704	0.283818	0.283494	0.285254	0.278696	0.298363	0.238481	0.28371	0.280049	0.285678	0.283386	0.276164	0.278015	0.293772
IMR58	ICAR-IIMR, Ludhiana	Mixed	G3	QPM	Yellow	Medium	Medium	Medium	138	[138]	#IMR58	IMR58=Mixed	0.277492	0.295042	0.316851	0.286732	0.279833	0.29437	0.283685	0.28185	0.284308	0.307437	0.297881	0.274694	0.283237	0.296603	0.287662	0.283037	0.303045	0.281784	0.297923	0.286948	0.273407	0.297915	0.285935	0.289156	0.277625	0.284382	0.287911	0.285736	0.309438	0.292826	0.289106	0.276853	0.29422	0.283179	0.287164	0.288716	0.289994
IMR60	ICAR-IIMR, Ludhiana	Mixed	G1	QPM	Yellow	Medium	Medium	Medium	139	[139]	#IMR60	IMR60=Mixed	0.283893	0.287736	0.322795	0.2819	0.282539	0.289413	0.294436	0.273532	0.284922	0.300081	0.296055	0.273714	0.276288	0.300289	0.288708	0.276346	0.302099	0.276072	0.287579	0.289098	0.266517	0.301459	0.284781	0.277616	0.294511	0.281659	0.290194	0.28723	0.286035	0.289339	0.283237	0.284499	0.274752	0.285769	0.273333	0.278314	0.285013
IMR63	ICAR-IIMR, Ludhiana	Mixed	G1	QPM	Yellow	Medium	Medium	Medium	140	[140]	#IMR63	IMR63=Mixed	0.276587	0.291862	0.316835	0.282606	0.283162	0.285628	0.280447	0.278596	0.279509	0.315747	0.295939	0.282755	0.280779	0.283262	0.288749	0.273615	0.307528	0.272262	0.28019	0.293465	0.264325	0.28293	0.27936	0.265761	0.267729	0.283751	0.288849	0.283967	0.29158	0.29867	0.282755	0.283635	0.284615	0.279791	0.278015	0.285022	0.290717
IMR76	ICAR-IIMR, Ludhiana	G6	G1	QPM	Yellow	Medium	Long	High	141	[141]	#IMR76	IMR76=G6	0.273997	0.284631	0.32214	0.270551	0.272693	0.275699	0.270037	0.26821	0.277243	0.313041	0.289256	0.277052	0.270468	0.293191	0.276081	0.267272	0.299052	0.262706	0.260822	0.289936	0.259842	0.280838	0.251847	0.2622	0.269572	0.279509	0.28674	0.278231	0.288849	0.289081	0.26992	0.269887	0.275782	0.272693	0.271431	0.280389	0.281718
IMR3	ICAR-IIMR, Ludhiana	G4	G4	Field corn	Yellow	Late	Long	Long	142	[142]	#IMR3	IMR3=G4	0.324315	0.33646	0.0999303	0.326274	0.321633	0.336535	0.310177	0.326996	0.325884	0.213617	0.307835	0.319392	0.320089	0.319964	0.326149	0.322671	0.222641	0.333397	0.317408	0.334626	0.309471	0.312758	0.321035	0.336261	0.319317	0.324863	0.326681	0.319998	0.335788	0.34179	0.3348	0.331363	0.3283	0.335946	0.326432	0.316552	0.33348
IMR77	ICAR-IIMR, Ludhiana	G6	G1	QPM	Yellow	Medium	Long	Medium	143	[143]	#IMR77	IMR77=G6	0.275433	0.288259	0.325568	0.270742	0.28009	0.291472	0.273631	0.272984	0.275856	0.310235	0.298961	0.273059	0.26968	0.294502	0.283179	0.271797	0.289538	0.261884	0.284947	0.289745	0.269314	0.288691	0.272494	0.250643	0.282456	0.283751	0.28283	0.276346	0.299799	0.292186	0.28112	0.273366	0.279094	0.276429	0.273673	0.277932	0.28772
IMR82	ICAR-IIMR, Ludhiana	Mixed	G1	QPM	orange	Medium	Long	High	144	[144]	#IMR82	IMR82=Mixed	0.282755	0.287786	0.33524	0.284432	0.282863	0.287122	0.281493	0.271979	0.281684	0.321201	0.296819	0.281444	0.281062	0.293207	0.289314	0.275724	0.299334	0.264026	0.280348	0.291613	0.27188	0.292211	0.280207	0.249572	0.282805	0.282805	0.293058	0.288749	0.295573	0.289488	0.281186	0.277077	0.280157	0.284515	0.276155	0.282614	0.293481
IMR87	ICAR-IIMR, Ludhiana	G6	G3	QPM	Yellow	Medium	Long	Medium	145	[145]	#IMR87	IMR87=G6	0.274154	0.276247	0.320977	0.272826	0.275582	0.269323	0.27046	0.263495	0.261104	0.302306	0.292751	0.276545	0.262183	0.28278	0.269165	0.270477	0.301086	0.281701	0.28493	0.293589	0.270991	0.292145	0.281344	0.287022	0.284241	0.274927	0.281344	0.260489	0.30395	0.278355	0.267554	0.260348	0.281344	0.276155	0.272859	0.276512	0.275981
IMR91	ICAR-IIMR, Ludhiana	G6	G1	QPM	Yellow	Medium	Long	High	146	[146]	#IMR91	IMR91=G6	0.274752	0.280979	0.332874	0.26684	0.280306	0.281676	0.275649	0.261677	0.281228	0.313182	0.287803	0.27496	0.273117	0.288035	0.28195	0.275782	0.292452	0.265512	0.276994	0.285744	0.260149	0.285171	0.276404	0.27281	0.284955	0.277749	0.282705	0.284964	0.284457	0.285893	0.260996	0.271249	0.268733	0.26953	0.267314	0.271456	0.281402
IMR97	ICAR-IIMR, Ludhiana	Mixed	G1	QPM	orange	Medium	Medium	Medium	147	[147]	#IMR97	IMR97=Mixed	0.287147	0.296752	0.330898	0.292112	0.288459	0.296337	0.286989	0.291481	0.289206	0.317881	0.297616	0.287155	0.284449	0.290493	0.291647	0.283884	0.299525	0.289621	0.283652	0.303029	0.283577	0.299675	0.283585	0.285669	0.29114	0.288425	0.293622	0.287247	0.30972	0.303859	0.289671	0.285761	0.290318	0.286076	0.286524	0.289471	0.299708
IMR98	ICAR-IIMR, Ludhiana	Mixed	G1	QPM	Yellow	Medium	Medium	Medium	148	[148]	#IMR98	IMR98=Mixed	0.287272	0.298902	0.334651	0.2974	0.289845	0.292336	0.293598	0.286084	0.292676	0.318072	0.29769	0.291182	0.287388	0.298836	0.295017	0.285844	0.300721	0.278214	0.284358	0.300214	0.284623	0.303261	0.288044	0.288857	0.28581	0.292336	0.296877	0.296262	0.30566	0.306266	0.287961	0.286765	0.290426	0.288044	0.288392	0.291248	0.300397
IMR99	ICAR-IIMR, Ludhiana	Mixed	G2	QPM	Yellow	Medium	Medium	Medium	149	[149]	#IMR99	IMR99=Mixed	0.271249	0.279858	0.30801	0.272726	0.283345	0.279136	0.262582	0.274453	0.272453	0.300472	0.285437	0.265695	0.269215	0.284225	0.274304	0.271348	0.281543	0.281568	0.272428	0.291281	0.260523	0.282083	0.268567	0.266168	0.27139	0.268899	0.272245	0.278762	0.292095	0.290625	0.272519	0.274968	0.274138	0.276188	0.275898	0.265703	0.276554
IMR100	ICAR-IIMR, Ludhiana	Mixed	G1	QPM	Yellow	Medium	Medium	Medium	150	[150]	#IMR100	IMR100=Mixed	0.286142	0.295424	0.329478	0.293722	0.289098	0.291323	0.286284	0.284665	0.289721	0.323783	0.2995	0.284507	0.285453	0.303236	0.288218	0.285528	0.299616	0.297375	0.277957	0.30708	0.28493	0.300546	0.278911	0.276977	0.288583	0.300563	0.297491	0.297956	0.305884	0.302638	0.294295	0.291838	0.303261	0.276645	0.29251	0.28777	0.305245
IMR102	ICAR-IIMR, Ludhiana	Mixed	G1	QPM	Yellow	Medium	Long	Medium	151	[151]	#IMR102	IMR102=Mixed	0.278397	0.288691	0.331139	0.285478	0.283926	0.294295	0.280622	0.279219	0.279302	0.310459	0.291663	0.275906	0.278845	0.299716	0.282539	0.275939	0.302721	0.268086	0.284798	0.295881	0.268659	0.294328	0.278322	0.275831	0.27584	0.27838	0.281867	0.281859	0.281718	0.279169	0.280663	0.282041	0.280173	0.284316	0.275192	0.278197	0.285968
IMR103	ICAR-IIMR, Ludhiana	G6	G1	QPM	Yellow	Medium	Long	High	152	[152]	#IMR103	IMR103=G6	0.284117	0.292087	0.31725	0.269431	0.289862	0.285644	0.274545	0.273424	0.276562	0.316552	0.300521	0.275881	0.274993	0.298404	0.283228	0.269597	0.3018	0.285179	0.262382	0.29505	0.277641	0.266799	0.25868	0.263578	0.283029	0.284731	0.287961	0.281452	0.295275	0.299998	0.287072	0.286259	0.280057	0.276579	0.276819	0.28097	0.286267
IMR4	CIMMYT, Mexico	G2	G3	Field corn	Yellow	Medium	Medium	Medium	153	[153]	#IMR4	IMR4=G2	0.279625	0.294652	0.338129	0.292128	0.278837	0.294071	0.286026	0.283453	0.284598	0.321783	0.281726	0.279119	0.276446	0.3018	0.29207	0.277151	0.294444	0.292419	0.281626	0.306665	0.270136	0.304905	0.27809	0.275284	0.284856	0.287288	0.290493	0.290966	0.300812	0.292601	0.285096	0.277882	0.291738	0.28977	0.287944	0.288874	0.303626
IMR105	ICAR-IIMR, Ludhiana	G2	G3	QPM	Yellow	Medium	Short	Medium	154	[154]	#IMR105	IMR105=G2	0.313298	0.321766	0.343451	0.314859	0.315307	0.313929	0.311314	0.312601	0.314377	0.332451	0.32419	0.312609	0.311513	0.324854	0.315241	0.309205	0.330508	0.317167	0.315888	0.322945	0.305237	0.316702	0.31363	0.305195	0.309512	0.315324	0.317374	0.312543	0.325884	0.325751	0.316353	0.312202	0.318595	0.31089	0.31402	0.312941	0.312783
IMR108	ICAR-IIMR, Ludhiana	G2	G1	QPM	Yellow	Late	Short	Medium	155	[155]	#IMR108	IMR108=G2	0.30253	0.310185	0.333065	0.303302	0.303203	0.311306	0.302655	0.30366	0.296761	0.324672	0.307711	0.30385	0.299741	0.305486	0.30649	0.300065	0.306532	0.297151	0.296271	0.31148	0.297192	0.308167	0.293921	0.290559	0.299035	0.304232	0.310035	0.305378	0.314576	0.313447	0.301044	0.292576	0.305262	0.306731	0.300123	0.299301	0.313447
IMR109	ICAR-IIMR, Ludhiana	Mixed	G1	QPM	orange	Medium	Short	Medium	156	[156]	#IMR109	IMR109=Mixed	0.277699	0.288782	0.329661	0.286292	0.287587	0.293182	0.283021	0.282058	0.27677	0.312667	0.300239	0.278388	0.279268	0.293963	0.284698	0.282431	0.304581	0.286441	0.29251	0.299741	0.28097	0.301069	0.285055	0.285611	0.290551	0.281518	0.285088	0.283594	0.306366	0.292942	0.283436	0.285478	0.284241	0.284441	0.284698	0.285453	0.293639
IMR112	AICRP,ICAR-IIMR, Ludhiana	Mixed	G3	Field corn	Yellow	Late	Short	Low	157	[157]	#IMR112	IMR112=Mixed	0.283942	0.287263	0.337199	0.281427	0.291381	0.28014	0.283818	0.279327	0.286084	0.318719	0.29779	0.277484	0.281103	0.302472	0.286558	0.275458	0.306723	0.290318	0.286475	0.299359	0.276413	0.298155	0.284233	0.215319	0.293149	0.286533	0.289762	0.281286	0.307586	0.288932	0.280331	0.281892	0.289206	0.280373	0.277508	0.289198	0.288176
IMR114	AICRP,ICAR-IIMR, Ludhiana	G2	G3	Field corn	Yellow	Medium	Medium	Medium	158	[158]	#IMR114	IMR114=G2	0.311372	0.319732	0.35421	0.315556	0.310284	0.316428	0.309388	0.31309	0.31094	0.344306	0.321808	0.310094	0.309496	0.324597	0.315473	0.304166	0.327096	0.31857	0.312626	0.324871	0.304349	0.321567	0.309438	0.312667	0.314269	0.314693	0.315207	0.313348	0.32815	0.323642	0.31818	0.311887	0.316544	0.311073	0.312418	0.314103	0.325801
IMR115	AICRP,ICAR-IIMR, Ludhiana	Mixed	G1	Field corn	Yellow	Medium	Short	Low	159	[159]	#IMR115	IMR115=Mixed	0.279418	0.299675	0.31637	0.286084	0.287213	0.296204	0.287438	0.285337	0.280555	0.297375	0.285138	0.281053	0.281809	0.29109	0.29217	0.28762	0.292062	0.291696	0.280373	0.297765	0.280182	0.294934	0.271481	0.283311	0.276728	0.289114	0.287462	0.285254	0.301293	0.304789	0.291481	0.286076	0.285462	0.293382	0.278438	0.279874	0.28987
IMR116	AICRP,ICAR-IIMR, Ludhiana	Mixed	G3	Field corn	Yellow	Medium	Short	Low	160	[160]	#IMR116	IMR116=Mixed	0.274412	0.288259	0.324655	0.28063	0.280838	0.286574	0.276014	0.278081	0.269456	0.31197	0.294179	0.276271	0.273648	0.289397	0.281062	0.279841	0.295814	0.287089	0.284623	0.296254	0.270485	0.29329	0.275292	0.283527	0.277575	0.27853	0.279393	0.278372	0.301376	0.291439	0.279675	0.2732	0.286665	0.277907	0.27188	0.28381	0.289638
IMR5	ICAR-IIMR, Ludhiana	G4	G4	Field corn	Yellow	Medium	Long	Medium	161	[161]	#IMR5	IMR5=G4	0.323128	0.336211	0.0998389	0.326556	0.323318	0.334925	0.310733	0.325992	0.326058	0.219976	0.308001	0.319558	0.319375	0.320371	0.3261	0.322073	0.221279	0.332749	0.317565	0.335414	0.308516	0.312518	0.320678	0.337415	0.31842	0.32566	0.325875	0.319666	0.336228	0.340736	0.334559	0.331463	0.327171	0.336452	0.326672	0.316137	0.333065
IMR121	AICRP,ICAR-IIMR, Ludhiana	G6	G1	Field corn	Orange	Medium	Medium	Medium	162	[162]	#IMR121	IMR121=G6	0.275939	0.280987	0.321243	0.280464	0.283154	0.287421	0.278986	0.276247	0.276595	0.312866	0.301078	0.276122	0.276803	0.296802	0.282797	0.273449	0.293274	0.284723	0.283577	0.295358	0.265803	0.286807	0.2774	0.272087	0.289297	0.284831	0.287853	0.283951	0.304398	0.292975	0.282191	0.280256	0.274985	0.280165	0.26401	0.281784	0.285312
IMR127	AICRP,ICAR-IIMR, Ludhiana	Mixed	G2	Field corn	orange	Medium	Long	High	163	[163]	#IMR127	IMR127=Mixed	0.302066	0.308599	0.338021	0.298753	0.3017	0.302165	0.298072	0.298305	0.297657	0.327785	0.312044	0.299218	0.299774	0.311463	0.301285	0.29559	0.317839	0.297931	0.302381	0.305644	0.289779	0.313157	0.297118	0.30527	0.301891	0.297807	0.303709	0.29339	0.310168	0.303211	0.300588	0.294942	0.305137	0.301933	0.301468	0.298056	0.308749
IMR128	AICRP,ICAR-IIMR, Ludhiana	Mixed	G2	Field corn	Yellow	Medium	Long	Medium	164	[164]	#IMR128	IMR128=Mixed	0.29554	0.303643	0.33793	0.29373	0.295108	0.288434	0.290351	0.291173	0.295142	0.322472	0.306358	0.292253	0.29603	0.30747	0.294718	0.287819	0.31529	0.292419	0.294129	0.295673	0.283569	0.308541	0.292527	0.300638	0.292078	0.289712	0.296927	0.282788	0.305511	0.292925	0.293307	0.2908	0.301152	0.294685	0.294278	0.287504	0.298222
IMR131	CIMMYT, Mexico	Mixed	G2	Field corn	Yellow	Early	Long	High	165	[165]	#IMR131	IMR131=Mixed	0.289314	0.295922	0.33881	0.286416	0.289447	0.297715	0.29153	0.282133	0.287031	0.324008	0.306001	0.285819	0.28513	0.30385	0.294444	0.277724	0.314087	0.301285	0.284424	0.304639	0.274868	0.304938	0.287985	0.288318	0.294884	0.288799	0.293847	0.289505	0.305901	0.307271	0.297308	0.289231	0.297151	0.287628	0.286848	0.29212	0.299284
IMR132	CIMMYT, Mexico	Mixed	G2	Field corn	Yellow	Late	Long	Medium	166	[166]	#IMR132	IMR132=Mixed	0.293041	0.300098	0.34409	0.296146	0.298106	0.301866	0.294909	0.288093	0.297773	0.327013	0.31109	0.295108	0.293564	0.303925	0.301053	0.287828	0.315224	0.29813	0.292178	0.308699	0.287222	0.304232	0.293266	0.289936	0.291796	0.289463	0.296179	0.298795	0.307852	0.309172	0.291838	0.295607	0.297508	0.295291	0.29549	0.297848	0.30165
IMR7	ICAR-IIMR, Ludhiana	G4	G4	Field corn	Yellow	Medium	Long	Long	167	[167]	#IMR7	IMR7=G4	0.308134	0.314859	0.193609	0.308317	0.305685	0.313414	0.294544	0.310774	0.303278	0.276114	0.310367	0.302348	0.303319	0.31754	0.305818	0.306449	0.258099	0.310733	0.311588	0.32116	0.295142	0.300106	0.305876	0.318155	0.302323	0.305154	0.30649	0.304755	0.312858	0.317383	0.316694	0.310866	0.310376	0.315548	0.310392	0.306482	0.318088
IMR133	CIMMYT, Mexico	G4	G4	Field corn	orange	Medium	Long	High	168	[168]	#IMR133	IMR133=G4	0.303892	0.320562	0.205356	0.317731	0.308325	0.32698	0.304183	0.312609	0.308898	0.269945	0.286815	0.304913	0.30576	0.309695	0.320936	0.310426	0.23335	0.321027	0.297516	0.334617	0.291613	0.314809	0.306681	0.312567	0.323717	0.315589	0.314601	0.318694	0.336776	0.326124	0.317358	0.313124	0.311389	0.315589	0.310509	0.306424	0.323642
IMR136	CIMMYT, Mexico	Mixed	G3	QPM	White	Late	Long	High	169	[169]	#IMR136	IMR136=Mixed	0.270626	0.283021	0.328374	0.27432	0.206444	0.283926	0.270742	0.272054	0.266608	0.313705	0.301758	0.272378	0.270004	0.287886	0.273648	0.275466	0.30561	0.27985	0.291705	0.294328	0.26973	0.298736	0.277268	0.293415	0.279434	0.277907	0.278231	0.262606	0.295324	0.295441	0.280032	0.26117	0.291904	0.271763	0.276521	0.279368	0.295598
IMR137	CIMMYT, Mexico	Mixed	G3	QPM	Yellow	Late	Medium	Medium	170	[170]	#IMR137	IMR137=Mixed	0.291041	0.296495	0.340943	0.289604	0.293349	0.284291	0.293606	0.286059	0.292095	0.32517	0.308524	0.286176	0.288882	0.308873	0.292203	0.283361	0.317524	0.296952	0.296819	0.305519	0.286873	0.304548	0.292253	0.253889	0.299342	0.290542	0.295773	0.284582	0.317092	0.295092	0.290343	0.284524	0.295291	0.294278	0.28498	0.29383	0.294469
IMR145	CIMMYT, Mexico	G2	G3	Field corn	Purple	Medium	Medium	Medium	171	[171]	#IMR145	IMR145=G2	0.313265	0.321027	0.35289	0.31578	0.314826	0.315963	0.313514	0.314394	0.314826	0.342737	0.323949	0.313215	0.311903	0.321417	0.31549	0.308491	0.328374	0.31642	0.316004	0.320695	0.306906	0.322555	0.313564	0.308383	0.311048	0.313904	0.317341	0.313838	0.326971	0.324265	0.31617	0.31368	0.316835	0.314917	0.314103	0.312567	0.324431
IMR149	CIMMYT, Mexico	Mixed	G3	Field corn	Yellow	Late	Long	High	172	[172]	#IMR149	IMR149=Mixed	0.304531	0.311497	0.338353	0.303552	0.308541	0.304	0.302489	0.303278	0.306748	0.32781	0.313987	0.303302	0.304066	0.318105	0.306308	0.305245	0.32786	0.310849	0.313804	0.312825	0.305179	0.316544	0.307586	0.311264	0.310384	0.302472	0.308043	0.301858	0.311389	0.313281	0.307819	0.300687	0.311322	0.306225	0.308856	0.307088	0.312194
IMR151	CIMMYT, Mexico	G6	G3	Field corn	Yellow	Medium	Medium	Medium	173	[173]	#IMR151	IMR151=G6	0.277733	0.287645	0.30938	0.271772	0.280821	0.284482	0.275508	0.266027	0.273548	0.30913	0.300347	0.272536	0.266807	0.292734	0.285844	0.275856	0.306764	0.285777	0.293041	0.29779	0.277442	0.29212	0.286715	0.293747	0.283054	0.280016	0.283602	0.26929	0.300065	0.294901	0.281792	0.276288	0.280207	0.269605	0.277118	0.280132	0.292294
IMR8	ICAR-IIMR, Ludhiana	Mixed	G2	Field corn	Yellow	Medium	Long	High	174	[174]	#IMR8	IMR8=Mixed	0.305104	0.316868	0.290634	0.306881	0.301435	0.310608	0.298836	0.303211	0.299982	0.303294	0.300314	0.30175	0.298678	0.31446	0.307055	0.304772	0.294926	0.303842	0.311488	0.313921	0.301883	0.31373	0.306524	0.314062	0.308209	0.302007	0.304465	0.303203	0.28063	0.31158	0.307985	0.302613	0.31109	0.307437	0.306565	0.305013	0.313954
IMR153	CIMMYT, Mexico	G6	G3	Field corn	Yellow	Medium	Long	Medium	175	[175]	#IMR153	IMR153=G6	0.273059	0.287595	0.301269	0.281037	0.272843	0.275848	0.268235	0.274304	0.269456	0.308267	0.299592	0.276172	0.257957	0.289322	0.276902	0.278828	0.300447	0.290908	0.292892	0.298645	0.276977	0.293481	0.280871	0.290891	0.268916	0.271382	0.27975	0.251822	0.291564	0.2995	0.286798	0.266923	0.290924	0.264466	0.284158	0.278114	0.294785
IMR154	CIMMYT, Mexico	G6	G3	Field corn	White	Medium	Medium	Medium	176	[176]	#IMR154	IMR154=G6	0.263636	0.279783	0.323866	0.272137	0.270734	0.268717	0.266882	0.269945	0.269314	0.307869	0.296445	0.26352	0.259186	0.288724	0.273117	0.270385	0.294121	0.281626	0.279501	0.296769	0.270377	0.288716	0.272444	0.280804	0.285852	0.266923	0.27168	0.26611	0.31065	0.285196	0.280099	0.259701	0.280713	0.264997	0.28058	0.278496	0.286757
IMR155	CIMMYT, Mexico	G6	G3	Field corn	White	Late	Medium	Low	177	[177]	#IMR155	IMR155=G6	0.256978	0.280356	0.323053	0.262997	0.255998	0.273922	0.266492	0.264981	0.261909	0.304772	0.292626	0.25584	0.263619	0.286441	0.268559	0.263478	0.290667	0.274993	0.275973	0.293498	0.265437	0.290426	0.266459	0.275898	0.274171	0.271099	0.270684	0.274503	0.297284	0.283195	0.268484	0.252652	0.27657	0.259825	0.276927	0.268318	0.287803
IMR156	CIMMYT, Mexico	G2	G3	Field corn	White	Late	Medium	Medium	178	[178]	#IMR156	IMR156=G2	0.293141	0.303784	0.321907	0.294644	0.294187	0.296138	0.293896	0.296752	0.293407	0.313746	0.311414	0.289629	0.29153	0.305295	0.297068	0.29163	0.312692	0.303635	0.299866	0.310185	0.290202	0.305602	0.293257	0.308043	0.297649	0.299417	0.297458	0.286807	0.321542	0.307412	0.294436	0.294918	0.305735	0.294345	0.297815	0.298106	0.302995
IMR157	CIMMYT, Mexico	Mixed	G1	Field corn	White	Medium	Medium	Medium	179	[179]	#IMR157	IMR157=Mixed	0.278413	0.286956	0.313871	0.287936	0.290393	0.299517	0.280306	0.290883	0.28557	0.295225	0.280622	0.278131	0.279576	0.268177	0.288782	0.274561	0.282606	0.293158	0.275964	0.302107	0.278629	0.298413	0.275499	0.274719	0.283544	0.277342	0.283195	0.280622	0.307312	0.295142	0.284922	0.282431	0.287803	0.282066	0.282863	0.270078	0.288874
IMR158	CIMMYT, Mexico	G6	G3	Field corn	White	Late	Medium	Medium	180	[180]	#IMR158	IMR158=G6	0.271797	0.28009	0.32209	0.267712	0.269705	0.27237	0.271871	0.270527	0.270784	0.307852	0.281684	0.269032	0.266874	0.289762	0.272112	0.257766	0.301094	0.280796	0.277766	0.288774	0.262407	0.284457	0.272536	0.279684	0.282008	0.268659	0.272004	0.251706	0.294859	0.284615	0.279086	0.262449	0.283195	0.264972	0.275068	0.272303	0.280464
IMR9	ICAR-IIMR, Ludhiana	Mixed	G3	Field corn	Yellow	Early	Medium	Medium	181	[181]	#IMR9	IMR9=Mixed	0.267272	0.295075	0.309936	0.27794	0.278845	0.281468	0.271448	0.279733	0.276554	0.310102	0.29378	0.275657	0.274163	0.280821	0.27853	0.269231	0.305793	0.285802	0.289679	0.290227	0.275748	0.293149	0.275524	0.273723	0.26826	0.281311	0.282398	0.277425	0.287471	0.292435	0.282456	0.271971	0.291995	0.279941	0.277558	0.272577	0.288152
IMR171	CIMMYT, Mexico	Mixed	G3	Field corn	Yellow	Late	Long	Medium	182	[182]	#IMR171	IMR171=Mixed	0.283287	0.296512	0.326681	0.28601	0.282606	0.288102	0.289447	0.283004	0.286433	0.317507	0.307453	0.286757	0.283104	0.307179	0.288965	0.286508	0.304075	0.295831	0.292817	0.302348	0.282548	0.29916	0.290758	0.292319	0.29549	0.292427	0.293373	0.282124	0.318761	0.294859	0.294121	0.282639	0.295598	0.281244	0.285711	0.291854	0.299359
IMR172	CIMMYT, Mexico	Mixed	G3	Field corn	Yellow	Late	Medium	Medium	183	[183]	#IMR172	IMR172=Mixed	0.275624	0.289521	0.304257	0.272909	0.274237	0.264665	0.264458	0.272502	0.264159	0.307022	0.299334	0.27041	0.26689	0.290443	0.279717	0.276471	0.30542	0.281535	0.290493	0.292801	0.272868	0.287795	0.280514	0.292942	0.266226	0.267339	0.27359	0.273324	0.27921	0.293739	0.276188	0.2665	0.286184	0.256131	0.275533	0.280306	0.289538
IMR174	CIMMYT, Mexico	G6	G3	Field corn	White	Late	Short	Medium	184	[184]	#IMR174	IMR174=G6	0.261677	0.271697	0.319217	0.271348	0.255533	0.270095	0.253009	0.260207	0.255799	0.308408	0.28689	0.267247	0.266002	0.28376	0.262756	0.264068	0.286649	0.269132	0.272992	0.286823	0.261129	0.285462	0.25946	0.2774	0.274221	0.266367	0.271249	0.258082	0.299832	0.281983	0.272536	0.254844	0.28117	0.26709	0.272677	0.276197	0.288185
IMR175	AICRP,ICAR-IIMR, Ludhiana	G6	G3	Field corn	White	Medium	Medium	Medium	185	[185]	#IMR175	IMR175=G6	0.262698	0.282913	0.324149	0.268102	0.269032	0.279285	0.269057	0.265537	0.273856	0.319508	0.291555	0.266724	0.264923	0.289139	0.277583	0.274976	0.298106	0.279659	0.286823	0.297408	0.273523	0.290941	0.278065	0.285188	0.276811	0.280173	0.280746	0.2775	0.302381	0.293407	0.267148	0.26733	0.283502	0.266459	0.285379	0.275765	0.296935
IMR176	CIMMYT, Mexico	G6	G3	Field corn	White	Late	Long	Medium	186	[186]	#IMR176	IMR176=G6	0.271805	0.270651	0.317922	0.277691	0.268659	0.253798	0.27281	0.268841	0.269057	0.306466	0.294544	0.277085	0.26562	0.290592	0.267754	0.27344	0.297466	0.283079	0.286342	0.288583	0.263677	0.291074	0.269929	0.283469	0.275292	0.266757	0.271099	0.261378	0.289853	0.280198	0.272685	0.265421	0.282896	0.267073	0.275707	0.276736	0.284407
IMR177	CIMMYT, Mexico	G6	G3	Field corn	White	Late	Medium	Medium	187	[187]	#IMR177	IMR177=G6	0.25584	0.279725	0.323518	0.262773	0.255367	0.27369	0.265877	0.264566	0.261643	0.304257	0.292336	0.255674	0.263428	0.286408	0.268061	0.263304	0.291671	0.275333	0.276247	0.292643	0.265612	0.290584	0.266716	0.275616	0.274345	0.270253	0.269979	0.273997	0.297591	0.282896	0.267812	0.251723	0.275707	0.258962	0.277044	0.268584	0.287338
IMR179	CIMMYT, Mexico	G6	G3	Field corn	White	Medium	Long	Medium	188	[188]	#IMR179	IMR179=G6	0.265454	0.278845	0.323003	0.273025	0.275582	0.27403	0.268219	0.270194	0.265155	0.304365	0.28943	0.268933	0.268003	0.284939	0.27017	0.265139	0.298479	0.275026	0.279426	0.284822	0.274877	0.292178	0.267671	0.281892	0.274163	0.273831	0.274088	0.247098	0.290675	0.273922	0.269796	0.269497	0.276438	0.269132	0.27261	0.269813	0.281593
IMR180	CIMMYT, Mexico	G6	G3	Field corn	White	Late	Long	Medium	189	[189]	#IMR180	IMR180=G6	0.257243	0.271182	0.327876	0.254155	0.25814	0.262947	0.253258	0.253773	0.259535	0.303576	0.283253	0.262457	0.26445	0.285055	0.26572	0.257576	0.291422	0.268567	0.272735	0.289687	0.258273	0.278696	0.268692	0.2666	0.277077	0.260971	0.268791	0.270435	0.292344	0.288525	0.266035	0.250619	0.273822	0.25467	0.273083	0.270203	0.268318
IMR11	ICAR-IIMR, Ludhiana	G6	G3	Field corn	Orange	Medium	Medium	High	190	[190]	#IMR11	IMR11=G6	0.275657	0.273681	0.322223	0.272793	0.275649	0.278305	0.275259	0.275998	0.266791	0.302962	0.292801	0.268069	0.265379	0.280771	0.279036	0.272071	0.300787	0.28449	0.288857	0.297109	0.268277	0.298388	0.281319	0.279152	0.282108	0.269074	0.277392	0.265255	0.310749	0.285769	0.27276	0.274495	0.280032	0.27237	0.27525	0.273	0.285985
IMR185	CIMMYT, Mexico	Mixed	G1	Field corn	White	Medium	Medium	Medium	191	[191]	#IMR185	IMR185=Mixed	0.287504	0.288102	0.331039	0.278862	0.285445	0.287819	0.276936	0.281468	0.280821	0.320039	0.303244	0.27491	0.276446	0.292958	0.28635	0.27408	0.310525	0.277127	0.291705	0.300903	0.278895	0.292294	0.287529	0.285827	0.289521	0.280655	0.288176	0.282473	0.291273	0.299069	0.28195	0.283478	0.269829	0.281942	0.284216	0.289364	0.288351
IMR186	CIMMYT, Mexico	Mixed	G3	Field corn	White	Medium	Medium	Medium	192	[192]	#IMR186	IMR186=Mixed	0.255151	0.283253	0.308026	0.25902	0.27012	0.272295	0.262897	0.268235	0.261187	0.299201	0.295266	0.23301	0.262988	0.285952	0.273382	0.272079	0.296619	0.287139	0.280547	0.297591	0.265471	0.296653	0.273598	0.285022	0.285246	0.265039	0.267397	0.26997	0.302007	0.290152	0.272577	0.268426	0.277326	0.273656	0.275682	0.273623	0.293515
IMR295	ICAR-IIMR, Ludhiana	G4	G4	Field corn	Yellow	Medium	Short	Low	193	[193]	#IMR295	IMR295=G4	0.316851	0.322995	0.218631	0.315158	0.31065	0.319682	0.310974	0.30913	0.320047	0.284524	0.302613	0.318138	0.311986	0.316561	0.323758	0.310326	0.291713	0.324688	0.301484	0.328408	0.295964	0.315963	0.314842	0.317764	0.308533	0.310276	0.318603	0.315739	0.315465	0.33133	0.325029	0.314211	0.317648	0.314751	0.317574	0.30752	0.319109
IMR313	ICAR-IIMR, Ludhiana	Mixed	G4	Field corn	Yellow	Medium	Medium	Low	194	[194]	#IMR313	IMR313=Mixed	0.295814	0.314211	0.26	0.307229	0.303452	0.314933	0.289638	0.301177	0.300023	0.264616	0.297118	0.293041	0.298595	0.300687	0.306573	0.300231	0.251573	0.306466	0.294112	0.315838	0.285138	0.295167	0.290053	0.304066	0.302381	0.30473	0.306009	0.302804	0.329038	0.312244	0.298462	0.298238	0.304432	0.305436	0.301999	0.294984	0.262565
IMR316	ICAR-IIMR, Ludhiana	Mixed	G4	Field corn	orange	Medium	Medium	Low	195	[195]	#IMR316	IMR316=Mixed	0.283942	0.302406	0.307653	0.290119	0.287861	0.299359	0.284092	0.294776	0.288218	0.261461	0.313863	0.290949	0.288392	0.303294	0.291804	0.294951	0.306333	0.301061	0.303377	0.306781	0.289496	0.284308	0.29085	0.300198	0.300737	0.286773	0.290053	0.290418	0.320654	0.302331	0.291215	0.290426	0.294245	0.291804	0.291173	0.290999	0.230478
IMR437	ICAR-IIMR, Ludhiana	G5	G2	Field corn	Yellow	Medium	Medium	Low	196	[196]	#IMR437	IMR437=G5	0.294826	0.310492	0.345028	0.29828	0.294586	0.295972	0.286367	0.291838	0.301584	0.32859	0.315224	0.283129	0.293539	0.314195	0.301152	0.298355	0.316984	0.291829	0.305702	0.302846	0.29197	0.314809	0.297142	0.305785	0.291339	0.297441	0.298645	0.295623	0.299774	0.301277	0.293182	0.300829	0.299517	0.284034	0.293664	0.298961	0.305619
IMR440	ICAR-IIMR, Ludhiana	Mixed	G2	Field corn	orange	Late	Long	Medium	197	[197]	#IMR440	IMR440=Mixed	0.291231	0.302705	0.322306	0.298462	0.293946	0.287902	0.284374	0.291663	0.28371	0.326033	0.302896	0.286093	0.287687	0.307121	0.295598	0.288351	0.315706	0.295881	0.306125	0.298554	0.289305	0.302431	0.299542	0.297815	0.280406	0.292535	0.296478	0.290941	0.284366	0.297176	0.296287	0.292219	0.302464	0.284507	0.297375	0.292626	0.308001
IMR445	ICAR-IIMR, Ludhiana	Mixed	G2	Field corn	Yellow	Late	Short	Low	198	[198]	#IMR445	IMR445=Mixed	0.27897	0.293025	0.330284	0.281095	0.282954	0.286499	0.281211	0.278438	0.284631	0.318694	0.288143	0.278596	0.285835	0.302696	0.290219	0.277865	0.301717	0.288973	0.284175	0.29158	0.270286	0.297998	0.276504	0.285669	0.288965	0.284872	0.286998	0.286184	0.296611	0.298363	0.292195	0.27975	0.290991	0.280165	0.280821	0.289405	0.294237
IMR446	ICAR-IIMR, Ludhiana	Mixed	G2	Field corn	Purple	Late	Medium	Medium	199	[199]	#IMR446	IMR446=Mixed	0.28146	0.291937	0.341823	0.282265	0.287985	0.286707	0.286425	0.279368	0.285802	0.330358	0.292269	0.283619	0.283976	0.306914	0.29168	0.277957	0.308001	0.291348	0.283353	0.297134	0.274354	0.293241	0.279393	0.285354	0.291746	0.284084	0.287911	0.287786	0.297433	0.301302	0.290509	0.281668	0.291746	0.28185	0.283594	0.286051	0.294918
IMR450	ICAR-IIMR, Ludhiana	Mixed	G2	Field corn	Yellow	Medium	Medium	Medium	200	[200]	#IMR450	IMR450=Mixed	0.297225	0.307644	0.353886	0.297616	0.298147	0.287753	0.298064	0.290534	0.299998	0.335597	0.321534	0.291572	0.293033	0.316054	0.301177	0.301227	0.331761	0.30224	0.310683	0.31187	0.303369	0.325759	0.305179	0.314444	0.305976	0.298022	0.301111	0.284208	0.301426	0.308001	0.30835	0.291779	0.307603	0.299741	0.29774	0.306059	0.319699
IMR453	ICAR-IIMR, Ludhiana	G5	G2	Field corn	Yellow	Late	Medium	Medium	201	[201]	#IMR453	IMR453=G5	0.299309	0.311513	0.347054	0.29901	0.300032	0.302157	0.285628	0.297209	0.305743	0.329047	0.31598	0.287504	0.296893	0.31402	0.303726	0.298795	0.317955	0.299218	0.306341	0.305312	0.294635	0.315764	0.296271	0.308956	0.293357	0.302431	0.300945	0.297408	0.295723	0.303377	0.298222	0.301742	0.300355	0.285561	0.298562	0.302422	0.307163
IMR456	ICAR-IIMR, Ludhiana	G1	G2	Field corn	orange	Late	Medium	Low	202	[202]	#IMR456	IMR456=G1	0.305577	0.320238	0.325651	0.310658	0.310542	0.314726	0.304373	0.305685	0.309911	0.334385	0.324796	0.298197	0.311256	0.318952	0.315465	0.308516	0.330516	0.287263	0.316046	0.309844	0.306499	0.322256	0.306648	0.313987	0.297342	0.302389	0.305951	0.309737	0.3041	0.309164	0.31324	0.304689	0.31593	0.314153	0.314269	0.311389	0.321035
IMR459	ICAR-IIMR, Ludhiana	G5	G2	Field corn	Yellow	Medium	Medium	Medium	203	[203]	#IMR459	IMR459=G5	0.293407	0.309089	0.3457	0.30175	0.292718	0.297284	0.286491	0.289928	0.303776	0.331745	0.302638	0.287296	0.293564	0.312617	0.294859	0.294594	0.318678	0.295648	0.303701	0.30312	0.295291	0.314469	0.295349	0.306059	0.291655	0.295084	0.296893	0.29642	0.296752	0.304083	0.29603	0.299143	0.302256	0.28591	0.30097	0.300314	0.306656
IMR460	ICAR-IIMR, Ludhiana	G1	G2	Field corn	Yellow	Medium	Medium	Medium	204	[204]	#IMR460	IMR460=G1	0.291838	0.300472	0.339789	0.29065	0.30483	0.296586	0.295291	0.281867	0.294403	0.332658	0.305303	0.28865	0.290999	0.309836	0.302929	0.292817	0.325095	0.274802	0.297807	0.306897	0.283237	0.311032	0.291813	0.297325	0.302904	0.292286	0.298396	0.29593	0.285047	0.286923	0.294303	0.294204	0.28542	0.295175	0.293822	0.296653	0.301642
IMR463	ICAR-IIMR, Ludhiana	Mixed	G2	Field corn	Yellow	Medium	Medium	Low	205	[205]	#IMR463	IMR463=Mixed	0.287313	0.292626	0.34854	0.289546	0.290783	0.277915	0.290625	0.284075	0.292527	0.327569	0.30586	0.289305	0.288965	0.302655	0.289538	0.285096	0.311862	0.294959	0.298462	0.289148	0.28317	0.301343	0.29701	0.283129	0.282938	0.276346	0.2907	0.286815	0.317565	0.291514	0.286084	0.282714	0.292377	0.287105	0.279958	0.295349	0.296453
IMR473	ICAR-IIMR, Ludhiana	G1	G2	Field corn	Purple	Late	Long	Medium	206	[206]	#IMR473	IMR473=G1	0.289056	0.298703	0.333364	0.289372	0.297101	0.292983	0.292568	0.285362	0.290144	0.331587	0.299235	0.29202	0.287404	0.306723	0.296287	0.288284	0.32165	0.272461	0.292004	0.300895	0.290966	0.304847	0.285976	0.293672	0.287911	0.297267	0.300505	0.292477	0.271838	0.292095	0.29466	0.2885	0.287064	0.287902	0.292153	0.291995	0.302506
IMR474	ICAR-IIMR, Ludhiana	Mixed	G2	Field corn	Yellow	Late	Medium	Medium	207	[207]	#IMR474	IMR474=Mixed	0.312343	0.319583	0.292684	0.315456	0.308666	0.305511	0.307287	0.315324	0.318404	0.280057	0.291904	0.303585	0.306731	0.316444	0.307304	0.303933	0.297151	0.2732	0.308724	0.31974	0.309687	0.328989	0.313132	0.324356	0.321849	0.314319	0.315315	0.300845	0.328823	0.309047	0.315232	0.310899	0.312152	0.312866	0.31622	0.310318	0.323841
IMR485	ICAR-IIMR, Ludhiana	G5	G2	Field corn	Yellow	Medium	Short	Medium	208	[208]	#IMR485	IMR485=G5	0.298056	0.311115	0.350084	0.297865	0.304183	0.300164	0.294079	0.298952	0.310235	0.34541	0.320305	0.299475	0.300023	0.3194	0.306565	0.295333	0.318636	0.310401	0.306441	0.313107	0.300513	0.316876	0.297948	0.305635	0.306034	0.308632	0.308151	0.311256	0.309454	0.313854	0.301376	0.297483	0.307495	0.289911	0.302057	0.305785	0.31798
IMR507	ICAR-IIMR, Ludhiana	G5	G2	Field corn	Yellow	Late	Medium	Medium	209	[209]	#IMR507	IMR507=G5	0.297566	0.31368	0.353836	0.302074	0.304838	0.303983	0.293722	0.300156	0.310741	0.344057	0.317615	0.298579	0.300546	0.320222	0.307777	0.295739	0.320604	0.307445	0.307096	0.311978	0.302016	0.31764	0.297217	0.305312	0.304349	0.306366	0.306192	0.308873	0.311372	0.31549	0.302323	0.301036	0.30801	0.290808	0.303975	0.310251	0.315681
IMR651	ICAR-IIMR, Ludhiana	Mixed	G2	Field corn	orange	Late	Short	Low	210	[210]	#IMR651	IMR651=Mixed	0.292933	0.295814	0.344945	0.300272	0.293324	0.288525	0.28733	0.290219	0.296835	0.320861	0.300115	0.294951	0.288982	0.294992	0.28757	0.292352	0.313406	0.302489	0.302613	0.298986	0.293	0.310807	0.297142	0.294619	0.281111	0.281518	0.292875	0.28811	0.316312	0.291904	0.274478	0.289198	0.300123	0.295158	0.295432	0.292012	0.30043
IMR653	ICAR-IIMR, Ludhiana	Mixed	G2	Field corn	Yellow	Medium	Medium	Medium	211	[211]	#IMR653	IMR653=Mixed	0.305669	0.309479	0.330848	0.293041	0.30561	0.288525	0.295142	0.293855	0.302597	0.339872	0.317175	0.303635	0.30454	0.317773	0.297823	0.297873	0.336859	0.285561	0.312675	0.304066	0.303709	0.31353	0.308798	0.308026	0.289721	0.30097	0.308076	0.291588	0.281369	0.301833	0.310135	0.297566	0.295175	0.303743	0.299284	0.30713	0.314942
IMR654	ICAR-IIMR, Ludhiana	G1	G2	Field corn	Yellow	Medium	Long	Medium	212	[212]	#IMR654	IMR654=G1	0.295814	0.310392	0.327984	0.301102	0.30659	0.305627	0.295407	0.293789	0.298736	0.334144	0.314743	0.292278	0.301352	0.309047	0.310816	0.298047	0.336245	0.29021	0.307395	0.30312	0.29779	0.316096	0.299841	0.304789	0.286242	0.293772	0.298653	0.300123	0.288392	0.301659	0.309587	0.295449	0.308616	0.309811	0.304207	0.299832	0.312451
IMR655	ICAR-IIMR, Ludhiana	G1	G2	Field corn	Yellow	Medium	Long	Medium	213	[213]	#IMR655	IMR655=G1	0.296395	0.311023	0.328997	0.302962	0.306748	0.308084	0.297491	0.295391	0.299658	0.335248	0.316561	0.292909	0.303352	0.309222	0.312294	0.299724	0.335805	0.29158	0.307844	0.303477	0.298031	0.317374	0.300679	0.305627	0.286915	0.294486	0.299758	0.301966	0.289388	0.302995	0.310367	0.296653	0.308682	0.311422	0.305204	0.300056	0.313962
IMR664	ICAR-IIMR, Ludhiana	G4	G4	Field corn	Yellow	Medium	Short	Low	214	[214]	#IMR664	IMR664=G4	0.313755	0.330441	0.194257	0.321974	0.315805	0.329395	0.304332	0.31862	0.317017	0.278364	0.288575	0.309089	0.312476	0.307644	0.323493	0.314394	0.228378	0.32898	0.300704	0.335746	0.297948	0.31285	0.308807	0.322829	0.307321	0.323235	0.323144	0.323792	0.325743	0.330566	0.326415	0.321816	0.317026	0.327561	0.319931	0.307346	0.32458
IMR665	ICAR-IIMR, Ludhiana	G4	G4	Field corn	Yellow	Late	Long	Medium	215	[215]	#IMR665	IMR665=G4	0.319715	0.334534	0.178475	0.323966	0.323177	0.330707	0.311961	0.317324	0.328175	0.267314	0.287612	0.315075	0.321376	0.319989	0.330558	0.315905	0.253068	0.328158	0.308433	0.332475	0.300638	0.318296	0.321774	0.325726	0.312194	0.320994	0.325054	0.326722	0.326564	0.335116	0.333297	0.323983	0.321791	0.325543	0.317947	0.31505	0.322837
IMR134	CIMMYT, Mexico	Mixed	G2	Field corn	Yellow	Medium-Late	Medium	Low	216	[216]	#IMR134	IMR134=Mixed	0.278837	0.286358	0.334626	0.277517	0.282108	0.287338	0.28332	0.271622	0.270817	0.316644	0.294087	0.275441	0.274528	0.294926	0.286392	0.261751	0.306947	0.292701	0.269622	0.298089	0.262374	0.295806	0.277699	0.276562	0.279924	0.281228	0.285321	0.2776	0.304299	0.296769	0.288135	0.278795	0.288525	0.274445	0.275242	0.279841	0.288948
IMR138	CIMMYT, Mexico	Mixed	G3	QPM	Yellow	Medium	Long	Medium	217	[217]	#IMR138	IMR138=Mixed	0.28425	0.294536	0.318138	0.2885	0.29158	0.284465	0.291688	0.285362	0.286724	0.308549	0.308533	0.281809	0.281377	0.299235	0.285952	0.285661	0.306715	0.302057	0.296329	0.305436	0.284034	0.305212	0.28821	0.247638	0.296179	0.285503	0.287056	0.279874	0.320529	0.291356	0.281933	0.287687	0.292842	0.294303	0.288741	0.289646	0.292792
IMR152	CIMMYT, Mexico	G6	G3	Field corn	Yellow	Late	Long	Medium	218	[218]	#IMR152	IMR152=G6	0.266832	0.282041	0.322106	0.259145	0.269016	0.278471	0.262474	0.26244	0.260846	0.306781	0.29877	0.261079	0.249083	0.283868	0.275624	0.268517	0.29241	0.280265	0.283942	0.298944	0.269638	0.287114	0.274362	0.28713	0.280539	0.274669	0.27256	0.268874	0.299799	0.286325	0.259925	0.265686	0.27041	0.2687	0.271099	0.278106	0.286516
IMR178	CIMMYT, Mexico	G6	G3	Field corn	White	Late	Long	Low	219	[219]	#IMR178	IMR178=G6	0.262523	0.281693	0.320878	0.261378	0.265994	0.269655	0.263644	0.261992	0.26684	0.309064	0.28713	0.266558	0.26508	0.28376	0.268484	0.192414	0.298786	0.276354	0.273773	0.286558	0.26616	0.285188	0.275665	0.278388	0.277567	0.263636	0.268551	0.256405	0.294942	0.285063	0.273175	0.266359	0.271763	0.260049	0.267513	0.272453	0.283328
IMR225	AICRP, Karnal	G6	G1	QPM	Yellow	Medium	Long	Medium	220	[220]	#IMR225	IMR225=G6	0.277517	0.281892	0.334543	0.27217	0.275724	0.277708	0.275865	0.266542	0.273432	0.315083	0.285868	0.271772	0.280148	0.290268	0.275715	0.252644	0.296063	0.27535	0.269397	0.287512	0.258431	0.283751	0.270643	0.147857	0.277932	0.277691	0.283419	0.284407	0.296785	0.292892	0.277874	0.261179	0.275865	0.275367	0.256529	0.277874	0.271971
IMR277	AICRP, Karnal	Mixed	G3	Field corn	Yellow	Early	Short	Low	221	[221]	#IMR277	IMR277=Mixed	0.287454	0.300065	0.307072	0.288973	0.291173	0.296387	0.287296	0.285644	0.292593	0.314925	0.300563	0.288102	0.289804	0.306582	0.295432	0.286948	0.301011	0.292128	0.294677	0.296312	0.279725	0.304274	0.292601	0.290833	0.293598	0.29197	0.294818	0.293614	0.310309	0.302929	0.297533	0.289256	0.29784	0.287222	0.286898	0.297126	0.299334
IMR278	ICAR-IIMR, Ludhiana	Mixed	G3	Field corn	Yellow	Medium	Short	Medium	222	[222]	#IMR278	IMR278=Mixed	0.28772	0.301659	0.294336	0.285354	0.293813	0.28845	0.287753	0.278928	0.283079	0.27168	0.308807	0.283577	0.285528	0.306441	0.292635	0.2819	0.289114	0.283129	0.297989	0.299351	0.277052	0.288251	0.291016	0.289314	0.292784	0.290493	0.29559	0.286508	0.312152	0.294104	0.291671	0.289256	0.29202	0.284798	0.281551	0.288641	0.268941
IMR292	ICAR-IIMR, Ludhiana	G2	G3	Field corn	Yellow	Medium	Medium	Medium	223	[223]	#IMR292	IMR292=G2	0.298703	0.312177	0.30664	0.307869	0.303045	0.312235	0.305328	0.303203	0.297773	0.318105	0.283959	0.29994	0.294727	0.305021	0.309097	0.296976	0.293988	0.312177	0.28053	0.322198	0.289264	0.316146	0.296628	0.294826	0.30444	0.308649	0.31177	0.30894	0.310135	0.316752	0.306482	0.296785	0.302157	0.307661	0.302223	0.302946	0.316511
IMR293	ICAR-IIMR, Ludhiana	Mixed	G4	Field corn	Yellow	Medium	Short	Low	224	[224]	#IMR293	IMR293=Mixed	0.296345	0.311289	0.252935	0.30532	0.292909	0.314801	0.29246	0.29945	0.302763	0.274802	0.310816	0.291946	0.29461	0.306399	0.305104	0.300588	0.287047	0.236846	0.307993	0.309197	0.288716	0.312609	0.289762	0.305594	0.302921	0.297018	0.30033	0.293564	0.302862	0.301783	0.302721	0.298272	0.309081	0.302414	0.305552	0.3062	0.308798
IMR297	ICAR-IIMR, Ludhiana	G2	G4	Field corn	Yellow	Medium	Short	Low	225	[225]	#IMR297	IMR297=G2	0.287355	0.304681	0.305378	0.299351	0.289305	0.306565	0.300829	0.28503	0.301086	0.306341	0.304772	0.291539	0.29041	0.286865	0.2995	0.289056	0.302149	0.312302	0.298255	0.310201	0.282	0.314743	0.288841	0.291422	0.295997	0.302788	0.303543	0.294502	0.315598	0.307918	0.292211	0.292078	0.302937	0.299409	0.294112	0.296487	0.30439
IMR314	ICAR-IIMR, Ludhiana	G4	G4	Field corn	Yellow	Medium	Short	Medium	226	[226]	#IMR314	IMR314=G4	0.309238	0.324879	0.190587	0.317848	0.310193	0.323958	0.308093	0.314485	0.308641	0.217519	0.303676	0.311198	0.305851	0.305967	0.320969	0.313506	0.255292	0.318097	0.30302	0.326	0.298811	0.296678	0.307121	0.322895	0.302198	0.31319	0.313672	0.316038	0.324431	0.329653	0.31143	0.313564	0.318495	0.313721	0.313423	0.299749	0.241412
IMR424_1	ICAR-IIMR, Ludhiana	Mixed	G4	Field corn	Yellow	Medium	Medium	Medium	227	[227]	#IMR424_1	IMR424_1=Mixed	0.289629	0.306457	0.238398	0.299359	0.298803	0.310592	0.287031	0.296927	0.300936	0.265869	0.292286	0.294212	0.292867	0.297649	0.306275	0.301161	0.250926	0.278804	0.295034	0.310525	0.269464	0.300555	0.283345	0.3062	0.293373	0.300845	0.301053	0.301476	0.320446	0.314859	0.297898	0.300754	0.299434	0.302904	0.297641	0.29036	0.281776
IMR428_1	ICAR-IIMR, Ludhiana	G5	G2	Field corn	Yellow	Medium	Short	Medium	228	[228]	#IMR428_1	IMR428_1=G5	0.299633	0.308823	0.34751	0.302057	0.296072	0.2996	0.287844	0.292352	0.303801	0.329628	0.305179	0.286607	0.295648	0.313248	0.298072	0.297209	0.318902	0.295416	0.304988	0.302655	0.293847	0.314635	0.296993	0.303394	0.29124	0.299384	0.301277	0.297732	0.296072	0.30033	0.295482	0.302937	0.306424	0.287645	0.302481	0.301916	0.306781
IMR429_1	ICAR-IIMR, Ludhiana	Mixed	G2	Field corn	Yellow	Medium	Medium	Medium	229	[229]	#IMR429_1	IMR429_1=Mixed	0.296138	0.306806	0.353645	0.297649	0.295374	0.28669	0.298305	0.289488	0.299675	0.335066	0.318063	0.291422	0.292933	0.314693	0.301866	0.300521	0.332011	0.301459	0.309404	0.310998	0.303601	0.325817	0.303593	0.313863	0.307179	0.296752	0.300604	0.28376	0.301019	0.306839	0.306872	0.290509	0.305893	0.299575	0.297458	0.305544	0.319458
IMR431	ICAR-IIMR, Ludhiana	Mixed	G2	Field corn	Yellow	Medium	Medium	Low	230	[230]	#IMR431	IMR431=Mixed	0.299683	0.314319	0.30175	0.299176	0.295258	0.304025	0.28728	0.299284	0.30209	0.307628	0.319666	0.291207	0.30043	0.314253	0.301368	0.304299	0.305984	0.230055	0.310592	0.306856	0.29686	0.308798	0.294403	0.310284	0.291398	0.29378	0.299816	0.300563	0.305046	0.296935	0.300903	0.291779	0.308126	0.297242	0.304216	0.307819	0.307736
IMR432	ICAR-IIMR, Ludhiana	Mixed	G2	Field corn	Yellow	Late	Medium	Medium	231	[231]	#IMR432	IMR432=Mixed	0.295432	0.313613	0.325792	0.296686	0.295075	0.297632	0.290053	0.296611	0.296287	0.317657	0.315282	0.288201	0.298089	0.312277	0.301152	0.299915	0.319549	0.22612	0.310791	0.307794	0.299758	0.311638	0.297292	0.308018	0.292618	0.291049	0.297915	0.297641	0.298687	0.297308	0.295067	0.288102	0.307387	0.293058	0.303178	0.30581	0.305179
IMR433	ICAR-IIMR, Ludhiana	G5	G2	Field corn	Yellow	Medium	Medium	Medium	232	[232]	#IMR433	IMR433=G5	0.293432	0.307395	0.32375	0.298189	0.288226	0.287761	0.283884	0.290542	0.290111	0.326664	0.303336	0.289787	0.290642	0.311306	0.294303	0.292236	0.321758	0.300239	0.306648	0.29427	0.294835	0.305934	0.300048	0.298081	0.279584	0.292435	0.29823	0.293016	0.281435	0.300845	0.300032	0.290293	0.303004	0.288899	0.297989	0.295333	0.312642
IMR436	ICAR-IIMR, Ludhiana	Mixed	G4	Field corn	Yellow	Late	Medium	Medium	233	[233]	#IMR436	IMR436=Mixed	0.292693	0.309629	0.228303	0.294884	0.298321	0.303037	0.287346	0.302132	0.295283	0.249016	0.302655	0.293182	0.288849	0.297574	0.298902	0.296993	0.281361	0.306798	0.303037	0.311513	0.288152	0.292029	0.29109	0.306441	0.287778	0.297732	0.297624	0.298695	0.295955	0.319956	0.302124	0.304863	0.298396	0.302124	0.300297	0.293622	0.269854
IMR439	ICAR-IIMR, Ludhiana	Mixed	G4	Field corn	Yellow	Late	Long	Medium	234	[234]	#IMR439	IMR439=Mixed	0.297259	0.308607	0.249805	0.293373	0.293241	0.30082	0.286832	0.298629	0.292884	0.28635	0.309463	0.292651	0.296213	0.306648	0.298736	0.298687	0.277932	0.307993	0.305992	0.310758	0.285819	0.282282	0.297259	0.279434	0.287263	0.292992	0.29608	0.296005	0.306399	0.312426	0.300314	0.294735	0.301385	0.299359	0.300588	0.298886	0.256911
IMR441	ICAR-IIMR, Ludhiana	Mixed	G2	Field corn	Yellow	Medium	Short	Low	235	[235]	#IMR441	IMR441=Mixed	0.277351	0.289065	0.328665	0.280107	0.285113	0.289895	0.280796	0.276188	0.278031	0.313804	0.29828	0.282855	0.275964	0.289903	0.285387	0.282456	0.304058	0.283021	0.290725	0.294046	0.278339	0.29305	0.276263	0.287595	0.283054	0.279758	0.285943	0.285777	0.295914	0.298462	0.28855	0.262789	0.29427	0.281136	0.287662	0.285802	0.291348
IMR442	ICAR-IIMR, Ludhiana	Mixed	G2	Field corn	orange	Medium	Short	Medium	236	[236]	#IMR442	IMR442=Mixed	0.283037	0.300081	0.299874	0.292352	0.291273	0.299866	0.282631	0.285312	0.288226	0.294237	0.295349	0.290758	0.287122	0.298986	0.291647	0.286184	0.306648	0.276205	0.301609	0.287745	0.287022	0.305054	0.283519	0.296694	0.282564	0.27985	0.289007	0.282614	0.280613	0.26244	0.289364	0.280663	0.300604	0.287745	0.289853	0.292635	0.298977
IMR444	ICAR-IIMR, Ludhiana	G4	G4	Field corn	Purple	Late	Long	Medium	237	[237]	#IMR444	IMR444=G4	0.311106	0.324854	0.216257	0.315124	0.31153	0.324622	0.309587	0.312219	0.316353	0.263943	0.285819	0.31324	0.310135	0.30752	0.31989	0.309106	0.251	0.313663	0.295216	0.309969	0.299832	0.309728	0.306831	0.317499	0.298122	0.315075	0.317906	0.318802	0.312958	0.33035	0.318653	0.319267	0.31026	0.31803	0.311621	0.30473	0.304141
IMR447	ICAR-IIMR, Ludhiana	G1	G2	Field corn	Yellow	Medium	Long	Medium	238	[238]	#IMR447	IMR447=G1	0.293473	0.308549	0.326208	0.299733	0.304855	0.305677	0.294951	0.293041	0.297151	0.332368	0.313605	0.290534	0.299849	0.306565	0.309122	0.296229	0.333405	0.289422	0.305361	0.301136	0.295125	0.313954	0.297674	0.302555	0.28537	0.291771	0.297142	0.298736	0.286665	0.300264	0.306632	0.293232	0.305693	0.308084	0.302431	0.29735	0.310102
IMR449	ICAR-IIMR, Ludhiana	Mixed	G2	Field corn	Yellow	Medium	Short	Medium	239	[239]	#IMR449	IMR449=Mixed	0.285744	0.291439	0.347685	0.290758	0.290924	0.277641	0.290924	0.281908	0.291082	0.32644	0.305619	0.289795	0.289031	0.304863	0.287612	0.285146	0.310509	0.296478	0.298828	0.286923	0.280547	0.300397	0.296495	0.280115	0.28855	0.275043	0.289505	0.286001	0.318794	0.291057	0.286499	0.282996	0.291979	0.287828	0.279227	0.295183	0.296146
IMR451	ICAR-IIMR, Ludhiana	Mixed	G2	Field corn	Purple	Late	Short	Low	240	[240]	#IMR451	IMR451=Mixed	0.283685	0.296985	0.335099	0.282365	0.285835	0.290401	0.273573	0.280099	0.2775	0.323983	0.305743	0.284358	0.282772	0.29422	0.291356	0.285022	0.312169	0.291979	0.294652	0.299683	0.280148	0.301293	0.285395	0.295291	0.291721	0.286748	0.288807	0.286948	0.303892	0.295075	0.281219	0.283278	0.290883	0.289305	0.281219	0.287122	0.299567
IMR452	ICAR-IIMR, Ludhiana	Mixed	G2	Field corn	Yellow	Late	Medium	Low	241	[241]	#IMR452	IMR452=Mixed	0.281659	0.303145	0.3216	0.282307	0.285952	0.295632	0.273382	0.284648	0.288035	0.325477	0.301792	0.286773	0.289613	0.300322	0.289571	0.29168	0.312186	0.289745	0.29857	0.293299	0.293008	0.300322	0.289056	0.297558	0.265554	0.288849	0.292477	0.285669	0.290385	0.302862	0.291539	0.27589	0.29549	0.28816	0.294428	0.288782	0.305312
IMR454	ICAR-IIMR, Ludhiana	G5	G2	Field corn	Purple	Late	Medium	Medium	242	[242]	#IMR454	IMR454=G5	0.29779	0.302514	0.347145	0.291356	0.294594	0.295067	0.287438	0.281734	0.296387	0.327544	0.293083	0.288301	0.291157	0.305951	0.29818	0.285088	0.31764	0.286898	0.296246	0.299509	0.285644	0.305984	0.293714	0.297234	0.29109	0.289754	0.297317	0.290484	0.275641	0.297317	0.291215	0.291912	0.291514	0.282448	0.293789	0.29637	0.29637
IMR455	ICAR-IIMR, Ludhiana	G5	G2	Field corn	Yellow	Medium	Short	Low	243	[243]	#IMR455	IMR455=G5	0.297948	0.308101	0.348382	0.299426	0.294859	0.294519	0.28249	0.291049	0.299301	0.328955	0.298562	0.282332	0.291032	0.309537	0.298056	0.291547	0.318379	0.294668	0.304332	0.303527	0.29329	0.313373	0.295698	0.305112	0.289015	0.293622	0.29598	0.29246	0.282141	0.298927	0.290733	0.294926	0.298736	0.282954	0.302215	0.297582	0.305278
IMR457	ICAR-IIMR, Ludhiana	Mixed	G2	Field corn	orange	Late	Short	Low	244	[244]	#IMR457	IMR457=Mixed	0.287346	0.292593	0.348523	0.289911	0.290518	0.279351	0.290376	0.284042	0.291788	0.328242	0.3062	0.289696	0.288948	0.302946	0.28992	0.285271	0.312044	0.294934	0.29779	0.289538	0.283511	0.30229	0.29657	0.284532	0.282307	0.277484	0.291613	0.287321	0.317067	0.291738	0.285785	0.283187	0.292535	0.287213	0.280945	0.294934	0.296096
IMR458	ICAR-IIMR, Ludhiana	Mixed	G2	Field corn	Yellow	Medium	Medium	Medium	245	[245]	#IMR458	IMR458=Mixed	0.290808	0.306756	0.292684	0.296105	0.287736	0.309205	0.293515	0.298687	0.297632	0.299733	0.300945	0.293855	0.298819	0.285379	0.305121	0.296188	0.280024	0.276869	0.286939	0.297018	0.287396	0.313705	0.290509	0.306822	0.305984	0.292302	0.298379	0.292352	0.304589	0.314925	0.306192	0.288683	0.303029	0.297649	0.295158	0.296669	0.31358
IMR461	ICAR-IIMR, Ludhiana	Mixed	G2	Field corn	Yellow	Late	Medium	Medium	246	[246]	#IMR461	IMR461=Mixed	0.291157	0.309952	0.335514	0.295789	0.292394	0.292933	0.293116	0.291481	0.291613	0.319134	0.311214	0.292576	0.289239	0.309645	0.299542	0.295001	0.327328	0.296852	0.29906	0.299226	0.295009	0.308558	0.289098	0.301352	0.288567	0.293963	0.30229	0.289272	0.288841	0.29549	0.296927	0.289297	0.304415	0.297059	0.299675	0.293158	0.307893
IMR462	ICAR-IIMR, Ludhiana	G5	G2	Field corn	Yellow	Medium	Short	Low	247	[247]	#IMR462	IMR462=G5	0.293299	0.302862	0.330375	0.288301	0.295764	0.280796	0.29393	0.287653	0.295341	0.332816	0.280945	0.299168	0.284748	0.303759	0.296138	0.285553	0.321177	0.291547	0.296586	0.298869	0.282938	0.299467	0.292884	0.299226	0.282224	0.292892	0.296586	0.292875	0.258514	0.301592	0.298446	0.292095	0.296221	0.284167	0.298645	0.293274	0.299799
IMR464	ICAR-IIMR, Ludhiana	G1	G2	Field corn	Yellow	Medium	Long	Medium	248	[248]	#IMR464	IMR464=G1	0.293805	0.309919	0.32771	0.299733	0.305295	0.305029	0.294984	0.292942	0.297607	0.33221	0.313946	0.290991	0.300895	0.307761	0.308807	0.296968	0.33426	0.289613	0.30605	0.301692	0.296428	0.315407	0.298587	0.303684	0.284698	0.292236	0.297159	0.298288	0.286724	0.29999	0.307611	0.293946	0.306897	0.307395	0.303402	0.298155	0.310641
IMR465	ICAR-IIMR, Ludhiana	Mixed	G2	Field corn	Yellow	Late	Short	Medium	249	[249]	#IMR465	IMR465=Mixed	0.277376	0.300903	0.315199	0.288392	0.285603	0.295997	0.282199	0.285428	0.280738	0.307022	0.291472	0.287222	0.284316	0.296619	0.289131	0.281801	0.305278	0.273872	0.298529	0.290601	0.283718	0.303701	0.283668	0.288882	0.280306	0.280398	0.286948	0.280696	0.258265	0.273499	0.284341	0.279642	0.296487	0.284183	0.290028	0.289853	0.299774
IMR467	ICAR-IIMR, Ludhiana	Mixed	G2	Field corn	Yellow	Medium	Short	Low	250	[250]	#IMR467	IMR467=Mixed	0.287047	0.30483	0.282099	0.294801	0.294137	0.304747	0.278388	0.289305	0.290003	0.292867	0.29427	0.291713	0.290434	0.299708	0.292012	0.288318	0.293681	0.27926	0.299326	0.291597	0.285296	0.305154	0.283909	0.299467	0.287612	0.284764	0.290899	0.281493	0.283785	0.26885	0.292319	0.283253	0.304996	0.294054	0.292693	0.29642	0.302481
IMR468	ICAR-IIMR, Ludhiana	Mixed	G2	Field corn	Yellow	Late	Medium	Medium	251	[251]	#IMR468	IMR468=Mixed	0.279003	0.291564	0.338029	0.279136	0.285644	0.287039	0.284349	0.283718	0.276188	0.327685	0.29945	0.285827	0.28249	0.299724	0.290858	0.275383	0.295333	0.285578	0.287853	0.278139	0.273847	0.290252	0.279011	0.28557	0.292336	0.284092	0.292128	0.287919	0.305976	0.301875	0.290858	0.271257	0.289347	0.270726	0.270219	0.292062	0.294668
IMR469	ICAR-IIMR, Ludhiana	G4	G4	Field corn	orange	Late	Medium	Medium	252	[252]	#IMR469	IMR469=G4	0.30615	0.321558	0.20343	0.317931	0.307246	0.324257	0.294752	0.316453	0.312069	0.243985	0.290194	0.306283	0.305826	0.309546	0.314593	0.312227	0.228784	0.317026	0.298911	0.303676	0.294121	0.307653	0.303302	0.31862	0.314203	0.311264	0.312426	0.307287	0.33343	0.329495	0.315664	0.30957	0.313572	0.313389	0.308201	0.303444	0.288334
IMR470	ICAR-IIMR, Ludhiana	Mixed	G2	Field corn	Yellow	Medium	Short	Low	253	[253]	#IMR470	IMR470=Mixed	0.285404	0.303792	0.261785	0.295632	0.288508	0.307453	0.294577	0.295632	0.292302	0.277351	0.293598	0.290185	0.291954	0.282299	0.303842	0.290883	0.267845	0.263345	0.286151	0.299973	0.28332	0.305594	0.292842	0.307304	0.300895	0.293232	0.295972	0.290161	0.309446	0.31285	0.301601	0.2886	0.302381	0.291356	0.293539	0.292784	0.305967
IMR471	ICAR-IIMR, Ludhiana	G5	G2	Field corn	Yellow	Late	Medium	Medium	254	[254]	#IMR471	IMR471=G5	0.291813	0.308732	0.343608	0.295847	0.292967	0.290152	0.283096	0.290542	0.297848	0.326672	0.295465	0.283411	0.2951	0.311264	0.297317	0.293415	0.316112	0.299127	0.302348	0.30561	0.290152	0.313605	0.293539	0.302198	0.299359	0.296445	0.29559	0.293598	0.293598	0.304697	0.295955	0.29422	0.300521	0.282647	0.29779	0.299409	0.302481
IMR476	ICAR-IIMR, Ludhiana	G4	G4	Field corn	Yellow	Late	Medium	Medium	255	[255]	#IMR476	IMR476=G4	0.30698	0.327677	0.214015	0.311787	0.31353	0.318512	0.302007	0.310334	0.314186	0.262731	0.296761	0.303718	0.307379	0.306308	0.31422	0.308773	0.247074	0.323044	0.303884	0.315689	0.304158	0.313921	0.312136	0.319392	0.30566	0.314452	0.315631	0.30698	0.320238	0.318404	0.322521	0.318038	0.315199	0.319931	0.312169	0.301609	0.321251
IMR477	ICAR-IIMR, Ludhiana	G5	G2	Field corn	Yellow	Medium	Medium	Low	256	[256]	#IMR477	IMR477=G5	0.29085	0.300895	0.327195	0.28674	0.295441	0.279318	0.292053	0.285819	0.291979	0.330915	0.286674	0.295914	0.283602	0.30317	0.292278	0.283901	0.317715	0.288583	0.294693	0.296918	0.279102	0.294992	0.289189	0.296279	0.272693	0.292859	0.295167	0.293523	0.264865	0.299533	0.296022	0.287977	0.294918	0.279385	0.295399	0.293083	0.299185
IMR479	ICAR-IIMR, Ludhiana	Mixed	G2	Field corn	orange	Late	Medium	Medium	257	[257]	#IMR479	IMR479=Mixed	0.296354	0.298546	0.339242	0.302904	0.296628	0.291605	0.290335	0.294112	0.299218	0.315921	0.294312	0.296661	0.293456	0.290933	0.290302	0.295673	0.307669	0.305154	0.297441	0.30165	0.297176	0.314444	0.301061	0.296412	0.282705	0.286682	0.296835	0.290891	0.318727	0.294519	0.277392	0.292585	0.30087	0.298355	0.298396	0.289471	0.303809
IMR480	ICAR-IIMR, Ludhiana	Mixed	G2	Field corn	Yellow	Medium	Short	Low	258	[258]	#IMR480	IMR480=Mixed	0.281444	0.286765	0.327395	0.281111	0.280987	0.285578	0.278206	0.281659	0.278679	0.317698	0.291024	0.28117	0.280564	0.283204	0.284432	0.272635	0.307013	0.287355	0.282514	0.296121	0.26552	0.292792	0.284108	0.269082	0.275558	0.273723	0.282498	0.2819	0.291987	0.295905	0.284382	0.28185	0.283818	0.279684	0.284465	0.281219	0.280655
IMR482	ICAR-IIMR, Ludhiana	G4	G4	Field corn	Yellow	Late	Long	Medium	259	[259]	#IMR482	IMR482=G4	0.307254	0.327602	0.209325	0.312036	0.311422	0.324232	0.299417	0.316818	0.31627	0.245164	0.294129	0.303651	0.306939	0.30449	0.31138	0.313497	0.243238	0.322505	0.302862	0.308076	0.300521	0.315847	0.307096	0.323717	0.31627	0.310741	0.311223	0.304598	0.336228	0.324987	0.320952	0.315432	0.314593	0.317823	0.311646	0.306283	0.319798
IMR483	ICAR-IIMR, Ludhiana	G5	G2	Field corn	Orange	Late	Short	Medium	260	[260]	#IMR483	IMR483=G5	0.299226	0.310201	0.348415	0.300986	0.295233	0.297632	0.285927	0.289928	0.304266	0.336743	0.308392	0.287471	0.297674	0.314651	0.297416	0.297234	0.320238	0.299675	0.305278	0.305644	0.295623	0.316245	0.299426	0.308159	0.299044	0.295731	0.299724	0.300073	0.296893	0.306839	0.295167	0.300638	0.304564	0.287338	0.302232	0.301368	0.310475
IMR486	ICAR-IIMR, Ludhiana	G5	G2	Field corn	Yellow	Medium	Short	Low	261	[261]	#IMR486	IMR486=G5	0.301825	0.309496	0.349453	0.300646	0.295374	0.298371	0.284167	0.290318	0.304689	0.337656	0.307727	0.28718	0.297757	0.313041	0.298579	0.296013	0.320214	0.295864	0.30478	0.302099	0.297541	0.315863	0.298321	0.307952	0.294818	0.295158	0.299774	0.298662	0.291755	0.302929	0.292161	0.302215	0.302821	0.287197	0.300812	0.300389	0.311181
IMR487	ICAR-IIMR, Ludhiana	G6	G1	Field corn	Yellow	Late	Short	Low	262	[262]	#IMR487	IMR487=G6	0.273274	0.288201	0.328989	0.26875	0.275856	0.285852	0.27105	0.269323	0.266185	0.311463	0.293797	0.264167	0.2686	0.292626	0.277824	0.265238	0.300521	0.285669	0.284158	0.297782	0.267314	0.293149	0.274387	0.235326	0.283602	0.27276	0.275001	0.270676	0.294486	0.294569	0.276537	0.268069	0.282656	0.278812	0.270493	0.268833	0.283843
IMR488	ICAR-IIMR, Ludhiana	G5	G2	Field corn	Yellow	Medium	Medium	Low	263	[263]	#IMR488	IMR488=G5	0.294013	0.304515	0.321799	0.299733	0.292718	0.285877	0.28596	0.292776	0.288957	0.32458	0.302024	0.290152	0.290368	0.310608	0.294627	0.290659	0.319558	0.300945	0.305594	0.29637	0.289654	0.304905	0.297898	0.29569	0.278762	0.296213	0.300389	0.293515	0.283394	0.298064	0.29901	0.290883	0.30493	0.286184	0.297699	0.294552	0.309969
IMR490	ICAR-IIMR, Ludhiana	Mixed	G2	Field corn	Orange	Medium	Long	Medium	264	[264]	#IMR490	IMR490=Mixed	0.276969	0.299774	0.349179	0.287678	0.281643	0.292095	0.289787	0.276653	0.291846	0.329562	0.302962	0.279974	0.282216	0.303693	0.296918	0.293805	0.314718	0.284565	0.294096	0.304556	0.292718	0.31358	0.286807	0.2995	0.291041	0.286948	0.291705	0.28601	0.287878	0.305253	0.294403	0.277824	0.297101	0.286964	0.285785	0.293656	0.30659
IMR493	ICAR-IIMR, Ludhiana	Mixed	G2	Field corn	Yellow	Late	Medium	Medium	265	[265]	#IMR493	IMR493=Mixed	0.299301	0.307196	0.326008	0.298097	0.29999	0.297989	0.293407	0.301011	0.305561	0.31935	0.297508	0.297549	0.298902	0.303684	0.303618	0.289729	0.301808	0.303253	0.28997	0.313315	0.29251	0.313497	0.300339	0.30786	0.294743	0.307254	0.305669	0.301792	0.312866	0.314535	0.30053	0.294951	0.3041	0.295291	0.302696	0.288857	0.31329
IMR494	ICAR-IIMR, Ludhiana	Mixed	G2	Field corn	Yellow	Late	Medium	Medium	266	[266]	#IMR494	IMR494=Mixed	0.298014	0.308973	0.323144	0.289588	0.297333	0.290592	0.286466	0.294295	0.297026	0.331272	0.316718	0.293622	0.296835	0.31055	0.292726	0.295117	0.329047	0.299517	0.313115	0.302115	0.300936	0.314244	0.304058	0.309811	0.273025	0.299384	0.300837	0.282631	0.295416	0.301991	0.303493	0.293681	0.304158	0.302946	0.299807	0.299525	0.317117
IMR495	ICAR-IIMR, Ludhiana	G1	G2	Field corn	Orange	Medium	Medium	Medium	267	[267]	#IMR495	IMR495=G1	0.29437	0.305644	0.342471	0.292693	0.305536	0.298263	0.300936	0.284731	0.300281	0.337398	0.314278	0.295391	0.298346	0.31505	0.308666	0.296702	0.331346	0.274619	0.300604	0.306698	0.289231	0.316785	0.297018	0.301435	0.310019	0.290816	0.299749	0.302564	0.291497	0.289862	0.303485	0.293041	0.291223	0.30097	0.294743	0.308358	0.311256
IMR496	ICAR-IIMR, Ludhiana	Mixed	G2	Field corn	Yellow	Medium	Medium	Medium	268	[268]	#IMR496	IMR496=Mixed	0.276222	0.280945	0.333862	0.281103	0.288683	0.282523	0.284034	0.273117	0.28141	0.328183	0.29642	0.277948	0.279692	0.294602	0.289098	0.271166	0.29877	0.262864	0.27804	0.294303	0.272619	0.29285	0.273374	0.275831	0.28317	0.285827	0.288193	0.288658	0.272104	0.289895	0.285246	0.277409	0.2775	0.275474	0.278065	0.284108	0.294785
IMR497	ICAR-IIMR, Ludhiana	G5	G2	Field corn	Yellow	Medium	Short	Medium	269	[269]	#IMR497	IMR497=G5	0.296935	0.305038	0.326598	0.293141	0.300297	0.284092	0.29608	0.290418	0.297259	0.324373	0.28239	0.299442	0.29065	0.311322	0.297724	0.287213	0.318894	0.292718	0.295258	0.295441	0.282141	0.301368	0.291489	0.300189	0.280497	0.297416	0.303087	0.296711	0.257393	0.296279	0.298828	0.300389	0.300115	0.283311	0.296868	0.295673	0.300231
IMR498	ICAR-IIMR, Ludhiana	Mixed	G2	Field corn	Yellow	Late	Medium	Low	270	[270]	#IMR498	IMR498=Mixed	0.291937	0.299069	0.336485	0.287413	0.292576	0.288093	0.290086	0.293158	0.294594	0.315232	0.287197	0.290268	0.286558	0.303402	0.29119	0.276421	0.316121	0.299675	0.301642	0.30566	0.286275	0.314244	0.288326	0.299044	0.300596	0.29378	0.294087	0.274802	0.29417	0.300355	0.296362	0.292643	0.30473	0.294154	0.296595	0.29065	0.303145
IMR499	ICAR-IIMR, Ludhiana	G5	G2	Field corn	Yellow	Medium	Medium	Medium	271	[271]	#IMR499	IMR499=G5	0.298736	0.307063	0.346921	0.289563	0.301003	0.290559	0.297981	0.292153	0.306026	0.343932	0.313721	0.302813	0.298587	0.317723	0.300463	0.286715	0.313821	0.30121	0.296196	0.306142	0.290019	0.305237	0.292884	0.29813	0.29725	0.304838	0.308715	0.312377	0.299475	0.314826	0.301559	0.29373	0.303278	0.280157	0.297325	0.304066	0.310558
IMR500	ICAR-IIMR, Ludhiana	Mixed	G1	Field corn	Yellow	Early	Short	High	272	[272]	#IMR500	IMR500=Mixed	0.303967	0.316718	0.279567	0.310949	0.311156	0.305087	0.299915	0.311829	0.3085	0.30757	0.306731	0.298404	0.304	0.317565	0.31407	0.307752	0.289305	0.306997	0.28107	0.314278	0.298512	0.312974	0.254844	0.310567	0.286765	0.30869	0.310309	0.31241	0.297475	0.317665	0.309662	0.303161	0.316718	0.29994	0.314452	0.30449	0.319715
IMR501	ICAR-IIMR, Ludhiana	G3	G4	Field corn	Yellow	Medium	Long	Medium	273	[273]	#IMR501	IMR501=G3	0.306565	0.31133	0.230254	0.299135	0.306806	0.308524	0.300488	0.304091	0.304506	0.239618	0.324273	0.309687	0.303718	0.31495	0.304614	0.300206	0.293174	0.30649	0.308674	0.318553	0.293556	0.280107	0.304888	0.299608	0.301609	0.299176	0.30439	0.305893	0.308159	0.320504	0.306615	0.306233	0.298421	0.306059	0.292186	0.300712	0.209815
IMR503	ICAR-IIMR, Ludhiana	Mixed	G2	Field corn	Yellow	Early	Long	Low	274	[274]	#IMR503	IMR503=Mixed	0.288127	0.306324	0.285154	0.296769	0.295316	0.305602	0.27985	0.290019	0.292302	0.295241	0.295382	0.293905	0.291638	0.300322	0.293207	0.28953	0.295432	0.28102	0.30087	0.292535	0.286275	0.306731	0.286499	0.301127	0.28909	0.285976	0.292801	0.282548	0.284972	0.270601	0.294087	0.285636	0.305967	0.296661	0.293398	0.297159	0.302779
IMR505	ICAR-IIMR, Ludhiana	Mixed	G1	Field corn	Yellow	Early	Medium	Medium	275	[275]	#IMR505	IMR505=Mixed	0.295092	0.313887	0.28645	0.308508	0.305569	0.312733	0.302306	0.304465	0.301725	0.317532	0.317275	0.299318	0.299226	0.312493	0.311081	0.306067	0.298902	0.298296	0.291705	0.305868	0.295623	0.308059	0.245214	0.302788	0.283411	0.301592	0.304855	0.306665	0.274071	0.311314	0.309081	0.296545	0.312028	0.305984	0.305951	0.304955	0.312028
IMR506	ICAR-IIMR, Ludhiana	Mixed	G2	Field corn	Yellow	Late	Long	Medium	276	[276]	#IMR506	IMR506=Mixed	0.283884	0.289613	0.324132	0.281983	0.283494	0.286375	0.280987	0.284316	0.282813	0.320039	0.291962	0.2842	0.283253	0.282963	0.286001	0.275823	0.309454	0.289812	0.286176	0.297408	0.26973	0.293564	0.28537	0.273399	0.271838	0.27589	0.284839	0.284391	0.287695	0.299259	0.286018	0.285669	0.286674	0.282755	0.287388	0.281884	0.282797
IMR508	ICAR-IIMR, Ludhiana	Mixed	G1	Field corn	Yellow	Medium	Long	High	277	[277]	#IMR508	IMR508=Mixed	0.286167	0.288475	0.332982	0.266982	0.285777	0.283079	0.279526	0.272519	0.279584	0.320463	0.304639	0.272129	0.274686	0.300339	0.282913	0.276271	0.30967	0.287404	0.288699	0.298629	0.273108	0.293398	0.282365	0.247563	0.288741	0.279551	0.284773	0.288816	0.293606	0.303527	0.280099	0.277243	0.281028	0.282871	0.262582	0.281319	0.279376
IMR509	ICAR-IIMR, Ludhiana	Mixed	G4	Field corn	Yellow	Medium	Long	Medium	278	[278]	#IMR509	IMR509=Mixed	0.291256	0.30791	0.290808	0.291721	0.295457	0.299675	0.292219	0.29432	0.295723	0.291505	0.311164	0.290634	0.288774	0.294727	0.300721	0.292344	0.302298	0.302954	0.304266	0.302663	0.295233	0.28293	0.291597	0.296528	0.284117	0.293813	0.297699	0.293813	0.299027	0.309421	0.297051	0.291887	0.296561	0.295773	0.299641	0.290783	0.243786
IMR652	ICAR-IIMR, Ludhiana	Mixed	G2	Field corn	Yellow	Medium	Medium	Medium	279	[279]	#IMR652	IMR652=Mixed	0.293307	0.295515	0.341035	0.292568	0.291796	0.285802	0.28557	0.291688	0.292037	0.325643	0.306175	0.28684	0.285179	0.300721	0.286632	0.278139	0.313306	0.301177	0.293896	0.309189	0.289986	0.30698	0.293905	0.282456	0.29833	0.290891	0.292776	0.286101	0.310334	0.302804	0.296022	0.292311	0.295424	0.286076	0.299318	0.286184	0.306673
IMR656	ICAR-IIMR, Ludhiana	G1	G2	Field corn	Yellow	Late	Long	High	280	[280]	#IMR656	IMR656=G1	0.292053	0.301111	0.326249	0.290567	0.298994	0.295034	0.292469	0.286773	0.292219	0.330176	0.298413	0.28806	0.290949	0.310749	0.299708	0.283353	0.327926	0.282481	0.293805	0.300779	0.294046	0.306739	0.291588	0.295299	0.278571	0.295598	0.299807	0.293349	0.26875	0.30092	0.301999	0.292767	0.296661	0.293589	0.294859	0.295034	0.307769
IMR657	ICAR-IIMR, Ludhiana	Mixed	G2	Field corn	Yellow	Medium	Short	Low	281	[281]	#IMR657	IMR657=Mixed	0.282315	0.289015	0.333629	0.283843	0.28596	0.288924	0.278845	0.282116	0.282689	0.325452	0.295225	0.284881	0.281651	0.312733	0.290883	0.281643	0.307611	0.292045	0.284208	0.296221	0.273034	0.295764	0.277591	0.288376	0.291946	0.285287	0.287379	0.284914	0.304573	0.302157	0.295822	0.279327	0.295167	0.287687	0.283635	0.291522	0.297342
IMR658	ICAR-IIMR, Ludhiana	Mixed	G2	Field corn	Yellow	Late	Long	Medium	282	[282]	#IMR658	IMR658=Mixed	0.279625	0.289961	0.342728	0.280555	0.286699	0.293971	0.287545	0.282365	0.281244	0.318229	0.286292	0.273947	0.277317	0.295349	0.28982	0.286425	0.3107	0.284922	0.294195	0.303527	0.288152	0.303842	0.286748	0.295449	0.293349	0.286342	0.290584	0.290825	0.27628	0.30141	0.29109	0.274927	0.29393	0.284557	0.287288	0.288284	0.293523
IMR659	ICAR-IIMR, Ludhiana	Mixed	G2	Field corn	Yellow	Late	Long	Medium	283	[283]	#IMR659	IMR659=Mixed	0.289945	0.300903	0.326232	0.291696	0.287296	0.285055	0.28938	0.287421	0.287961	0.320861	0.308325	0.290177	0.285702	0.305303	0.291406	0.291414	0.325535	0.300463	0.306059	0.305851	0.294278	0.311272	0.296428	0.30664	0.289189	0.295308	0.296428	0.274877	0.288666	0.302124	0.3017	0.285868	0.301567	0.298288	0.28899	0.298678	0.309703
IMR660	ICAR-IIMR, Ludhiana	Mixed	G2	Field corn	Yellow	Medium	Medium	Medium	284	[284]	#IMR660	IMR660=Mixed	0.299509	0.309687	0.326855	0.300936	0.300862	0.299226	0.295648	0.303219	0.307437	0.320238	0.298986	0.298031	0.300214	0.304971	0.305586	0.291165	0.302099	0.306042	0.291605	0.314103	0.292585	0.314037	0.301576	0.310201	0.295897	0.3084	0.307262	0.303518	0.31407	0.315963	0.302456	0.29564	0.304896	0.296852	0.302721	0.290858	0.314651
IMR661	ICAR-IIMR, Ludhiana	Mixed	G2	Field corn	Yellow	Medium	Long	Medium	285	[285]	#IMR661	IMR661=Mixed	0.307453	0.317648	0.298479	0.299683	0.305727	0.294586	0.293481	0.307769	0.305486	0.32874	0.319649	0.302066	0.303917	0.318653	0.303435	0.305743	0.31456	0.310384	0.319209	0.317939	0.30097	0.316652	0.306706	0.326432	0.302589	0.309222	0.308566	0.292651	0.321924	0.31055	0.308209	0.297167	0.317872	0.310243	0.302887	0.306839	0.315697
IMR662	ICAR-IIMR, Ludhiana	Mixed	G4	Field corn	Yellow	Medium	Medium	Medium	286	[286]	#IMR662	IMR662=Mixed	0.290584	0.301169	0.297856	0.28498	0.29129	0.29681	0.291406	0.284258	0.290974	0.299774	0.30537	0.292311	0.287006	0.308856	0.294071	0.279401	0.306183	0.297201	0.29505	0.304789	0.277317	0.301825	0.294934	0.288583	0.293789	0.292917	0.295723	0.292112	0.306706	0.299766	0.300795	0.288608	0.290634	0.291414	0.288982	0.293515	0.29994
IMR663	ICAR-IIMR, Ludhiana	G4	G4	Field corn	Yellow	Medium	Medium	Low	287	[287]	#IMR663	IMR663=G4	0.318246	0.326564	0.227265	0.319616	0.315124	0.320106	0.313796	0.313838	0.317574	0.282705	0.284084	0.314485	0.315149	0.318038	0.326772	0.305843	0.286134	0.323028	0.298321	0.33397	0.303136	0.318703	0.314253	0.315938	0.311696	0.319275	0.324115	0.320903	0.307968	0.329794	0.329678	0.318968	0.320662	0.315324	0.317075	0.314784	0.323202
IMR666	ICAR-IIMR, Ludhiana	G4	G4	Field corn	Yellow	Late	Long	High	288	[288]	#IMR666	IMR666=G4	0.311521	0.324298	0.229432	0.313738	0.311696	0.312908	0.304639	0.315183	0.30586	0.228677	0.293614	0.307312	0.305685	0.310675	0.313962	0.304697	0.269248	0.314402	0.300463	0.322978	0.30527	0.299824	0.314361	0.313937	0.307204	0.312202	0.314361	0.311264	0.316702	0.322023	0.325518	0.313248	0.312377	0.31891	0.304249	0.303502	0.26225
IMR413	ICAR-VPKAS, Almora	G6	G1	QPM	Yellow	Late	Medium	Medium	289	[289]	#IMR413	IMR413=G6	0.249929	0.261959	0.294013	0.251083	0.249905	0.261096	0.24577	0.254255	0.251125	0.277749	0.2598	0.247497	0.246144	0.25555	0.253541	0.24577	0.260813	0.253948	0.251158	0.268659	0.243454	0.266865	0.246534	0.250237	0.254446	0.251399	0.258339	0.247812	0.274802	0.267687	0.251997	0.243844	0.255874	0.247721	0.251673	0.249979	0.258522
IMR516	AICRP, Godhra	G6	G1	Field corn	Orange	Medium	Medium	Low	290	[290]	#IMR516	IMR516=G6	0.249805	0.259369	0.297001	0.243819	0.258273	0.257766	0.25032	0.245936	0.249672	0.27804	0.269422	0.244043	0.245538	0.259269	0.253043	0.245388	0.269738	0.245214	0.250751	0.272079	0.244151	0.26122	0.251648	0.249132	0.264076	0.247837	0.253674	0.254238	0.266957	0.266126	0.249572	0.249265	0.148264	0.252619	0.243371	0.249697	0.245438
IMR517	ICAR-VPKAS, Almora	G6	G1	Field corn	Yellow	Medium	Medium	Low	291	[291]	#IMR517	IMR517=G6	0.251291	0.264591	0.299251	0.258696	0.254612	0.256671	0.254545	0.247846	0.255732	0.282423	0.258032	0.250195	0.2512	0.261519	0.2577	0.246476	0.263046	0.242989	0.248369	0.268526	0.24538	0.270028	0.252412	0.253225	0.254246	0.256222	0.261951	0.259228	0.270244	0.271	0.255243	0.250029	0.253997	0.245737	0.250776	0.252196	0.261369
IMR519	ICAR-VPKAS, Almora	G6	G3	Field corn	Yellow	Late	Medium	Medium	292	[292]	#IMR519	IMR519=G6	0.239552	0.24763	0.295208	0.239486	0.242516	0.23956	0.234969	0.237941	0.237601	0.27716	0.266691	0.239353	0.238888	0.254479	0.244052	0.241453	0.269165	0.243778	0.252022	0.266002	0.240938	0.260382	0.242748	0.246667	0.257335	0.148961	0.20348	0.240905	0.275167	0.261843	0.249431	0.233608	0.247713	0.242209	0.246999	0.244857	0.24636
IMR520	ICAR-VPKAS, Almora	G6	G3	Field corn	Yellow	Medium	Medium	Medium	293	[293]	#IMR520	IMR520=G6	0.24274	0.255766	0.293697	0.241295	0.245521	0.247954	0.247464	0.239012	0.240183	0.282074	0.258696	0.24401	0.244002	0.263038	0.247688	0.125575	0.272303	0.247439	0.244151	0.267131	0.23531	0.260299	0.245554	0.242781	0.254031	0.249954	0.254155	0.24225	0.266674	0.258231	0.251133	0.239726	0.251291	0.240299	0.241403	0.246708	0.257949
IMR521	ICAR-VPKAS, Almora	G6	G1	Field corn	Purple	Early	Medium	Low	294	[294]	#IMR521	IMR521=G6	0.254902	0.262889	0.299168	0.254761	0.25252	0.257584	0.25462	0.247746	0.254388	0.288641	0.267139	0.253101	0.252246	0.26171	0.259452	0.241005	0.281203	0.250278	0.258074	0.268094	0.239552	0.266724	0.256471	0.203331	0.238689	0.2555	0.265927	0.254894	0.264981	0.269339	0.25677	0.253532	0.258937	0.253939	0.247746	0.250976	0.258115
IMR524	AICRP, Karimnagar	G6	G3	Field corn	Yellow	Medium	Short	Medium	295	[295]	#IMR524	IMR524=G6	0.237618	0.258074	0.29564	0.24142	0.243022	0.24088	0.233317	0.244326	0.113811	0.277791	0.267986	0.238141	0.23614	0.266699	0.241295	0.239511	0.267081	0.252138	0.25457	0.270975	0.240058	0.263121	0.246293	0.250411	0.259194	0.244458	0.245853	0.24093	0.271323	0.263677	0.253607	0.229224	0.254504	0.241578	0.243744	0.250228	0.253383
IMR526	ICAR-IIMR, Ludhiana	G6	G3	Field corn	Yellow	Medium	Medium	Medium	296	[296]	#IMR526	IMR526=G6	0.250403	0.27051	0.294403	0.261585	0.25589	0.269356	0.257949	0.25726	0.257318	0.276853	0.27276	0.261751	0.259759	0.266475	0.261951	0.254819	0.27535	0.264192	0.265836	0.273988	0.253308	0.27696	0.259302	0.260265	0.264408	0.257808	0.263188	0.258763	0.28801	0.275499	0.270767	0.250743	0.270452	0.257758	0.260132	0.259842	0.265645
IMR527	AICRP, Mandaya	G6	G2	QPM	Yellow	Medium	Long	Medium	297	[297]	#IMR527	IMR527=G6	0.245745	0.259053	0.300754	0.249382	0.250303	0.251117	0.250652	0.241387	0.25017	0.286275	0.259551	0.247389	0.246916	0.266699	0.253059	0.239809	0.267679	0.245264	0.251756	0.26396	0.238	0.26308	0.250536	0.246874	0.257899	0.248518	0.256953	0.249805	0.262416	0.260224	0.254222	0.239411	0.253898	0.242532	0.248186	0.253308	0.255284
IMR531	AICRP, Hyderabad	G6	G3	Popcorn	Yellow	Late	Long	Medium	298	[298]	#IMR531	IMR531=G6	0.126687	0.255591	0.292319	0.242823	0.239602	0.251374	0.238365	0.239851	0.235202	0.274744	0.264997	0.240249	0.237858	0.258256	0.244018	0.240465	0.26166	0.247605	0.249265	0.26523	0.240498	0.265852	0.239054	0.252221	0.250751	0.244932	0.228295	0.242674	0.276944	0.25819	0.251532	0.234679	0.253981	0.241702	0.248427	0.241271	0.252312
IMR532	AICRP, Hyderabad	G6	G2	Popcorn	Yellow	Early	Medium	Medium	299	[299]	#IMR532	IMR532=G6	0.276645	0.285902	0.307337	0.273316	0.275375	0.273432	0.274047	0.26973	0.269422	0.313124	0.259668	0.275466	0.272187	0.284075	0.279451	0.265338	0.302182	0.244932	0.280041	0.278164	0.269074	0.284515	0.27276	0.271299	0.259601	0.27535	0.280688	0.272834	0.12169	0.262573	0.276471	0.271323	0.271149	0.269074	0.273789	0.274868	0.279941
IMR534	AICRP, Coimbatore	G6	G1	Field corn	Yellow	Medium	Long	Medium	300	[300]	#IMR534	IMR534=G6	0.258646	0.267687	0.289588	0.241005	0.262681	0.258223	0.24983	0.246991	0.249556	0.289264	0.272021	0.249572	0.248418	0.273831	0.257293	0.239336	0.273806	0.25726	0.246409	0.2687	0.24836	0.250801	0.238904	0.242366	0.255542	0.257526	0.263403	0.25276	0.269323	0.272726	0.262897	0.256936	0.253948	0.250951	0.247447	0.253607	0.258314
IMR537	ICAR-IIMR, Ludhiana	G6	G3	Field corn	Yellow	Medium	Long	High	301	[301]	#IMR537	IMR537=G6	0.253358	0.260556	0.306258	0.253607	0.256455	0.247954	0.260033	0.248618	0.257119	0.290169	0.274736	0.248875	0.253101	0.274304	0.256737	0.247007	0.279899	0.26117	0.258431	0.270759	0.248153	0.272868	0.258356	0.225007	0.262225	0.25545	0.265429	0.248809	0.28493	0.259493	0.2576	0.245994	0.262333	0.257808	0.252486	0.254886	0.261394
IMR538	ICAR-IIMR, Ludhiana	G6	G3	Field corn	Yellow	Late	Medium	Medium	302	[302]	#IMR538	IMR538=G6	0.243363	0.261751	0.301136	0.250428	0.202999	0.257069	0.244392	0.246526	0.24352	0.286732	0.273175	0.244957	0.24626	0.264806	0.251133	0.246243	0.276346	0.252918	0.264831	0.269456	0.244492	0.272328	0.249008	0.265122	0.250942	0.252794	0.255102	0.239029	0.269763	0.268941	0.254703	0.236929	0.266467	0.246492	0.249763	0.253283	0.265139
IMR539	ICAR-IIMR, Ludhiana	G6	G1	Field corn	Yellow	Late	Long	Medium	303	[303]	#IMR539	IMR539=G6	0.250552	0.261278	0.295764	0.245978	0.249631	0.25252	0.247049	0.241354	0.252096	0.287961	0.265446	0.250627	0.248302	0.27002	0.251806	0.243437	0.273465	0.241038	0.240324	0.268675	0.24191	0.260249	0.232753	0.24	0.249116	0.25628	0.264292	0.254255	0.266102	0.266351	0.249946	0.247223	0.253674	0.246717	0.247547	0.254246	0.256239
IMR540	ICAR-VPKAS, Almora	G4	G4	Sweet corn	Yellow	Early	Short	Low	304	[304]	#IMR540	IMR540=G4	0.293606	0.30395	0.178383	0.299093	0.294104	0.299716	0.285918	0.294851	0.292801	0.246061	0.292344	0.292776	0.291032	0.300073	0.296885	0.289604	0.245172	0.302663	0.291314	0.307976	0.284001	0.295698	0.290775	0.301974	0.294062	0.295715	0.298479	0.287728	0.30395	0.306457	0.303593	0.29515	0.299899	0.305029	0.296661	0.290069	0.304581
IMR541	ICAR-VPKAS, Almora	G6	G3	Sweet corn	Yellow	Late	Long	Low	305	[305]	#IMR541	IMR541=G6	0.235144	0.254985	0.299118	0.237435	0.235642	0.242142	0.24401	0.23844	0.227357	0.280007	0.265205	0.241818	0.234787	0.258887	0.236181	0.236704	0.269065	0.24284	0.250245	0.264458	0.238265	0.258779	0.240415	0.248502	0.254836	0.237767	0.246899	0.235534	0.273075	0.256961	0.245662	0.116252	0.253416	0.238805	0.2488	0.244948	0.250785
IMR543	ICAR-IIMR, Ludhiana	G6	G3	Field corn	Orange	Late	Medium	Medium	306	[306]	#IMR543	IMR543=G6	0.248668	0.256339	0.295507	0.243055	0.247223	0.248734	0.249191	0.244708	0.247098	0.278994	0.255234	0.241478	0.243039	0.266052	0.24763	0.232022	0.273988	0.253009	0.25061	0.264059	0.239336	0.26269	0.245679	0.249473	0.257534	0.246434	0.253043	0.22998	0.269107	0.257642	0.256197	0.239403	0.255674	0.241818	0.246451	0.246069	0.251349
IMR546	ICAR-IIMR, Ludhiana	G6	G3	Field corn	Purple	Late	Long	Medium	307	[307]	#IMR546	IMR546=G6	0.246509	0.26161	0.293564	0.252819	0.251	0.257924	0.244741	0.247729	0.240947	0.280049	0.265628	0.245662	0.244699	0.261926	0.255517	0.249631	0.269099	0.257974	0.256214	0.26919	0.240656	0.266625	0.247563	0.255641	0.249456	0.249896	0.252171	0.250154	0.273864	0.264408	0.253939	0.244483	0.259742	0.249423	0.243761	0.253001	0.257235
IMR549	PAU, Ludhiana	G6	G3	Field corn	Yellow	Late	Medium	Medium	308	[308]	#IMR549	IMR549=G6	0.260382	0.277816	0.286126	0.266649	0.265595	0.275151	0.264184	0.261959	0.267496	0.28459	0.276462	0.263213	0.265711	0.28234	0.273856	0.263893	0.267654	0.259502	0.266019	0.275375	0.259062	0.271946	0.262283	0.264109	0.262274	0.272029	0.279077	0.268036	0.285694	0.275433	0.274744	0.2598	0.270933	0.260099	0.26469	0.271041	0.264184
IMR550	AICRP,ICAR-IIMR, Ludhiana	G6	G1	Field corn	Yellow	Late	Medium	Medium	309	[309]	#IMR550	IMR550=G6	0.24704	0.253532	0.289231	0.247497	0.251806	0.252005	0.247431	0.243172	0.243529	0.283511	0.272228	0.242424	0.242848	0.266965	0.253275	0.240789	0.263976	0.251573	0.254379	0.268268	0.236264	0.263188	0.246426	0.244243	0.258779	0.252802	0.259128	0.249755	0.271747	0.261602	0.250843	0.249722	0.246791	0.250262	0.236854	0.24939	0.256413
IMR553	AICRP,ICAR-IIMR, Ludhiana	G6	G3	Field corn	Yellow	Medium	Medium	Low	310	[310]	#IMR553	IMR553=G6	0.253342	0.25956	0.283718	0.252985	0.25599	0.259942	0.251266	0.249157	0.252478	0.27574	0.267256	0.249822	0.249398	0.260846	0.257052	0.243429	0.271274	0.250237	0.254172	0.268592	0.246492	0.261726	0.247779	0.247663	0.244226	0.251523	0.261776	0.255591	0.255791	0.270385	0.257617	0.246949	0.252536	0.248751	0.249465	0.246094	0.247339
IMR555	AICRP, Srinagar	G6	G1	Field corn	White	Medium	Medium	Medium	311	[311]	#IMR555	IMR555=G6	0.239544	0.259136	0.285121	0.242142	0.247505	0.253657	0.24318	0.24489	0.240938	0.278712	0.26435	0.24152	0.245646	0.260033	0.247372	0.241594	0.248493	0.250809	0.224177	0.264034	0.233068	0.261942	0.218282	0.243246	0.247605	0.249365	0.253084	0.24768	0.27452	0.268833	0.249572	0.237377	0.253001	0.248551	0.248568	0.248452	0.25848
IMR560	ICAR-IIMR, Ludhiana	G6	G1	Field corn	orange	Late	Medium	Medium	312	[312]	#IMR560	IMR560=G6	0.247995	0.26171	0.282182	0.256729	0.256994	0.269165	0.24929	0.258954	0.255649	0.264798	0.249954	0.248717	0.249074	0.241038	0.257883	0.245305	0.251059	0.260822	0.245588	0.271772	0.249548	0.269829	0.246708	0.24763	0.253848	0.249108	0.257683	0.249141	0.277608	0.266284	0.256554	0.250369	0.258937	0.252868	0.255085	0.240673	0.255898
IMR561	ICAR-IIMR, Ludhiana	G6	G3	Field corn	Yellow	Late	Medium	Medium	313	[313]	#IMR561	IMR561=G6	0.245106	0.262656	0.269173	0.25017	0.245355	0.250278	0.242101	0.246841	0.243205	0.276222	0.266932	0.246028	0.235069	0.266209	0.249523	0.247555	0.271373	0.259294	0.259128	0.26919	0.244392	0.263403	0.249033	0.258123	0.237144	0.247181	0.255334	0.233193	0.265255	0.274113	0.261419	0.23751	0.263412	0.240166	0.256803	0.251532	0.262017
IMR562	ICAR-IIMR, Ludhiana	G6	G3	Field corn	orange	Late	Long	Medium	314	[314]	#IMR562	IMR562=G6	0.233774	0.256604	0.293822	0.243711	0.24308	0.244641	0.24044	0.242059	0.242034	0.278023	0.264616	0.234654	0.23301	0.259228	0.244442	0.243346	0.262523	0.252304	0.248252	0.268111	0.24088	0.262515	0.242167	0.250544	0.255409	0.242192	0.248194	0.24064	0.282016	0.256687	0.25164	0.231649	0.25369	0.241603	0.251	0.248319	0.257642
IMR563	ICAR-IARI, New Delhi	G6	G3	Field corn	Yellow	Early	Long	Low	315	[315]	#IMR563	IMR563=G6	0.249763	0.260531	0.265363	0.248252	0.247887	0.24416	0.243595	0.251872	0.241096	0.263619	0.270502	0.237003	0.238116	0.256978	0.249307	0.243952	0.267305	0.259203	0.261012	0.271631	0.240689	0.258074	0.252453	0.255633	0.237933	0.243072	0.25188	0.242972	0.262366	0.267679	0.253009	0.242707	0.253591	0.234704	0.250129	0.242184	0.251017
IMR564	ICAR-IARI, New Delhi	G6	G2	QPM-PV	Yellow	Early	Short	Medium	316	[316]	#IMR564	IMR564=G6	0.255542	0.267563	0.30033	0.257094	0.259294	0.25985	0.254545	0.253997	0.256787	0.290426	0.265695	0.25325	0.256023	0.274279	0.258738	0.250843	0.277691	0.254902	0.260888	0.188063	0.249274	0.271099	0.256646	0.255209	0.24944	0.256978	0.264831	0.251905	0.266816	0.263188	0.264682	0.254138	0.261959	0.254819	0.253574	0.26288	0.266508
IMR565	ICAR-IARI, New Delhi	G6	G3	QPM	Yellow	Late	Medium	Low	317	[317]	#IMR565	IMR565=G6	0.244002	0.243545	0.297342	0.246135	0.244118	0.253657	0.237726	0.244981	0.235575	0.284084	0.266483	0.241171	0.241312	0.266816	0.24533	0.242757	0.266757	0.246393	0.250768	0.266915	0.246451	0.264466	0.241146	0.250179	0.255326	0.249465	0.254985	0.245455	0.273291	0.261452	0.25149	0.227614	0.258107	0.24719	0.248153	0.256123	0.25863
IMR566	ICAR-IARI, New Delhi	G6	G1	QPM	Purple	Medium	Short	Medium	318	[318]	#IMR566	IMR566=G6	0.248012	0.263403	0.305561	0.250245	0.249257	0.258265	0.245197	0.246019	0.250353	0.282307	0.262731	0.242732	0.243296	0.260182	0.254769	0.245911	0.273034	0.256123	0.25496	0.272793	0.239618	0.266749	0.243927	0.252578	0.252246	0.249963	0.252827	0.252279	0.273781	0.260398	0.134491	0.245563	0.250378	0.245563	0.24802	0.244541	0.246642
IMR569	ICAR-IIMR, Ludhiana	G6	G3	Field corn	Purple	Late	Long	High	319	[319]	#IMR569	IMR569=G6	0.253698	0.259294	0.301816	0.251856	0.261328	0.249373	0.254047	0.248244	0.253757	0.285952	0.26836	0.24484	0.249108	0.270759	0.254919	0.243072	0.273117	0.255674	0.256455	0.27061	0.244417	0.270327	0.253001	0.204144	0.263362	0.257185	0.262723	0.250154	0.274229	0.255359	0.251374	0.251283	0.258115	0.248028	0.248975	0.255458	0.257576
IMR571	ICAR-IIMR, Ludhiana	G6	G1	Field corn	orange	Medium	Long	High	320	[320]	#IMR571	IMR571=G6	0.250768	0.262897	0.310442	0.252022	0.25985	0.259344	0.258505	0.244575	0.25853	0.297998	0.271664	0.256637	0.253674	0.274511	0.260631	0.247132	0.279003	0.255209	0.241561	0.271066	0.2444	0.26968	0.245978	0.251764	0.260307	0.261004	0.267928	0.257019	0.276081	0.263437	0.256139	0.250187	0.258514	0.254296	0.257742	0.254562	0.265263
IMR572	AICRP, Godhra	G6	G1	Field corn	orange	Late	Long	Medium	321	[321]	#IMR572	IMR572=G6	0.230221	0.254778	0.286848	0.239436	0.239892	0.249199	0.24064	0.23878	0.245114	0.270551	0.248676	0.238024	0.235069	0.253026	0.240548	0.235069	0.2576	0.246833	0.237153	0.259551	0.224418	0.25897	0.2291	0.23707	0.234413	0.245189	0.247638	0.239776	0.270444	0.263794	0.233998	0.229515	0.251142	0.239876	0.240706	0.233077	0.247148
IMR573	AICRP, Godhra	G6	G3	Field corn	White	Late	Long	Medium	322	[322]	#IMR573	IMR573=G6	0.256687	0.270435	0.31202	0.266467	0.266973	0.258373	0.261519	0.251897	0.260896	0.295897	0.279127	0.25545	0.260921	0.282556	0.260954	0.255143	0.293979	0.24494	0.272336	0.27628	0.265114	0.28288	0.265753	0.267164	0.265097	0.265205	0.269613	0.247223	0.262059	0.128871	0.26342	0.257675	0.268493	0.267696	0.263943	0.267862	0.270444
IMR574	AICRP, Godhra	G6	G3	Field corn	Orange	Late	Long	Medium	323	[323]	#IMR574	IMR574=G6	0.243122	0.256961	0.306424	0.240357	0.243628	0.227199	0.244799	0.235517	0.241005	0.28816	0.262208	0.242217	0.242217	0.262034	0.249938	0.239046	0.268866	0.249979	0.252412	0.267496	0.241362	0.262582	0.249763	0.253723	0.25193	0.243404	0.252412	0.250793	0.26699	0.265828	0.248502	0.238655	0.257044	0.12154	0.248742	0.249772	0.255068
IMR576	AICRP, Varanasi	G6	G1	Field corn	Yellow	Late	Long	Medium	324	[324]	#IMR576	IMR576=G6	0.242566	0.256646	0.282606	0.241329	0.241976	0.250527	0.244201	0.237867	0.242043	0.275034	0.253649	0.241354	0.240814	0.262831	0.251042	0.235683	0.256239	0.251017	0.243371	0.26513	0.111354	0.25325	0.236223	0.243271	0.248435	0.249323	0.254155	0.248975	0.271639	0.266982	0.243919	0.242383	0.248485	0.243753	0.236206	0.241013	0.242939
IMR577	AICRP, Ranchi	G6	G3	Field corn	Orange	Late	Short	Medium	325	[325]	#IMR577	IMR577=G6	0.245297	0.269904	0.287761	0.249274	0.255542	0.257584	0.25247	0.252877	0.252652	0.271772	0.257302	0.249929	0.242889	0.254495	0.255218	0.248186	0.26684	0.267422	0.252993	0.276512	0.242723	0.270477	0.249597	0.25692	0.249191	0.257293	0.260141	0.252071	0.278936	0.27359	0.252885	0.249954	0.261295	0.254927	0.257136	0.119531	0.258945
IMR579	AICRP, Ranchi	G4	G4	Field corn	orange	Medium	Short	Low	326	[326]	#IMR579	IMR579=G4	0.311164	0.324506	0.0977718	0.313721	0.30923	0.324115	0.298089	0.315133	0.312924	0.206876	0.294594	0.306499	0.307005	0.307877	0.312742	0.309753	0.213866	0.320977	0.303626	0.322746	0.296653	0.302381	0.308865	0.323617	0.305967	0.313273	0.314527	0.306607	0.323418	0.328731	0.322837	0.317233	0.314942	0.322621	0.313613	0.302937	0.319109
IMR580	AICRP, Ranchi	G4	G4	Field corn	Purple	Medium	Long	Medium	327	[327]	#IMR580	IMR580=G4	0.287554	0.305586	0.144528	0.297383	0.290659	0.304249	0.283237	0.29564	0.292136	0.227614	0.272967	0.293373	0.289613	0.287164	0.297275	0.291721	0.219876	0.295822	0.280472	0.309147	0.277068	0.290468	0.287496	0.299832	0.283984	0.295507	0.297392	0.29212	0.301044	0.316918	0.30649	0.293548	0.299351	0.301277	0.296204	0.285337	0.304307
IMR582	AICRP, Pantnagar	G6	G3	Field corn	Yellow	Late	Medium	Medium	328	[328]	#IMR582	IMR582=G6	0.221844	0.25628	0.294851	0.242649	0.241437	0.245845	0.233043	0.241686	0.236057	0.275599	0.265496	0.237468	0.237402	0.259028	0.24362	0.243736	0.269688	0.252835	0.253059	0.269348	0.241188	0.265155	0.240615	0.25252	0.253242	0.20216	0.17224	0.239112	0.274603	0.263727	0.248643	0.239245	0.251565	0.244874	0.250718	0.248535	0.251656
IMR583_1	ICAR-IIMR, Ludhiana	G6	G1	Field corn	Yellow	Early	Medium	Low	329	[329]	#IMR583_1	IMR583_1=G6	0.256895	0.259211	0.296545	0.244292	0.256546	0.256845	0.248892	0.24675	0.251997	0.285337	0.27046	0.241968	0.245272	0.262191	0.258696	0.243446	0.277998	0.244101	0.256903	0.271074	0.246252	0.264342	0.252437	0.250793	0.256538	0.250884	0.261046	0.249979	0.258771	0.268825	0.2556	0.251606	0.242225	0.248958	0.251606	0.253516	0.255342
IMR583	AICRP, Pantnagar	G6	G1	Field corn	orange	Medium	Medium	Low	330	[330]	#IMR583	IMR583=G6	0.245969	0.263852	0.287844	0.250951	0.253209	0.256081	0.251366	0.248111	0.250718	0.283328	0.26264	0.250394	0.249157	0.258339	0.259493	0.240847	0.272394	0.241254	0.251025	0.264425	0.236729	0.257459	0.249855	0.238556	0.239535	0.252171	0.25995	0.255583	0.262142	0.267596	0.255774	0.251183	0.254014	0.24895	0.249049	0.251972	0.254562
IMR585	AICRP, Udaipur	G6	G1	Field corn	Yellow	Late	Long	Medium	331	[331]	#IMR585	IMR585=G6	0.252403	0.257849	0.308632	0.253898	0.260473	0.259294	0.257932	0.247796	0.250054	0.288683	0.264582	0.250428	0.254396	0.26645	0.258605	0.24186	0.273922	0.256596	0.247447	0.268194	0.242026	0.268949	0.249431	0.108257	0.259867	0.251864	0.261876	0.265437	0.272453	0.270145	0.259286	0.248684	0.252362	0.256073	0.236347	0.254487	0.248111
IMR592	ICAR-IIMR, Ludhiana	G6	G2	QPM	Yellow	Late	Medium	Medium	332	[332]	#IMR592	IMR592=G6	0.261037	0.279592	0.298413	0.264574	0.266982	0.271216	0.259153	0.266982	0.261677	0.296155	0.266276	0.261909	0.263902	0.281228	0.269472	0.267463	0.266392	0.27017	0.271631	0.254803	0.253773	0.282265	0.257111	0.270203	0.268559	0.263545	0.269638	0.265089	0.270784	0.280115	0.270917	0.25731	0.274619	0.265155	0.26254	0.275026	0.278654
IMR593	ICAR-IIMR, Ludhiana	G4	G4	QPM	Yellow	Medium	Medium	Medium	333	[333]	#IMR593	IMR593=G4	0.31045	0.323983	0.08458	0.313647	0.310235	0.322571	0.298097	0.313771	0.312393	0.209565	0.293232	0.306989	0.306316	0.307694	0.31329	0.309496	0.21321	0.319865	0.303327	0.323343	0.295889	0.301725	0.308167	0.323377	0.305785	0.313896	0.314244	0.305428	0.323941	0.329562	0.32292	0.318528	0.314469	0.322638	0.312792	0.303585	0.319342
IMR594	ICAR-IIMR, Ludhiana	G6	G3	QPM	Yellow	Late	Medium	Medium	334	[334]	#IMR594	IMR594=G6	0.245695	0.259352	0.297931	0.24499	0.244857	0.244309	0.236655	0.247987	0.237958	0.282954	0.270253	0.234712	0.243097	0.269032	0.144329	0.244068	0.271855	0.259286	0.24983	0.268376	0.249116	0.266625	0.245197	0.255907	0.254172	0.24616	0.251391	0.239652	0.280879	0.262432	0.255749	0.235144	0.255284	0.247796	0.25555	0.249157	0.260855
IMR595	ICAR-IIMR, Ludhiana	G6	G3	QPM	Yellow	Late	Medium	Medium	335	[335]	#IMR595	IMR595=G6	0.237261	0.252794	0.286599	0.235683	0.24504	0.250934	0.235966	0.240864	0.235003	0.27256	0.26376	0.231499	0.146106	0.253948	0.244807	0.239452	0.262972	0.253084	0.252022	0.266782	0.235733	0.260672	0.239486	0.251308	0.24988	0.243686	0.24533	0.226244	0.270045	0.261527	0.247713	0.235152	0.246908	0.240789	0.243844	0.237576	0.254429
IMR596	ICAR-IIMR, Ludhiana	G6	G1	QPM	Yellow	Late	Long	Medium	336	[336]	#IMR596	IMR596=G6	0.253732	0.26484	0.287853	0.252736	0.258954	0.257302	0.255425	0.253258	0.253234	0.274362	0.248809	0.253142	0.257169	0.261544	0.255185	0.242723	0.252403	0.259145	0.117082	0.274387	0.242682	0.256106	0.210802	0.246675	0.257567	0.259277	0.267405	0.265944	0.281967	0.276587	0.262	0.253707	0.25594	0.254363	0.252395	0.248767	0.257003
IMR597	ICAR-IIMR, Ludhiana	G6	G3	QPM	Yellow	Medium	Long	Medium	337	[337]	#IMR597	IMR597=G6	0.260672	0.268659	0.305295	0.261137	0.255043	0.253582	0.2532	0.251407	0.260282	0.287487	0.274262	0.250203	0.25677	0.27926	0.256969	0.252611	0.285445	0.259369	0.268194	0.279044	0.24924	0.280713	0.257484	0.263022	0.264126	0.259576	0.26166	0.241719	0.278139	0.259028	0.263561	0.258904	0.270502	0.263686	0.262233	0.261419	0.263893
IMR598	ICAR-IIMR, Ludhiana	G6	G1	QPM	Yellow	Medium	Long	Medium	338	[338]	#IMR598	IMR598=G6	0.252046	0.26518	0.30742	0.255973	0.253217	0.259319	0.257285	0.246866	0.252819	0.28679	0.266176	0.25198	0.256928	0.27061	0.264474	0.247489	0.276579	0.109428	0.258456	0.269796	0.24846	0.268534	0.253134	0.255052	0.257368	0.250461	0.2621	0.256397	0.250154	0.246675	0.260157	0.24572	0.252727	0.253773	0.249896	0.264059	0.257567
IMR599	ICAR-IIMR, Ludhiana	G6	G1	QPM	Orange	Late	Medium	Medium	339	[339]	#IMR599	IMR599=G6	0.256662	0.266209	0.28469	0.252055	0.260332	0.261286	0.249929	0.252702	0.252046	0.270111	0.275881	0.252528	0.250286	0.273557	0.258447	0.247846	0.260822	0.254977	0.245778	0.273822	0.241926	0.180974	0.247729	0.256803	0.259535	0.254022	0.263387	0.257376	0.275391	0.273482	0.261212	0.247871	0.2555	0.251083	0.250726	0.257028	0.233467
IMR600	ICAR-IIMR, Ludhiana	G4	G4	QPM	Red	Medium	Medium	Medium	340	[340]	#IMR600	IMR600=G4	0.279982	0.298687	0.193759	0.279933	0.281012	0.295648	0.272519	0.284191	0.285711	0.209997	0.294071	0.277251	0.278696	0.290717	0.279401	0.280688	0.236954	0.290161	0.287454	0.298637	0.265678	0.269215	0.274694	0.290841	0.287172	0.2842	0.284191	0.276819	0.309795	0.29867	0.28601	0.282539	0.28821	0.289804	0.283735	0.278903	0.227033
IMR601	ICAR-IIMR, Ludhiana	G6	G2	QPM	Yellow	Late	Medium	Low	341	[341]	#IMR601	IMR601=G6	0.25193	0.260489	0.297749	0.254022	0.253458	0.263495	0.253375	0.2489	0.259145	0.288899	0.274727	0.251183	0.249722	0.258779	0.261079	0.254031	0.275308	0.264151	0.252412	0.271755	0.243786	0.269323	0.250818	0.252985	0.23184	0.25291	0.259518	0.254803	0.266268	0.277276	0.250129	0.254388	0.261129	0.256089	0.255118	0.248435	0.262183
IMR602	ICAR-IIMR, Ludhiana	G6	G3	QPM	Orange	Medium	Short	Low	342	[342]	#IMR602	IMR602=G6	0.250477	0.258198	0.304407	0.242308	0.246825	0.120361	0.248643	0.237867	0.235824	0.289712	0.274022	0.247049	0.249191	0.278231	0.245513	0.242757	0.28381	0.257036	0.256762	0.269663	0.245812	0.267181	0.256687	0.256322	0.259128	0.242283	0.252877	0.241926	0.272893	0.257957	0.260157	0.244732	0.260191	0.227332	0.257501	0.251291	0.262739
IMR603	ICAR-IIMR, Ludhiana	G6	G3	QPM	Yellow	Late	Medium	Low	343	[343]	#IMR603	IMR603=G6	0.24704	0.251939	0.300953	0.238772	0.247173	0.22959	0.244857	0.237227	0.245928	0.284349	0.271157	0.247904	0.242043	0.267737	0.246468	0.236364	0.276105	0.254271	0.261336	0.268692	0.241951	0.26689	0.259983	0.254329	0.266442	0.243902	0.255832	0.207847	0.277533	0.254371	0.252719	0.237219	0.25643	0.232819	0.249323	0.253026	0.254628
IMR604	ICAR-IIMR, Ludhiana	G6	G3	QPM	Purple	Late	Short	Low	344	[344]	#IMR604	IMR604=G6	0.236854	0.222251	0.299716	0.249382	0.243944	0.246509	0.240523	0.246169	0.233923	0.282788	0.266973	0.244691	0.236779	0.258074	0.244243	0.24	0.268194	0.252943	0.247455	0.266558	0.238614	0.264657	0.234031	0.248311	0.248775	0.242607	0.250469	0.245065	0.273349	0.262208	0.254072	0.234413	0.259485	0.239104	0.251723	0.240855	0.257941
IMR606	ICAR-IIMR, Ludhiana	G4	G4	QPM	Yellow	Medium	Medium	Low	345	[345]	#IMR606	IMR606=G4	0.307628	0.320595	0.102413	0.310392	0.307096	0.319873	0.295565	0.310816	0.309288	0.211998	0.290401	0.304531	0.303751	0.304241	0.310758	0.306333	0.214497	0.316212	0.300472	0.320703	0.291223	0.300936	0.30429	0.319898	0.303369	0.310924	0.311131	0.303792	0.319782	0.325361	0.320122	0.314759	0.311596	0.32018	0.309761	0.300223	0.314626
IMR607	ICAR-IIMR, Ludhiana	G4	G4	QPM	Orange	Late	Short	Low	346	[346]	#IMR607	IMR607=G4	0.290459	0.305743	0.189774	0.295739	0.291912	0.304921	0.281651	0.294112	0.292294	0.241702	0.279434	0.291663	0.289189	0.292527	0.293456	0.291049	0.242317	0.30356	0.289646	0.301966	0.284316	0.297757	0.289281	0.301642	0.296927	0.295241	0.294519	0.287446	0.305992	0.3107	0.303195	0.294029	0.297217	0.295175	0.292983	0.287247	0.301891
IMR608	ICAR-IIMR, Ludhiana	G6	G1	QPM	Red	Medium	Medium	Low	347	[347]	#IMR608	IMR608=G6	0.233068	0.251789	0.275906	0.24543	0.249614	0.255018	0.239901	0.248344	0.239577	0.25628	0.257849	0.236489	0.236107	0.256837	0.245546	0.23389	0.25428	0.25032	0.245488	0.254014	0.229009	0.258829	0.236123	0.240789	0.245762	0.240258	0.24533	0.238041	0.270468	0.25408	0.248435	0.243836	0.249498	0.248834	0.241644	0.234978	0.245505
IMR609	ICAR-IIMR, Ludhiana	G6	G2	QPM	Yellow	Late	Long	High	348	[348]	#IMR609	IMR609=G6	0.257368	0.2665	0.306922	0.252885	0.25105	0.261569	0.257526	0.247555	0.252113	0.292128	0.270759	0.25364	0.252827	0.272643	0.261635	0.245023	0.281643	0.267903	0.252113	0.274188	0.239344	0.274545	0.254296	0.25452	0.262972	0.257426	0.263843	0.252785	0.269829	0.276438	0.267139	0.258331	0.265537	0.2489	0.253092	0.260398	0.264026
IMR610	ICAR-IIMR, Ludhiana	G6	G3	QPM	Orange	Medium	Medium	Medium	349	[349]	#IMR610	IMR610=G6	0.235135	0.252902	0.286707	0.239079	0.237858	0.235982	0.236414	0.238946	0.241055	0.276396	0.266292	0.241138	0.240108	0.258364	0.240117	0.240216	0.266965	0.249365	0.253981	0.262839	0.23477	0.263063	0.246783	0.253167	0.250685	0.239967	0.242698	0.225223	0.26694	0.25418	0.251216	0.236638	0.254902	0.241138	0.249008	0.237692	0.257617
IMR611	ICAR-IIMR, Ludhiana	G6	G1	QPM	Red	Late	Medium	Medium	350	[350]	#IMR611	IMR611=G6	0.258622	0.266965	0.291921	0.256945	0.268044	0.278256	0.257484	0.263777	0.263271	0.280514	0.267521	0.256895	0.255766	0.131378	0.268235	0.262092	0.266102	0.269422	0.260232	0.28645	0.262557	0.283336	0.265031	0.268044	0.269447	0.257393	0.265761	0.25736	0.283287	0.2842	0.265587	0.258646	0.261179	0.26176	0.256928	0.246003	0.268003
IMR612	ICAR-IIMR, Ludhiana	G6	G3	QPM	Yellow	Late	Medium	Medium	351	[351]	#IMR612	IMR612=G6	0.252478	0.270958	0.291373	0.258306	0.254421	0.260805	0.24988	0.257077	0.255118	0.288666	0.268957	0.246169	0.252412	0.267388	0.255849	0.252271	0.27804	0.255085	0.256048	0.260307	0.245646	0.269115	0.245206	0.25819	0.111885	0.262059	0.262283	0.254919	0.262615	0.268542	0.256363	0.256156	0.267214	0.254911	0.255633	0.246883	0.264508
IMR613	ICAR-IIMR, Ludhiana	Mixed	G4	QPM	White	Late	Long	High	352	[352]	#IMR613	IMR613=Mixed	0.276869	0.286167	0.217378	0.270444	0.277741	0.282705	0.266425	0.274337	0.276255	0.252669	0.290592	0.274711	0.278073	0.285354	0.275134	0.27437	0.256065	0.278596	0.276321	0.286682	0.266201	0.262349	0.269663	0.278156	0.259776	0.278828	0.282431	0.27711	0.284009	0.290069	0.281817	0.276064	0.278604	0.279094	0.274312	0.275458	0.224011
IMR614	ICAR-IIMR, Ludhiana	G6	G3	QPM	White	Late	Medium	Medium	353	[353]	#IMR614	IMR614=G6	0.249274	0.171833	0.300073	0.247289	0.254039	0.250768	0.246941	0.246401	0.249016	0.286665	0.276761	0.249896	0.244135	0.257949	0.251723	0.243952	0.274246	0.255782	0.256073	0.270717	0.243603	0.266492	0.247455	0.250793	0.264649	0.243794	0.25633	0.246683	0.27706	0.263785	0.256637	0.248468	0.254803	0.249058	0.248103	0.253582	0.256405
IMR615	ICAR-IIMR, Ludhiana	G6	G3	QPM	White	Medium	Short	Low	354	[354]	#IMR615	IMR615=G6	0.256363	0.272785	0.281153	0.262266	0.260008	0.269165	0.260979	0.259435	0.260498	0.281278	0.276579	0.251922	0.25819	0.27716	0.2665	0.262831	0.266849	0.228095	0.264043	0.275084	0.255284	0.273449	0.259261	0.260008	0.258738	0.262905	0.269887	0.263304	0.277832	0.269497	0.269813	0.255724	0.268509	0.256563	0.261286	0.267214	0.265836
IMR616	ICAR-IIMR, Ludhiana	G6	G3	QPM	Yellow	Medium	Medium	Medium	355	[355]	#IMR616	IMR616=G6	0.247854	0.254686	0.29031	0.247057	0.245363	0.252553	0.23697	0.247879	0.243479	0.274844	0.262864	0.243603	0.239336	0.264026	0.247289	0.233923	0.267903	0.256214	0.25829	0.269356	0.242092	0.26645	0.245172	0.256081	0.25462	0.246252	0.24944	0.230594	0.275881	0.255284	0.249979	0.242757	0.25599	0.249506	0.252063	0.248244	0.25687
IMR617	ICAR-IIMR, Ludhiana	G4	G4	QPM	Yellow	Late	Medium	Low	356	[356]	#IMR617	IMR617=G4	0.289139	0.299309	0.20832	0.29305	0.29251	0.301169	0.281892	0.287745	0.287454	0.197727	0.269472	0.291721	0.291182	0.291107	0.297757	0.288741	0.238539	0.288525	0.274279	0.309064	0.269505	0.282523	0.288525	0.284739	0.303809	0.286998	0.295291	0.294693	0.31324	0.308441	0.291107	0.292867	0.278903	0.29383	0.271614	0.285071	0.204468
IMR618	ICAR-IIMR, Ludhiana	G6	G1	QPM	Yellow	Medium	Medium	Medium	357	[357]	#IMR618	IMR618=G6	0.242715	0.255865	0.292128	0.254222	0.247879	0.256629	0.242333	0.250228	0.244359	0.278546	0.264939	0.249938	0.243462	0.267206	0.249581	0.243172	0.256588	0.250627	0.209018	0.266068	0.233824	0.259244	0.116816	0.244757	0.24636	0.248568	0.251856	0.245754	0.275167	0.267745	0.251117	0.242649	0.257194	0.252379	0.247555	0.245978	0.252237
IMR619	ICAR-IIMR, Ludhiana	G6	G1	QPM	Yellow	Late	Medium	Medium	358	[358]	#IMR619	IMR619=G6	0.245795	0.258306	0.2974	0.248651	0.255799	0.259327	0.247281	0.24895	0.243562	0.281618	0.267114	0.244815	0.246127	0.2622	0.25027	0.245305	0.271348	0.253084	0.259161	0.269995	0.247829	0.271822	0.254064	0.252802	0.258464	0.249572	0.256845	0.249008	0.273474	0.260739	0.253491	0.247157	0.253458	0.25164	0.254188	0.250262	0.261643
IMR620	ICAR-IIMR, Ludhiana	G4	G4	QPM	White	Late	Medium	Medium	359	[359]	#IMR620	IMR620=G4	0.29857	0.309878	0.1454	0.298371	0.298512	0.30938	0.288226	0.300837	0.301044	0.225655	0.294951	0.296844	0.294453	0.299907	0.301592	0.297707	0.235667	0.308001	0.295333	0.310849	0.288575	0.29153	0.298031	0.306042	0.295258	0.299027	0.302124	0.294087	0.311795	0.317034	0.310583	0.300662	0.302638	0.308973	0.300131	0.293838	0.295474
IMR621	ICAR-IIMR, Ludhiana	G3	G4	QPM	White	Late	Long	Medium	360	[360]	#IMR621	IMR621=G3	0.272054	0.287438	0.252271	0.271365	0.273333	0.281767	0.269555	0.275856	0.272129	0.208378	0.288832	0.269588	0.269256	0.273117	0.277417	0.274694	0.273548	0.281194	0.277459	0.29388	0.258605	0.250527	0.269505	0.276612	0.263943	0.273856	0.278364	0.274769	0.286649	0.29217	0.269713	0.272253	0.277044	0.277218	0.275367	0.262025	0.161281
IMR622	ICAR-IIMR, Ludhiana	G6	G3	QPM	White	Late	Medium	Medium	361	[361]	#IMR622	IMR622=G6	0.252188	0.266085	0.273432	0.251357	0.258439	0.256803	0.248585	0.253898	0.249182	0.274777	0.270875	0.245065	0.247812	0.266749	0.257177	0.250428	0.264283	0.255442	0.262723	0.270053	0.246899	0.263835	0.257011	0.255492	0.251781	0.255176	0.261452	0.252744	0.270161	0.269696	0.262972	0.249979	0.25863	0.245878	0.252719	0.256189	0.257376
IMR623	ICAR-IIMR, Ludhiana	G6	G3	QPM	Yellow	Late	Medium	Medium	362	[362]	#IMR623	IMR623=G6	0.243537	0.249639	0.287379	0.249772	0.245264	0.23052	0.248402	0.240664	0.2445	0.276155	0.264383	0.249448	0.241628	0.264865	0.243994	0.246019	0.269638	0.255292	0.258696	0.264283	0.238274	0.267297	0.245712	0.25423	0.248252	0.24191	0.247447	0.232761	0.267264	0.254222	0.249996	0.240216	0.256637	0.2444	0.248277	0.249954	0.255857
IMR624	ICAR-IIMR, Ludhiana	G6	G4	QPM	Yellow	Medium	Medium	Medium	363	[363]	#IMR624	IMR624=G6	0.271871	0.289281	0.20446	0.27897	0.277733	0.289405	0.270452	0.279169	0.281153	0.251399	0.278222	0.275923	0.273988	0.270136	0.284723	0.275923	0.236505	0.287105	0.275807	0.293506	0.268966	0.280788	0.273142	0.28288	0.26992	0.281261	0.282606	0.278123	0.296055	0.297533	0.286234	0.275109	0.286151	0.284167	0.278828	0.256471	0.286732
IMR625	ICAR-IIMR, Ludhiana	G6	G3	QPM	Purple	Late	Medium	Medium	364	[364]	#IMR625	IMR625=G6	0.248435	0.263702	0.300687	0.251332	0.254329	0.245787	0.242856	0.246908	0.248792	0.290376	0.260465	0.24352	0.243803	0.26909	0.251158	0.243446	0.260423	0.244981	0.247431	0.262714	0.23785	0.25995	0.248186	0.249963	0.253574	0.251814	0.25858	0.249946	0.271207	0.268302	0.261062	0.252835	0.253117	0.235036	0.250544	0.253358	0.25765
IMR626	ICAR-IIMR, Ludhiana	G6	G3	QPM	Yellow	Late	Medium	Medium	365	[365]	#IMR626	IMR626=G6	0.249398	0.262025	0.283768	0.24108	0.253167	0.251963	0.248045	0.23888	0.243089	0.281659	0.270286	0.24328	0.241544	0.269314	0.256139	0.243695	0.278073	0.255201	0.257227	0.271249	0.247032	0.263528	0.2556	0.260531	0.255077	0.253317	0.258032	0.246152	0.269804	0.266442	0.255151	0.247895	0.253865	0.239461	0.247082	0.251714	0.261237
IMR627	ICAR-IIMR, Ludhiana	G4	G4	QPM	Yellow	Late	Long	High	366	[366]	#IMR627	IMR627=G4	0.299401	0.314792	0.155794	0.304199	0.302721	0.310724	0.287147	0.302414	0.303518	0.230262	0.275018	0.293813	0.292817	0.295241	0.302663	0.296669	0.221022	0.312709	0.288716	0.314743	0.280904	0.295266	0.294511	0.309147	0.291256	0.304531	0.304456	0.297807	0.312186	0.316237	0.307786	0.305428	0.301484	0.31265	0.299915	0.285943	0.30586
IMR628	ICAR-IIMR, Ludhiana	G6	G1	QPM	Yellow	Late	Long	High	367	[367]	#IMR628	IMR628=G6	0.252246	0.266973	0.289139	0.263296	0.258206	0.272594	0.2556	0.261834	0.259659	0.267629	0.249431	0.252802	0.251216	0.247788	0.262507	0.247821	0.254944	0.262125	0.248402	0.273299	0.25276	0.275068	0.250619	0.257385	0.257883	0.255666	0.263453	0.252022	0.28014	0.268584	0.260448	0.253225	0.2665	0.255185	0.261527	0.24709	0.261751
IMR629	ICAR-IIMR, Ludhiana	G6	G1	QPM	Yellow	Late	Long	Medium	368	[368]	#IMR629	IMR629=G6	0.246169	0.256521	0.301684	0.24098	0.253192	0.252362	0.247514	0.236447	0.250884	0.282664	0.259261	0.246094	0.246816	0.264259	0.254321	0.24484	0.265761	0.238705	0.248726	0.264109	0.235733	0.259526	0.249008	0.244907	0.259078	0.251806	0.258356	0.255699	0.259759	0.26127	0.23922	0.24401	0.243645	0.241271	0.241013	0.243404	0.24973
IMR630	ICAR-IIMR, Ludhiana	G6	G1	QPM	Yellow	Early	Long	High	369	[369]	#IMR630	IMR630=G6	0.265844	0.284972	0.279708	0.27046	0.272162	0.275234	0.265487	0.267986	0.268625	0.270161	0.118253	0.268708	0.267613	0.270352	0.275715	0.259576	0.249514	0.267189	0.250668	0.27931	0.252262	0.286333	0.265039	0.263304	0.268443	0.271871	0.274985	0.26909	0.265031	0.28293	0.272262	0.269721	0.275516	0.267123	0.264939	0.259003	0.275657
IMR631	ICAR-IIMR, Ludhiana	G6	G4	QPM	White	Medium	Long	Medium	370	[370]	#IMR631	IMR631=G6	0.273183	0.290526	0.204476	0.281618	0.280065	0.29251	0.263362	0.28322	0.275707	0.251515	0.254736	0.271946	0.271714	0.273216	0.279592	0.276047	0.105293	0.284067	0.257252	0.293257	0.261012	0.274055	0.26337	0.279733	0.283693	0.280779	0.284548	0.28415	0.311148	0.300895	0.282564	0.278936	0.278364	0.280796	0.273042	0.26689	0.288492
IMR632	ICAR-IIMR, Ludhiana	G6	G3	QPM	Yellow	Medium	Long	Medium	371	[371]	#IMR632	IMR632=G6	0.239427	0.26269	0.290634	0.242914	0.246111	0.249307	0.240847	0.239585	0.242541	0.274951	0.269082	0.243346	0.240739	0.259468	0.249539	0.244483	0.271597	0.252877	0.254803	0.265877	0.246559	0.267853	0.242748	0.256579	0.258613	0.249473	0.250527	0.239843	0.276877	0.263677	0.250743	0.238398	0.255583	0.247348	0.252005	0.251416	0.252229
IMR633	ICAR-IIMR, Ludhiana	G6	G1	QPM	Yellow	Medium	Long	High	372	[372]	#IMR633	IMR633=G6	0.256422	0.274893	0.281452	0.265645	0.262067	0.273864	0.258705	0.262324	0.262449	0.276404	0.266492	0.260116	0.257202	0.271639	0.264541	0.259277	0.268775	0.261386	0.260207	0.273839	0.253615	0.274495	0.254935	0.26083	0.258298	0.264964	0.269024	0.258705	0.277583	0.278845	0.266392	0.258248	0.268899	0.263005	0.262233	0.257252	0.267604
IMR635	ICAR-IIMR, Ludhiana	G6	G3	QPM	Yellow	Late	Medium	Low	373	[373]	#IMR635	IMR635=G6	0.236829	0.26132	0.296694	0.243338	0.243628	0.244492	0.239237	0.244425	0.229631	0.277102	0.263088	0.242707	0.238091	0.261677	0.237103	0.243612	0.269879	0.249365	0.249049	0.268866	0.242391	0.261901	0.240092	0.247862	0.246949	0.24499	0.248659	0.2423	0.267986	0.266542	0.24885	0.230096	0.258373	0.243819	0.253375	0.245554	0.250826
IMR636	ICAR-IIMR, Ludhiana	G4	G4	QPM	Yellow	Late	Long	High	374	[374]	#IMR636	IMR636=G4	0.311173	0.324638	0.0952646	0.314518	0.310998	0.322829	0.298944	0.314576	0.312601	0.210636	0.294054	0.307453	0.307296	0.308126	0.313854	0.309986	0.213434	0.320429	0.304224	0.323825	0.296985	0.302422	0.308516	0.323642	0.306341	0.314336	0.315158	0.306806	0.324414	0.330159	0.323568	0.31881	0.316029	0.323219	0.312949	0.303676	0.319649
IMR637	ICAR-IIMR, Ludhiana	Mixed	G4	QPM	Yellow	Late	Medium	Medium	375	[375]	#IMR637	IMR637=Mixed	0.274462	0.294312	0.262457	0.279791	0.27188	0.287712	0.276927	0.275856	0.28669	0.275499	0.286516	0.272137	0.275981	0.287728	0.282622	0.275616	0.274661	0.282614	0.283295	0.292244	0.274404	0.292875	0.272926	0.282664	0.283843	0.280165	0.283552	0.276985	0.282357	0.292469	0.283851	0.276521	0.285462	0.280215	0.280763	0.279517	0.282473
IMR638	ICAR-IIMR, Ludhiana	G6	G2	QPM	Yellow	Late	Long	High	376	[376]	#IMR638	IMR638=G6	0.253665	0.269954	0.296678	0.25413	0.253109	0.260722	0.244898	0.251075	0.255392	0.290559	0.261494	0.247181	0.256289	0.269804	0.258223	0.249697	0.27931	0.250967	0.2643	0.266948	0.251291	0.271058	0.255533	0.264167	0.258439	0.256895	0.260905	0.251391	0.268684	0.263802	0.260697	0.256986	0.260191	0.261743	0.258231	0.261394	0.264433
IMR639	ICAR-IIMR, Ludhiana	G6	G1	QPM	Yellow	Late	Medium	Low	377	[377]	#IMR639	IMR639=G6	0.259568	0.263329	0.293963	0.257476	0.261934	0.256978	0.260838	0.262914	0.262773	0.280505	0.274196	0.255948	0.251905	0.275192	0.253076	0.252569	0.276695	0.268351	0.268327	0.253483	0.256712	0.281668	0.261203	0.266492	0.274379	0.264043	0.269655	0.246036	0.278181	0.258705	0.263736	0.257077	0.269962	0.267845	0.261876	0.253649	0.27579
IMR640	ICAR-IIMR, Ludhiana	G6	G1	QPM	orange	Late	Long	Medium	378	[378]	#IMR640	IMR640=G6	0.254155	0.263935	0.299102	0.252711	0.257667	0.256945	0.255741	0.246144	0.251042	0.284424	0.26753	0.253715	0.253466	0.265412	0.259327	0.242192	0.276496	0.240449	0.256886	0.270817	0.245131	0.265246	0.252013	0.230187	0.261253	0.249224	0.25848	0.256164	0.260523	0.263511	0.256911	0.252578	0.251108	0.257293	0.24895	0.257102	0.248443
IMR667	ICAR-IIMR, Ludhiana	G6	G3	Field corn	Yellow	Late	Long	High	379	[379]	#IMR667	IMR667=G6	0.245546	0.270535	0.285188	0.248709	0.253026	0.257451	0.248003	0.252603	0.250195	0.283428	0.268501	0.250469	0.247107	0.259145	0.25648	0.244226	0.278164	0.259634	0.264018	0.267272	0.24792	0.268136	0.251499	0.250951	0.243695	0.255027	0.259585	0.251631	0.264167	0.268252	0.25731	0.247464	0.267272	0.256355	0.254329	0.248352	0.259643
IMR668	ICAR-IIMR, Ludhiana	G6	G3	Field corn	Yellow	Late	Long	High	380	[380]	#IMR668	IMR668=G6	0.244068	0.257617	0.295548	0.248784	0.251523	0.249207	0.244766	0.246135	0.241354	0.277791	0.265554	0.243429	0.242084	0.26112	0.246451	0.239693	0.269837	0.25149	0.256388	0.262723	0.248742	0.26826	0.241486	0.256197	0.25027	0.250278	0.252462	0.224019	0.268053	0.250544	0.246301	0.243769	0.252345	0.24836	0.248028	0.244101	0.252943
IMR669	ICAR-IIMR, Ludhiana	G6	G3	Field corn	orange	Late	Long	Medium	381	[381]	#IMR669	IMR669=G6	0.235916	0.250619	0.28987	0.243869	0.233267	0.246625	0.229233	0.237377	0.23027	0.280846	0.256662	0.235575	0.23922	0.259178	0.238506	0.235625	0.258049	0.243886	0.245521	0.262457	0.238323	0.260739	0.234314	0.249788	0.244541	0.243396	0.247605	0.235758	0.272203	0.25501	0.245945	0.22983	0.25418	0.242715	0.246011	0.247223	0.258007
IMR670	ICAR-IIMR, Ludhiana	G6	G3	Field corn	Yellow	Late	Medium	Low	382	[382]	#IMR670	IMR670=G6	0.238373	0.258373	0.295208	0.244849	0.244002	0.252619	0.245978	0.243321	0.246484	0.290858	0.264566	0.238888	0.24054	0.263362	0.252752	0.246343	0.269896	0.251125	0.256513	0.270759	0.244541	0.266915	0.248526	0.25296	0.249207	0.253151	0.257086	0.251117	0.277185	0.267521	0.244317	0.238921	0.260456	0.242433	0.256098	0.245612	0.268119
IMR671	ICAR-IIMR, Ludhiana	G6	G3	Field corn	Yellow	Medium	Long	Medium	383	[383]	#IMR671	IMR671=G6	0.231599	0.250635	0.295889	0.228527	0.23076	0.23433	0.233691	0.226759	0.235501	0.273274	0.255683	0.234322	0.240042	0.258796	0.240316	0.227307	0.261477	0.23971	0.243363	0.261693	0.228535	0.252287	0.241752	0.236621	0.246775	0.237003	0.245795	0.242964	0.265886	0.257517	0.237618	0.2268	0.246791	0.229872	0.24142	0.24088	0.238896
IMR672	ICAR-IIMR, Ludhiana	G6	G3	Field corn	Yellow	Late	Medium	Medium	384	[384]	#IMR672	IMR672=G6	0.247132	0.250776	0.292859	0.245837	0.250743	0.25291	0.248385	0.247223	0.23961	0.278496	0.271058	0.242491	0.241752	0.256754	0.252628	0.241694	0.276097	0.257991	0.263677	0.270568	0.242541	0.274885	0.253607	0.251349	0.254205	0.246966	0.254529	0.23839	0.284648	0.259809	0.249382	0.245148	0.254554	0.249813	0.253557	0.244649	0.262407
[truncated: 347 more columns]
