# Supplementary material for: Genetic Diversity, Population Structure and Linkage Disequilibrium Analyses in Tropical Maize Using Genotyping by Sequencing
Source: Plants (Basel). 2022 Mar 17;11(6):799. doi: 10.3390/plants11060799 (PMC8955159; doi:10.3390/plants11060799)
Supplement: Supplementary file 1 [file plants-11-00799-s001.zip › Table S3 Pairwise Kinship matrix between inbred lines.xlsx]

## Sheet: Kinship Matrix
Taxa	IMR187	IMR194	IMR12	IMR196	IMR197	IMR201	IMR202	IMR203	IMR204	IMR205	IMR14	IMR207	IMR208	IMR209	IMR210	IMR212	IMR217	IMR219	IMR220	IMR15	IMR221	IMR222	IMR223	IMR224	IMR227	IMR229	IMR230	IMR231	IMR232	IMR233	IMR234	IMR235	IMR236	IMR241	IMR243	IMR245	IMR246	IMR247	IMR18	IMR248	IMR249	IMR250	IMR260	IMR268	IMR272	IMR279	IMR291	IMR294	IMR19
IMR187	1.43906	0.0800816	-0.207005	0.0862559	0.0980048	0.0369993	0.0952148	0.0843205	0.116176	-0.0897197	-0.0110475	0.066019	0.0902529	0.0341414	0.0918561	0.0524837	-0.0397239	0.0292075	0.0120518	0.0137012	0.0116439	-0.00684379	0.0799745	-0.00535751	-0.00805802	0.0734821	0.321677	0.0843763	-0.0660646	0.053877	0.0363327	0.0997277	0.04649	0.0787412	0.0327889	0.0593958	-0.0147163	0.000600833	0.040609	-0.00271233	0.0044461	0.0193369	0.0149289	-0.0274222	0.00527547	0.0548415	-0.0307924	-0.068592	-0.0084123
IMR194	0.0800816	1.22606	-0.214055	0.0796195	0.0430892	0.111694	0.0637896	0.0727263	0.072179	-0.122148	-0.0494372	0.0458077	0.0882201	0.0795023	0.0768978	0.053756	-0.0909802	0.0292994	0.0374046	0.0349816	0.0400068	0.0255916	0.0881523	0.0791342	-0.038716	0.143573	0.0893447	0.0845273	-0.0345146	0.0674257	0.0447466	0.0853595	0.0825256	0.0826695	0.0753168	0.0144548	0.00349501	0.0274292	0.0443602	-0.0279404	-0.00348882	-0.025368	-0.00929577	-0.0354162	-0.0177688	-0.0144752	-0.0734906	-0.00475761	-0.0124518
IMR12	-0.207005	-0.214055	1.69408	-0.210596	-0.183206	-0.239903	-0.125559	-0.229352	-0.218449	0.661993	-0.000459383	-0.183616	-0.185115	-0.0946187	-0.189591	-0.212733	0.584091	-0.243918	-0.134119	-0.171365	-0.138541	-0.0427051	-0.184593	-0.275355	-0.152341	-0.21251	-0.179741	-0.16998	-0.170626	-0.237072	-0.250603	-0.277097	-0.186147	-0.281912	-0.206753	-0.149515	-0.239976	-0.17331	-0.210324	0.0655981	-0.0390879	-0.0447364	-0.137144	0.105693	0.0153324	-0.0362634	0.224555	0.266847	-0.281892
IMR196	0.0862559	0.0796195	-0.210596	1.43507	0.0430073	0.120524	0.0835387	0.143824	0.107451	-0.122466	-0.0252025	0.115843	0.107084	0.0420602	0.0946991	0.0927459	-0.0997382	0.00932747	0.0222724	0.00580235	0.040338	0.0447504	-0.0220626	0.00993889	-0.0217999	0.0873029	0.0860166	0.116022	-0.0125817	0.00389632	0.0395299	0.119156	0.0924772	0.117233	0.107283	0.0542119	0.0473836	0.0108805	0.0112266	0.00520646	-0.0249953	-0.0186035	0.006735	-0.0216872	-0.018736	0.0109399	-0.0508495	-0.0443835	0.0191014
IMR197	0.0980048	0.0430892	-0.183206	0.0430073	1.33085	0.13062	0.0946383	0.0758942	0.108871	-0.0957261	-0.0504598	0.0447261	0.0677796	-0.00963836	0.0990114	0.0422868	-0.0905272	0.0452158	-0.0022766	0.0136558	0.069498	-0.0225297	0.0474677	-0.0251748	0.0170395	0.100704	0.117242	0.11933	-0.0384292	-0.000172423	0.0639682	0.119041	-0.00360501	0.0977006	0.0328026	0.01296	-0.00372475	0.0228063	0.0428655	-0.0152111	0.0298978	0.00565771	0.00172193	-0.0101155	0.0152637	0.0357914	-0.00286188	-0.0510492	0.0199314
IMR201	0.0369993	0.111694	-0.239903	0.120524	0.13062	1.60103	0.0547033	0.139895	0.171042	-0.149413	-0.0327314	0.0594445	0.0620177	-0.0695224	0.142001	0.0755967	-0.141381	0.0205082	0.0354008	0.0368732	0.0241921	0.0136723	0.00747369	0.0057152	-0.00471704	0.165945	0.119684	0.151696	-0.000810752	0.0983555	0.0453987	0.121778	0.0325379	0.291075	0.0171842	0.040899	-0.0153297	-0.0220864	0.00357969	-0.0250454	-0.0414363	-0.0575315	-0.00527943	-0.00796857	-0.0763146	-0.0242107	-0.0822228	-0.0664905	0.00637873
IMR202	0.0952148	0.0637896	-0.125559	0.0835387	0.0946383	0.0547033	1.48852	0.0834919	0.162033	-0.0884235	-0.0158305	0.144101	0.100697	0.0176133	0.17047	0.0228529	0.0163436	-0.0229692	-0.00854878	0.0222569	0.0141204	0.0175295	0.0499896	-0.031447	0.0193254	0.115385	0.157597	0.103851	-0.049246	0.0107304	0.0483707	0.0342123	0.0406446	0.0929629	0.0542702	0.00592055	-0.00793122	-0.0304464	-0.0219554	-0.0226047	-0.0338017	-0.0124777	0.0226583	-0.0119021	0.016192	0.00307786	-0.0585936	-0.0753227	0.00917361
IMR203	0.0843205	0.0727263	-0.229352	0.143824	0.0758942	0.139895	0.0834919	1.51011	0.0722864	-0.120919	-0.0352828	0.0490433	0.0595253	0.0191724	0.0398811	0.0712156	-0.126344	0.0708395	0.0296033	0.0166155	0.0644898	-0.00139158	0.0148968	0.0610632	-0.0193087	0.075275	0.0873864	0.0561276	-0.0100315	0.0747927	0.0812109	0.0622128	0.0863514	0.122734	0.0762505	0.00989954	0.0155247	0.0221657	0.0190296	-0.00977255	0.0129084	0.00548925	-0.0201662	0.00789452	-0.0235634	-0.0058097	-0.050306	-0.0278454	0.0464404
IMR204	0.116176	0.072179	-0.218449	0.107451	0.108871	0.171042	0.162033	0.0722864	1.55983	-0.0896545	-0.0323479	0.0752324	0.125613	-0.00285849	0.125386	0.0753309	-0.0665133	0.0370044	0.00131616	-0.00435307	0.0415736	0.0391986	0.0528901	0.0259297	-0.0117112	0.115688	0.125616	0.100613	-0.0039095	0.0190018	0.0423	0.165424	0.0479717	0.114868	0.089455	0.0189136	0.0103147	0.00031188	0.00101214	0.0286929	-0.00457794	-0.0420977	0.00791158	-0.0268259	0.0241683	0.0140642	-0.110169	-0.0834001	0.0224027
IMR205	-0.0897197	-0.122148	0.661993	-0.122466	-0.0957261	-0.149413	-0.0884235	-0.120919	-0.0896545	1.5629	0.0768692	-0.0825609	-0.0744988	-0.00796489	-0.091369	-0.124072	0.225137	-0.102138	-0.0305267	-0.100175	-0.10896	0.0775906	-0.0933352	-0.135818	-0.14926	-0.0836559	-0.0633406	-0.0734109	-0.223734	-0.124745	-0.0908226	-0.137265	-0.0572931	-0.150225	-0.0976717	-0.00921093	0.580662	-0.0752654	-0.0971701	0.0574055	-0.0197179	-0.0449613	-0.140025	0.050756	-0.0905989	0.0133254	0.113902	0.10219	-0.164429
IMR14	-0.0110475	-0.0494372	-0.000459383	-0.0252025	-0.0504598	-0.0327314	-0.0158305	-0.0352828	-0.0323479	0.0768692	1.65432	-0.0480364	-0.025455	0.0421412	-0.0525949	0.0190508	0.167058	0.00421464	0.115606	0.0319116	0.0427798	-0.0530842	-0.0157253	0.0233586	-0.0121575	-0.0326645	-0.0158314	-0.0135663	0.143019	-0.0329697	-0.00323829	-0.0483826	-0.0228865	-0.0161324	0.0173574	0.0497483	-0.0509232	0.171439	0.00127404	-0.0956382	-0.0526541	-0.0212375	0.0567477	-0.0546579	-0.0656947	-0.0716083	-0.0114606	0.0753328	-0.0885306
IMR207	0.066019	0.0458077	-0.183616	0.115843	0.0447261	0.0594445	0.144101	0.0490433	0.0752324	-0.0825609	-0.0480364	1.49003	0.107209	0.0260138	0.148297	0.0399885	-0.0581212	0.0297559	-0.00315836	0.00634076	0.031315	0.0148341	-0.00192923	0.0219864	0.036579	0.0724369	0.109219	0.0324552	-0.0669917	0.0527138	0.0578926	0.0417865	0.0917762	0.0780502	0.035403	0.0359817	-0.019952	0.020272	-0.0094235	0.0367308	0.0274224	-0.00100811	-0.00317327	-0.0049771	0.00588289	0.0589311	-0.0343755	-0.0876976	0.0464943
IMR208	0.0902529	0.0882201	-0.185115	0.107084	0.0677796	0.0620177	0.100697	0.0595253	0.125613	-0.0744988	-0.025455	0.107209	1.28506	0.0461162	0.108966	0.0303444	-0.0624534	-0.00579832	-0.0102055	-0.00448373	0.0383149	0.0230143	0.0446146	-0.0217127	0.00610053	0.0782563	0.119524	0.236053	-0.0326062	0.0181629	0.0698501	0.130589	0.0743414	0.11881	0.0484229	0.084119	-0.021156	0.036361	-0.0243794	0.0121545	-0.0215886	-0.0231056	-0.0294612	-0.0133227	-0.037344	0.00803146	-0.0542302	-0.0674181	0.0153667
IMR209	0.0341414	0.0795023	-0.0946187	0.0420602	-0.00963836	-0.0695224	0.0176133	0.0191724	-0.00285849	-0.00796489	0.0421412	0.0260138	0.0461162	1.484	-0.0185019	-0.0215766	0.0263903	-0.0185885	0.044052	-0.0382853	-0.0262956	-0.0279624	-0.0198188	-0.00794351	-0.00787005	0.062102	0.0383877	0.0419512	-0.0225553	-0.0516414	0.0422457	0.015929	0.0689879	0.0269318	0.0605396	0.10503	0.00642407	0.0474743	-0.0331562	-0.0427176	-0.0391004	-0.0445718	-0.0319818	-0.0559774	-0.0363233	-0.0322034	-0.0323751	-0.0429071	-0.00792922
IMR210	0.0918561	0.0768978	-0.189591	0.0946991	0.0990114	0.142001	0.17047	0.0398811	0.125386	-0.091369	-0.0525949	0.148297	0.108966	-0.0185019	1.36057	0.0773937	-0.0649816	-0.0115137	0.0421557	0.0388473	0.000433145	0.0324083	0.0549529	0.0042071	0.0160257	0.0885946	0.110149	0.142692	-0.0501848	0.0694027	0.0474319	0.143052	0.0523363	0.0863581	0.0221093	0.0583366	-0.000666125	-0.0473209	-0.000584346	-0.0220679	-0.0166801	-0.0360215	-0.00483985	-0.0477812	-0.0178575	-0.0056517	-0.0683265	-0.0501153	-0.00775984
IMR212	0.0524837	0.053756	-0.212733	0.0927459	0.0422868	0.0755967	0.0228529	0.0712156	0.0753309	-0.124072	0.0190508	0.0399885	0.0303444	-0.0215766	0.0773937	1.40247	-0.0944976	0.0143319	0.0755559	0.00248489	0.0652916	0.0326979	0.0316932	0.101822	-0.00410592	0.0272664	0.036899	0.058759	-0.00810844	0.0451396	0.0401668	0.0602405	0.038933	0.0799784	0.0726257	0.0318307	-0.0248112	0.0383129	0.0586671	0.00230214	-0.0451927	-0.0406896	-0.0508226	-0.0378712	-0.0437141	-0.0325117	-0.0624889	-0.00668148	0.00203209
IMR217	-0.0397239	-0.0909802	0.584091	-0.0997382	-0.0905272	-0.141381	0.0163436	-0.126344	-0.0665133	0.225137	0.167058	-0.0581212	-0.0624534	0.0263903	-0.0649816	-0.0944976	1.62441	-0.0876732	0.0807917	-0.0574384	0.00826034	0.07854	0.0104876	-0.0687653	-0.118033	-0.075742	-0.0635126	-0.121921	-0.207439	-0.145928	-0.0827317	-0.106983	-0.034624	-0.0852971	-0.0125585	-0.00784839	-0.130062	-0.00337293	-0.0742059	-0.0834132	0.00908938	0.0189634	0.0571095	0.0442097	0.0702381	-0.0122846	0.0578376	0.115593	-0.131313
IMR219	0.0292075	0.0292994	-0.243918	0.00932747	0.0452158	0.0205082	-0.0229692	0.0708395	0.0370044	-0.102138	0.00421464	0.0297559	-0.00579832	-0.0185885	-0.0115137	0.0143319	-0.0876732	1.56715	-0.00774446	0.016746	-0.012638	0.0194552	0.0208113	0.00128756	-0.0102661	0.068382	0.0151573	0.0072708	0.208948	0.204592	0.0276324	0.0698979	0.0872491	0.0406485	0.0520054	-0.0738386	0.0205539	0.364912	0.0875063	-0.0192625	0.399508	0.0462261	-0.0267051	0.0414898	-0.0303974	-0.00733179	-0.056963	-0.0687934	0.116806
IMR220	0.0120518	0.0374046	-0.134119	0.0222724	-0.0022766	0.0354008	-0.00854878	0.0296033	0.00131616	-0.0305267	0.115606	-0.00315836	-0.0102055	0.044052	0.0421557	0.0755559	0.0807917	-0.00774446	1.58737	-0.00583967	0.0455169	0.144658	0.467619	0.0880086	0.00244278	0.00955756	-0.00872678	-0.0677844	-0.0765752	-0.0289932	0.0130736	-0.0145416	0.0601779	0.00614064	0.0455915	0.0425109	0.00823788	0.0623317	-0.0213678	-0.0893008	-0.0231216	-0.0143689	-0.0300499	-0.0705124	-0.0682694	-0.0530536	-0.0571797	0.0418901	-0.0602965
IMR15	0.0137012	0.0349816	-0.171365	0.00580235	0.0136558	0.0368732	0.0222569	0.0166155	-0.00435307	-0.100175	0.0319116	0.00634076	-0.00448373	-0.0382853	0.0388473	0.00248489	-0.0574384	0.016746	-0.00583967	1.16466	0.00549756	0.00495223	0.0100857	0.0386049	0.120068	0.0112069	0.00342829	0.0275901	0.0785283	0.048498	-0.00292428	0.0190971	0.00735103	0.0136921	0.0499558	-0.0313865	-0.0432315	-0.00660785	0.0516377	0.0420173	0.0260986	0.0424059	0.244453	0.00981177	0.0230326	0.0574892	-0.0202949	-0.0520153	0.0225065
IMR221	0.0116439	0.0400068	-0.138541	0.040338	0.069498	0.0241921	0.0141204	0.0644898	0.0415736	-0.10896	0.0427798	0.031315	0.0383149	-0.0262956	0.000433145	0.0652916	0.00826034	-0.012638	0.0455169	0.00549756	1.47825	0.05383	0.0815094	0.0386133	0.0236365	0.00655271	0.0217332	-0.0235135	-0.045348	-0.0389035	0.0733391	0.0280767	0.0384045	0.0338267	0.121498	0.0405684	0.0427113	0.285318	0.0816288	-0.0187657	-0.0215228	-0.00238249	0.0379474	-0.0241758	0.0131846	0.0298759	-0.0495607	-0.01565	-0.00853002
IMR222	-0.00684379	0.0255916	-0.0427051	0.0447504	-0.0225297	0.0136723	0.0175295	-0.00139158	0.0391986	0.0775906	-0.0530842	0.0148341	0.0230143	-0.0279624	0.0324083	0.0326979	0.07854	0.0194552	0.144658	0.00495223	0.05383	1.12977	0.064025	0.00330472	-0.00187466	0.036108	0.0229585	-0.0276001	-0.0134318	-0.0252838	0.0278199	0.0270592	0.0733897	0.0496891	0.0585672	-0.00589515	0.272052	-0.016352	0.00589088	-0.0460475	-0.00465694	0.0343143	-0.0423942	0.0205479	-0.0231864	-0.0259719	-0.0569525	-0.0104703	-0.0388219
IMR223	0.0799745	0.0881523	-0.184593	-0.0220626	0.0474677	0.00747369	0.0499896	0.0148968	0.0528901	-0.0933352	-0.0157253	-0.00192923	0.0446146	-0.0198188	0.0549529	0.0316932	0.0104876	0.0208113	0.467619	0.0100857	0.0815094	0.064025	1.50708	0.0405455	0.060391	0.0411234	0.053825	0.0277011	-0.0458357	-0.0214488	0.0523712	0.0467708	0.010295	-0.00124725	0.0299997	0.0398446	-0.00133379	-0.00773632	0.0311504	-0.0278114	-0.0147509	-0.0253571	0.0415321	-0.0534066	-0.0125641	-0.0456863	-0.0135145	-0.0292404	-0.00931283
IMR224	-0.00535751	0.0791342	-0.275355	0.00993889	-0.0251748	0.0057152	-0.031447	0.0610632	0.0259297	-0.135818	0.0233586	0.0219864	-0.0217127	-0.00794351	0.0042071	0.101822	-0.0687653	0.00128756	0.0880086	0.0386049	0.0386133	0.00330472	0.0405455	1.5247	0.00161833	0.0413716	0.00898133	-0.0781702	-0.0154868	-0.0145903	0.0365067	0.0189251	0.0581141	-0.0131573	0.17296	0.0096381	0.0791828	0.0035488	0.0959085	-0.0679925	0.0001345	-0.00138252	-0.0314645	-0.0310846	-0.021287	-0.0431362	-0.0650866	-0.0284609	-0.0226984
IMR227	-0.00805802	-0.038716	-0.152341	-0.0217999	0.0170395	-0.00471704	0.0193254	-0.0193087	-0.0117112	-0.14926	-0.0121575	0.036579	0.00610053	-0.00787005	0.0160257	-0.00410592	-0.118033	-0.0102661	0.00244278	0.120068	0.0236365	-0.00187466	0.060391	0.00161833	1.55199	-0.0467321	-0.00817929	-0.00721267	0.0824432	-0.0113297	0.0362851	-0.0226111	-0.0295175	0.0139477	0.00187331	0.0720376	-0.0538358	-0.00776876	-0.0143871	0.00178463	0.00551986	0.0142725	-0.0185245	-0.0308931	0.0189207	0.0422814	-0.0712694	-0.101514	0.0260673
IMR229	0.0734821	0.143573	-0.21251	0.0873029	0.100704	0.165945	0.115385	0.075275	0.115688	-0.0836559	-0.0326645	0.0724369	0.0782563	0.062102	0.0885946	0.0272664	-0.075742	0.068382	0.00955756	0.0112069	0.00655271	0.036108	0.0411234	0.0413716	-0.0467321	1.26333	0.576809	0.0841839	-0.0307855	0.0298992	0.0477674	0.117478	0.0698469	0.140167	0.0409774	0.0147016	0.0436399	0.024784	0.0542274	-0.0358974	-0.00182548	-0.0508543	0.0166251	-0.0322773	-0.0351692	-0.0174745	-0.0663383	-0.03349	0.0374906
IMR230	0.321677	0.0893447	-0.179741	0.0860166	0.117242	0.119684	0.157597	0.0873864	0.125616	-0.0633406	-0.0158314	0.109219	0.119524	0.0383877	0.110149	0.036899	-0.0635126	0.0151573	-0.00872678	0.00342829	0.0217332	0.0229585	0.053825	0.00898133	-0.00817929	0.576809	1.04946	0.103732	-0.0224514	0.0311507	0.0690861	0.0940585	0.0729872	0.0917226	0.0275918	0.0104642	0.0214602	0.0076801	0.0414911	0.00690484	-0.0117288	-0.0631775	0.0193522	-0.0391706	-0.020992	0.00602798	-0.0381142	-0.050948	0.0117696
IMR231	0.0843763	0.0845273	-0.16998	0.116022	0.11933	0.151696	0.103851	0.0561276	0.100613	-0.0734109	-0.0135663	0.0324552	0.236053	0.0419512	0.142692	0.058759	-0.121921	0.0072708	-0.0677844	0.0275901	-0.0235135	-0.0276001	0.0277011	-0.0781702	-0.00721267	0.0841839	0.103732	1.52468	-0.0337611	0.133102	-0.000890365	0.12908	0.00560761	0.0458857	0.0136852	0.0150311	-0.0446208	-0.0365632	-0.00853634	0.0357293	-0.0490077	-0.0377763	-0.0126738	0.0231777	-0.0481193	-0.0104166	-0.0543817	-0.0830331	-0.00786205
IMR232	-0.0660646	-0.0345146	-0.170626	-0.0125817	-0.0384292	-0.000810752	-0.049246	-0.0100315	-0.0039095	-0.223734	0.143019	-0.0669917	-0.0326062	-0.0225553	-0.0501848	-0.00810844	-0.207439	0.208948	-0.0765752	0.0785283	-0.045348	-0.0134318	-0.0458357	-0.0154868	0.0824432	-0.0307855	-0.0224514	-0.0337611	1.60395	0.186755	-6.08538e-05	-0.0518155	0.0364787	0.0256447	-0.0273311	-0.0563219	-0.0706458	0.0198639	0.114407	-0.0977727	-7.62232e-05	-0.0482197	0.106965	-0.0680063	-0.106134	-0.135183	0.0327363	-0.0166904	0.0588347
IMR233	0.053877	0.0674257	-0.237072	0.00389632	-0.000172423	0.0983555	0.0107304	0.0747927	0.0190018	-0.124745	-0.0329697	0.0527138	0.0181629	-0.0516414	0.0694027	0.0451396	-0.145928	0.204592	-0.0289932	0.048498	-0.0389035	-0.0252838	-0.0214488	-0.0145903	-0.0113297	0.0298992	0.0311507	0.133102	0.186755	1.6048	0.0633978	0.0592139	0.0284631	0.0240624	0.0211953	-0.0273904	-0.0184011	0.03646	0.0157947	0.0352126	0.0457942	0.0103402	-0.00675725	0.0118011	-0.0107447	0.0277254	-0.0515933	-0.033146	0.0498748
IMR234	0.0363327	0.0447466	-0.250603	0.0395299	0.0639682	0.0453987	0.0483707	0.0812109	0.0423	-0.0908226	-0.00323829	0.0578926	0.0698501	0.0422457	0.0474319	0.0401668	-0.0827317	0.0276324	0.0130736	-0.00292428	0.0733391	0.0278199	0.0523712	0.0365067	0.0362851	0.0477674	0.0690861	-0.000890365	-6.08538e-05	0.0633978	1.42671	0.0666355	0.125301	0.0733888	0.0737088	0.075763	0.0960843	0.0357367	-0.0140849	-0.017095	-0.0103497	-0.0442692	-0.0160976	-0.036375	-0.00780871	-0.0130731	-0.0428142	-0.0622584	0.0292024
IMR235	0.0997277	0.0853595	-0.277097	0.119156	0.119041	0.121778	0.0342123	0.0622128	0.165424	-0.137265	-0.0483826	0.0417865	0.130589	0.015929	0.143052	0.0602405	-0.106983	0.0698979	-0.0145416	0.0190971	0.0280767	0.0270592	0.0467708	0.0189251	-0.0226111	0.117478	0.0940585	0.12908	-0.0518155	0.0592139	0.0666355	1.4976	0.0282186	0.110342	0.0149896	0.0125582	0.0155864	0.0312577	0.0363255	-0.0134291	0.00801241	0.0106268	0.046176	-0.0455166	0.000578845	0.00576116	-0.0456997	-0.0594188	0.088584
IMR236	0.04649	0.0825256	-0.186147	0.0924772	-0.00360501	0.0325379	0.0406446	0.0863514	0.0479717	-0.0572931	-0.0228865	0.0917762	0.0743414	0.0689879	0.0523363	0.038933	-0.034624	0.0872491	0.0601779	0.00735103	0.0384045	0.0733897	0.010295	0.0581141	-0.0295175	0.0698469	0.0729872	0.00560761	0.0364787	0.0284631	0.125301	0.0282186	1.33004	0.0311355	0.120636	0.0355755	0.104058	0.0504976	0.0991228	-0.00829518	0.00671303	0.00401558	-0.0272469	0.012618	-0.0314114	-0.0320721	-0.052665	-0.00517953	-0.030639
IMR241	0.0787412	0.0826695	-0.281912	0.117233	0.0977006	0.291075	0.0929629	0.122734	0.114868	-0.150225	-0.0161324	0.0780502	0.11881	0.0269318	0.0863581	0.0799784	-0.0852971	0.0406485	0.00614064	0.0136921	0.0338267	0.0496891	-0.00124725	-0.0131573	0.0139477	0.140167	0.0917226	0.0458857	0.0256447	0.0240624	0.0733888	0.110342	0.0311355	1.51695	0.05326	0.0114617	0.0286549	0.00230336	0.0223625	-0.032822	0.0158871	0.0124224	-0.0162432	-0.0369927	-0.0223554	-0.00849697	-0.0566526	-0.0546132	-0.00198809
IMR243	0.0327889	0.0753168	-0.206753	0.107283	0.0328026	0.0171842	0.0542702	0.0762505	0.089455	-0.0976717	0.0173574	0.035403	0.0484229	0.0605396	0.0221093	0.0726257	-0.0125585	0.0520054	0.0455915	0.0499558	0.121498	0.0585672	0.0299997	0.17296	0.00187331	0.0409774	0.0275918	0.0136852	-0.0273311	0.0211953	0.0737088	0.0149896	0.120636	0.05326	1.54362	0.0222284	0.114732	0.0644182	0.0635839	0.00999299	0.0175646	0.00565987	0.0397335	0.0297848	-0.00680799	0.0307178	-0.0558605	-0.0260812	-0.0288767
IMR245	0.0593958	0.0144548	-0.149515	0.0542119	0.01296	0.040899	0.00592055	0.00989954	0.0189136	-0.00921093	0.0497483	0.0359817	0.084119	0.10503	0.0583366	0.0318307	-0.00784839	-0.0738386	0.0425109	-0.0313865	0.0405684	-0.00589515	0.0398446	0.0096381	0.0720376	0.0147016	0.0104642	0.0150311	-0.0563219	-0.0273904	0.075763	0.0125582	0.0355755	0.0114617	0.0222284	1.54295	0.0128507	0.0239774	-0.0299757	-0.0441997	-0.0659615	-0.0637602	-0.0901239	-0.0466587	-0.0587579	-0.0346299	-0.0545735	-0.069237	-0.0267045
IMR246	-0.0147163	0.00349501	-0.239976	0.0473836	-0.00372475	-0.0153297	-0.00793122	0.0155247	0.0103147	0.580662	-0.0509232	-0.019952	-0.021156	0.00642407	-0.000666125	-0.0248112	-0.130062	0.0205539	0.00823788	-0.0432315	0.0427113	0.272052	-0.00133379	0.0791828	-0.0538358	0.0436399	0.0214602	-0.0446208	-0.0706458	-0.0184011	0.0960843	0.0155864	0.104058	0.0286549	0.114732	0.0128507	1.56748	-0.0104726	0.0071666	-0.0873848	0.00594406	0.015523	-0.0858563	-0.00750977	-0.0530737	-0.0416352	-0.0765111	-0.0624905	-0.054131
IMR247	0.000600833	0.0274292	-0.17331	0.0108805	0.0228063	-0.0220864	-0.0304464	0.0221657	0.00031188	-0.0752654	0.171439	0.020272	0.036361	0.0474743	-0.0473209	0.0383129	-0.00337293	0.364912	0.0623317	-0.00660785	0.285318	-0.016352	-0.00773632	0.0035488	-0.00776876	0.024784	0.0076801	-0.0365632	0.0198639	0.03646	0.0357367	0.0312577	0.0504976	0.00230336	0.0644182	0.0239774	-0.0104726	1.1783	0.0369439	-0.0420851	0.0850628	-0.0143109	-0.0487604	-0.0476132	-0.0372254	-0.0331055	0.135582	0.266109	0.0238663
IMR18	0.040609	0.0443602	-0.210324	0.0112266	0.0428655	0.00357969	-0.0219554	0.0190296	0.00101214	-0.0971701	0.00127404	-0.0094235	-0.0243794	-0.0331562	-0.000584346	0.0586671	-0.0742059	0.0875063	-0.0213678	0.0516377	0.0816288	0.00589088	0.0311504	0.0959085	-0.0143871	0.0542274	0.0414911	-0.00853634	0.114407	0.0157947	-0.0140849	0.0363255	0.0991228	0.0223625	0.0635839	-0.0299757	0.0071666	0.0369439	1.46441	-0.0401454	0.0200138	0.0265826	-0.0301178	0.00124807	-0.0136841	-0.0142268	0.0260308	0.00133382	-0.0188138
IMR248	-0.00271233	-0.0279404	0.0655981	0.00520646	-0.0152111	-0.0250454	-0.0226047	-0.00977255	0.0286929	0.0574055	-0.0956382	0.0367308	0.0121545	-0.0427176	-0.0220679	0.00230214	-0.0834132	-0.0192625	-0.0893008	0.0420173	-0.0187657	-0.0460475	-0.0278114	-0.0679925	0.00178463	-0.0358974	0.00690484	0.0357293	-0.0977727	0.0352126	-0.017095	-0.0134291	-0.00829518	-0.032822	0.00999299	-0.0441997	-0.0873848	-0.0420851	-0.0401454	1.52704	0.421001	0.529676	0.337287	0.608455	0.734523	0.725659	0.037835	0.0140823	0.162439
IMR249	0.0044461	-0.00348882	-0.0390879	-0.0249953	0.0298978	-0.0414363	-0.0338017	0.0129084	-0.00457794	-0.0197179	-0.0526541	0.0274224	-0.0215886	-0.0391004	-0.0166801	-0.0451927	0.00908938	0.399508	-0.0231216	0.0260986	-0.0215228	-0.00465694	-0.0147509	0.0001345	0.00551986	-0.00182548	-0.0117288	-0.0490077	-7.62232e-05	0.0457942	-0.0103497	0.00801241	0.00671303	0.0158871	0.0175646	-0.0659615	0.00594406	0.0850628	0.0200138	0.421001	1.09852	0.579861	0.118986	0.506011	0.537352	0.511666	0.0444032	0.0182307	0.138966
IMR250	0.0193369	-0.025368	-0.0447364	-0.0186035	0.00565771	-0.0575315	-0.0124777	0.00548925	-0.0420977	-0.0449613	-0.0212375	-0.00100811	-0.0231056	-0.0445718	-0.0360215	-0.0406896	0.0189634	0.0462261	-0.0143689	0.0424059	-0.00238249	0.0343143	-0.0253571	-0.00138252	0.0142725	-0.0508543	-0.0631775	-0.0377763	-0.0482197	0.0103402	-0.0442692	0.0106268	0.00401558	0.0124224	0.00565987	-0.0637602	0.015523	-0.0143109	0.0265826	0.529676	0.579861	1.47422	0.0804627	0.868122	0.679964	0.740862	0.0231732	0.0512409	0.0992033
IMR260	0.0149289	-0.00929577	-0.137144	0.006735	0.00172193	-0.00527943	0.0226583	-0.0201662	0.00791158	-0.140025	0.0567477	-0.00317327	-0.0294612	-0.0319818	-0.00483985	-0.0508226	0.0571095	-0.0267051	-0.0300499	0.244453	0.0379474	-0.0423942	0.0415321	-0.0314645	-0.0185245	0.0166251	0.0193522	-0.0126738	0.106965	-0.00675725	-0.0160976	0.046176	-0.0272469	-0.0162432	0.0397335	-0.0901239	-0.0858563	-0.0487604	-0.0301178	0.337287	0.118986	0.0804627	1.46021	0.040727	0.363276	0.273553	-0.0037807	-0.0190344	0.185983
IMR268	-0.0274222	-0.0354162	0.105693	-0.0216872	-0.0101155	-0.00796857	-0.0119021	0.00789452	-0.0268259	0.050756	-0.0546579	-0.0049771	-0.0133227	-0.0559774	-0.0477812	-0.0378712	0.0442097	0.0414898	-0.0705124	0.00981177	-0.0241758	0.0205479	-0.0534066	-0.0310846	-0.0308931	-0.0322773	-0.0391706	0.0231777	-0.0680063	0.0118011	-0.036375	-0.0455166	0.012618	-0.0369927	0.0297848	-0.0466587	-0.00750977	-0.0476132	0.00124807	0.608455	0.506011	0.868122	0.040727	1.43589	0.461041	0.666953	0.0527281	0.0450291	-0.0182038
IMR272	0.00527547	-0.0177688	0.0153324	-0.018736	0.0152637	-0.0763146	0.016192	-0.0235634	0.0241683	-0.0905989	-0.0656947	0.00588289	-0.037344	-0.0363233	-0.0178575	-0.0437141	0.0702381	-0.0303974	-0.0682694	0.0230326	0.0131846	-0.0231864	-0.0125641	-0.021287	0.0189207	-0.0351692	-0.020992	-0.0481193	-0.106134	-0.0107447	-0.00780871	0.000578845	-0.0314114	-0.0223554	-0.00680799	-0.0587579	-0.0530737	-0.0372254	-0.0136841	0.734523	0.537352	0.679964	0.363276	0.461041	1.4144	0.826545	0.0252245	0.0185879	0.19799
IMR279	0.0548415	-0.0144752	-0.0362634	0.0109399	0.0357914	-0.0242107	0.00307786	-0.0058097	0.0140642	0.0133254	-0.0716083	0.0589311	0.00803146	-0.0322034	-0.0056517	-0.0325117	-0.0122846	-0.00733179	-0.0530536	0.0574892	0.0298759	-0.0259719	-0.0456863	-0.0431362	0.0422814	-0.0174745	0.00602798	-0.0104166	-0.135183	0.0277254	-0.0130731	0.00576116	-0.0320721	-0.00849697	0.0307178	-0.0346299	-0.0416352	-0.0331055	-0.0142268	0.725659	0.511666	0.740862	0.273553	0.666953	0.826545	1.4979	-0.0204692	-0.0153606	0.169117
IMR291	-0.0307924	-0.0734906	0.224555	-0.0508495	-0.00286188	-0.0822228	-0.0585936	-0.050306	-0.110169	0.113902	-0.0114606	-0.0343755	-0.0542302	-0.0323751	-0.0683265	-0.0624889	0.0578376	-0.056963	-0.0571797	-0.0202949	-0.0495607	-0.0569525	-0.0135145	-0.0650866	-0.0712694	-0.0663383	-0.0381142	-0.0543817	0.0327363	-0.0515933	-0.0428142	-0.0456997	-0.052665	-0.0566526	-0.0558605	-0.0545735	-0.0765111	0.135582	0.0260308	0.037835	0.0444032	0.0231732	-0.0037807	0.0527281	0.0252245	-0.0204692	1.27292	0.258974	-0.0127799
IMR294	-0.068592	-0.00475761	0.266847	-0.0443835	-0.0510492	-0.0664905	-0.0753227	-0.0278454	-0.0834001	0.10219	0.0753328	-0.0876976	-0.0674181	-0.0429071	-0.0501153	-0.00668148	0.115593	-0.0687934	0.0418901	-0.0520153	-0.01565	-0.0104703	-0.0292404	-0.0284609	-0.101514	-0.03349	-0.050948	-0.0830331	-0.0166904	-0.033146	-0.0622584	-0.0594188	-0.00517953	-0.0546132	-0.0260812	-0.069237	-0.0624905	0.266109	0.00133382	0.0140823	0.0182307	0.0512409	-0.0190344	0.0450291	0.0185879	-0.0153606	0.258974	1.14013	-0.0789685
IMR19	-0.0084123	-0.0124518	-0.281892	0.0191014	0.0199314	0.00637873	0.00917361	0.0464404	0.0224027	-0.164429	-0.0885306	0.0464943	0.0153667	-0.00792922	-0.00775984	0.00203209	-0.131313	0.116806	-0.0602965	0.0225065	-0.00853002	-0.0388219	-0.00931283	-0.0226984	0.0260673	0.0374906	0.0117696	-0.00786205	0.0588347	0.0498748	0.0292024	0.088584	-0.030639	-0.00198809	-0.0288767	-0.0267045	-0.054131	0.0238663	-0.0188138	0.162439	0.138966	0.0992033	0.185983	-0.0182038	0.19799	0.169117	-0.0127799	-0.0789685	1.56427
IMR296	-0.0890177	-0.0793644	0.315771	-0.092667	-0.037833	-0.0451884	-0.0510106	-0.0767191	-0.0916085	0.119242	0.0677146	-0.0500468	-0.0611663	-0.0418491	-0.0798663	-0.0580931	0.00923264	-0.132363	-0.0280541	-0.0484785	-0.0193138	-0.0150784	-0.108333	-0.0756231	0.0355277	-0.0901545	-0.0515427	-0.0775486	0.135756	-0.0602411	-0.0849859	-0.108765	-0.0535221	-0.0656545	-0.0640951	-0.0293433	-0.115614	0.282513	-0.0133668	-0.0530288	-0.115633	-0.106998	-0.0898638	-0.0678233	-0.120234	-0.0530794	0.241735	0.340215	-0.162724
IMR298	-0.145013	-0.166935	1.05355	-0.166309	-0.152967	-0.191308	-0.0657498	-0.169425	-0.173277	0.487135	0.127047	-0.124161	-0.117102	-0.0289076	-0.14253	-0.150799	0.508093	-0.21415	-0.0466887	-0.135046	-0.0406043	-0.0160068	-0.115045	-0.208935	-0.0657362	-0.179201	-0.133212	-0.137793	-0.128228	-0.165459	-0.170786	-0.210796	-0.115773	-0.247246	-0.129592	-0.0429021	-0.175268	0.0902388	-0.15807	-0.0868318	-0.0932482	-0.0620086	-0.106138	0.0384893	-0.0388869	-0.0388394	0.207283	0.201768	-0.260977
IMR300	-0.0810089	-0.0798546	0.569542	-0.127743	-0.0476484	-0.151562	-0.124569	-0.100463	-0.126744	0.324204	0.0553022	-0.125198	-0.0694472	-0.00952369	-0.14221	-0.0938187	0.154524	-0.178477	0.00320897	-0.104566	-0.0416417	-0.111241	-0.0443131	-0.0880354	-0.146097	-0.115079	-0.0862059	-0.112035	-0.129797	-0.125713	-0.0927356	-0.100933	-0.090251	-0.114365	-0.118766	-0.0436444	-0.141837	0.363117	-0.0379375	0.0331826	-0.0488395	-0.091612	-0.115615	-0.0939284	-0.0547385	-0.0482577	0.586871	0.626448	-0.137599
IMR303	-0.108399	-0.129673	0.811405	-0.173076	-0.118065	-0.17547	-0.0611848	-0.160079	-0.161099	0.283888	0.0347584	-0.105136	-0.117259	0.00711556	-0.155258	-0.15066	0.280411	-0.223573	-0.0179841	-0.114723	-0.0393445	-0.0655048	-0.093187	-0.134548	-0.0572758	-0.134207	-0.11879	-0.148042	-0.0753252	-0.158415	-0.126087	-0.180734	-0.124724	-0.182893	-0.160145	-0.0458918	-0.13712	0.20895	-0.129424	-0.106052	-0.117367	-0.0999386	-0.0878207	-0.11884	-0.006464	-0.0794843	0.223062	0.37466	-0.220114
IMR315	-0.101674	-0.121531	0.800247	-0.0861417	-0.0874364	-0.141241	-0.083439	-0.12585	-0.108692	0.543635	-0.193774	-0.0936301	-0.104455	-0.109926	-0.0850271	-0.134846	0.195949	-0.157355	-0.182656	-0.100443	-0.0868596	0.0619768	-0.0973809	-0.189736	-0.102076	-0.115618	-0.0802528	-0.0775746	-0.175782	-0.131033	-0.106318	-0.130451	-0.12514	-0.155746	-0.123555	-0.121501	0.40817	-0.173626	-0.171215	0.0905429	0.0419857	0.0501481	-0.0826893	0.12149	0.0191477	-0.00748228	0.216448	0.0940127	-0.159149
IMR322	-0.117462	-0.0744623	0.440367	-0.0311639	-0.0790262	-0.0716264	-0.100526	-0.066092	-0.0867064	0.369789	-0.126933	-0.110481	-0.106196	-0.0747204	-0.0987496	-0.105542	0.00357	-0.0893337	-0.107552	-0.0919145	-0.0602709	0.169601	-0.134594	-0.031236	-0.0566005	-0.0662477	-0.0654092	-0.132317	-0.0309155	-0.119377	-0.0404217	-0.0916452	-0.0226508	-0.0925647	0.00419543	-0.0878296	0.733228	-0.0986406	-0.088497	0.0321416	0.0399493	0.0535416	-0.169716	0.0881722	0.0199443	-0.0716086	0.0623151	0.0897335	-0.117687
IMR325	-0.0932581	-0.124742	0.644585	-0.117211	-0.0972579	-0.153955	-0.0864731	-0.118379	-0.0927799	1.3918	0.0804722	-0.0852731	-0.0833491	-0.00270925	-0.0921335	-0.126135	0.232518	-0.110635	-0.0263334	-0.103772	-0.104649	0.0846759	-0.0958703	-0.135874	-0.149789	-0.0754492	-0.0614491	-0.0739983	-0.228925	-0.122204	-0.0927676	-0.135197	-0.0584708	-0.152878	-0.0942457	-0.011451	0.615251	-0.0752036	-0.0957508	0.0443647	-0.0272698	-0.0449585	-0.139373	0.0436762	-0.0896518	0.0169284	0.106645	0.0894441	-0.177234
IMR327	-0.104779	-0.143523	0.805582	-0.117754	-0.0936106	-0.227802	-0.015601	-0.118509	-0.139123	0.597013	0.110915	-0.0939022	-0.111927	0.0138636	-0.131867	-0.162976	0.57825	-0.142872	-0.0245158	-0.147164	-0.0311209	0.0288302	-0.0735724	-0.182395	-0.161369	-0.129878	-0.0942177	-0.134743	-0.221323	-0.152494	-0.0574851	-0.16649	-0.100151	-0.170242	-0.106062	-0.0510659	0.444668	-0.0426951	-0.151242	-0.122263	-0.0425682	-0.0334614	-0.0810136	0.0165146	0.0512781	-0.0627618	0.0917012	0.145207	-0.170458
IMR332	-0.0982742	-0.117718	0.706203	-0.0387121	-0.0589526	-0.154603	-0.0337667	-0.0893988	-0.102577	0.457088	-0.159211	-0.0839149	-0.099461	-0.0702874	-0.0543004	-0.104946	0.247392	-0.118897	-0.150099	-0.138594	-0.016707	0.0593567	-0.0740318	-0.173352	-0.160589	-0.0823539	-0.0642224	-0.05275	-0.212044	-0.108805	-0.0172201	-0.120913	-0.0986632	-0.126259	-0.0791946	-0.0852853	0.489537	-0.129679	-0.139662	0.0878638	0.0534715	0.0102268	-0.0504281	0.156938	0.0784994	-0.0205491	0.163483	0.102016	-0.149965
IMR342	-0.142079	-0.142991	0.967595	-0.156883	-0.130911	-0.166065	-0.125615	-0.177528	-0.126314	0.902802	-0.00346624	-0.150915	-0.10142	-0.0295155	-0.147388	-0.161913	0.184818	-0.180408	-0.0929197	-0.147753	-0.152467	0.0331399	-0.172372	-0.201103	-0.100753	-0.104144	-0.100119	-0.132381	-0.103162	-0.160106	-0.18066	-0.180772	-0.101095	-0.209608	-0.137696	-0.0626328	0.307682	-0.120956	-0.17184	0.0978858	-0.0707789	-0.0892939	-0.187073	0.0398291	-0.0971582	-0.0184949	0.0862725	0.178378	-0.213483
IMR20	0.0115028	0.00781736	-0.22562	0.00891586	0.00915563	0.0421114	0.0404207	0.0292903	0.0614996	-0.146284	-0.0282453	0.00986741	-0.00656406	0.026387	0.0414886	0.0257245	-0.122376	0.117657	-0.0357188	0.0606	-0.0576694	-0.00604024	0.012786	-0.024562	0.0068515	0.0464278	0.0162212	0.0360155	0.118235	0.0716195	-0.01734	0.0526654	0.0359025	0.0753543	-0.00494821	-0.0321093	-0.0629591	-0.0340672	0.01444	-0.0472958	0.0106205	-0.015036	0.0118961	-0.0292746	-0.0635656	-0.0567897	-0.089659	-0.0467181	0.36983
IMR349	0.0263299	0.0311435	-0.181813	-0.047082	0.0167232	-0.0421575	0.0109232	-0.00457471	-0.0584179	-0.136002	0.0499112	-0.0297817	0.0105649	-0.0271321	0.011814	0.00767703	-0.0200208	-0.00515247	-0.00218207	0.143773	0.00797475	-0.0223171	0.0657406	0.00867962	0.0006082	-0.0150591	0.00761709	0.0182041	0.0693194	0.0117853	0.0356146	-8.63703e-05	-0.0344964	0.0231928	-0.069091	0.042565	-0.082246	-0.00690465	0.0256669	-0.0620381	-0.0452593	-0.0282438	0.0248936	-0.049978	-0.0362851	-0.0604951	-0.00501015	-0.066123	0.0878999
IMR357	0.0524193	0.0693912	-0.227611	0.0598069	0.0140104	0.0382311	-0.00601366	0.0984188	-0.00954645	-0.146033	-0.0314764	0.0136008	0.0293357	-0.016152	0.053839	0.0493479	-0.0753802	0.0476143	0.155878	0.0341147	0.0727818	0.0330466	0.0967288	0.029221	0.0143622	-0.000950929	0.0063798	0.0125993	-0.00421844	0.0770645	0.0866698	0.025885	0.0487251	0.029215	0.0312466	0.0181915	-0.0228689	0.0244966	0.0220687	0.0155174	0.0551373	0.135305	0.0179903	0.122837	-0.0088382	0.058316	-0.0764232	-0.0025554	0.0457612
IMR358	0.0117037	-0.0233809	-0.263782	0.00557549	0.0201573	0.072708	-0.00128322	0.0424168	0.00899486	-0.178427	-0.0103972	0.0299583	-0.0205282	-0.0432338	0.0158384	0.01902	-0.173464	0.217072	-0.0343965	0.10908	-0.0156817	-0.0135711	-0.0421976	0.00526732	-0.0460074	0.0154656	0.013235	-0.0219192	0.233939	0.15262	-0.0344322	0.0438951	0.0750572	0.0743748	-0.00575067	-0.0263015	-0.0364349	0.00662204	0.0495812	-0.0480983	0.0423386	0.0291354	0.0123921	-0.00463911	-0.041468	-0.0323903	-0.0564654	-0.0534816	0.396236
IMR359	-0.00770789	0.0609072	-0.104597	0.000269914	0.0611241	0.0953193	0.0389753	-0.00024897	0.0503748	-0.00849961	0.0454428	0.0992551	0.0205566	0.0692662	0.111872	0.0186721	0.0131661	-0.0290387	0.0942752	0.0112887	0.0353776	0.00172161	0.0759685	-0.0571114	-0.00415526	0.0281024	0.0458208	0.110176	-0.0720183	0.0752499	0.0579417	0.0362877	0.025545	0.0465232	-0.0347826	0.0728599	-0.0251556	0.0225049	-0.0125614	-0.00772173	-0.0623581	-0.0725512	-0.00772772	-0.0426422	-0.0450029	-0.0455456	-0.0992492	-0.0418482	-0.0205042
IMR360	0.0994019	0.0562906	-0.211851	0.0386794	0.075099	-0.00213717	0.03548	0.039341	0.0525455	-0.125905	0.063018	0.0744533	0.0410238	0.0623477	0.0341281	0.0181869	-0.0224955	0.0160402	0.0313459	0.0173548	0.0694786	0.0106797	0.0848676	-0.016046	0.0644729	0.0156359	0.0397286	0.0386885	-0.022749	0.0251872	0.0684344	0.0623619	0.0176231	0.101695	0.105379	0.0258662	0.00811907	0.0213115	0.0547683	-0.0125745	0.0121131	-0.00563463	0.0516342	-0.0267197	0.0226809	0.021548	-0.00777998	-0.0231517	0.051075
IMR362	0.075272	0.0722359	-0.276587	0.0275932	0.0405815	-0.0299854	0.0253381	0.0684479	0.116947	-0.168272	-0.00933189	0.0456608	0.0372562	0.522484	0.0328983	0.0268726	-0.0943142	0.0146923	-0.0371676	-0.00754235	0.0196157	-0.00984985	-0.0114448	0.0340134	0.00823573	0.00395949	0.00255513	0.0492629	-0.0522497	0.00477563	0.0990169	0.147598	0.0402968	0.0200195	0.123095	0.0245184	-0.0158337	0.0370207	-0.0221852	-0.0404227	-0.0397565	-0.0314171	0.0089718	-0.0831339	-0.0109513	-0.0213505	-0.0680896	-0.065637	0.0353852
IMR363	-0.203966	-0.210012	1.54668	-0.214284	-0.182586	-0.239637	-0.125647	-0.229795	-0.216708	0.660665	-0.00686299	-0.18518	-0.1878	-0.0987205	-0.187673	-0.208808	0.596161	-0.24318	-0.133146	-0.173932	-0.141521	-0.0377767	-0.18474	-0.280401	-0.151367	-0.207345	-0.174635	-0.16393	-0.171777	-0.226832	-0.24715	-0.27146	-0.179448	-0.280171	-0.206606	-0.144114	-0.239356	-0.172218	-0.205809	0.0652147	-0.0321528	-0.03969	-0.139003	0.108261	0.0202608	-0.0356435	0.230251	0.273487	-0.285816
IMR364	0.138343	0.0850801	-0.213811	0.0718956	0.0816967	0.0356826	0.0326344	0.0740326	0.0466898	-0.110985	0.0274158	0.00208112	0.0590716	0.0194269	0.0278002	0.277925	-0.0864277	0.0620638	0.0609618	0.0444917	0.0408999	0.0315605	0.0307328	0.0235444	0.00620674	0.105276	0.0842767	0.195081	-0.0502063	0.0411102	0.0225626	0.0641199	0.0203255	0.0767752	0.0364299	-0.00879165	-0.0147936	0.0317455	0.061366	-0.0557904	-0.0175279	-0.00659156	-0.0423986	-0.0156364	-0.0488059	-0.0498208	-0.0546551	-0.0191509	0.00839036
IMR365	0.0692428	0.141812	-0.240062	0.15324	0.105495	0.255726	0.0923177	0.118784	0.0789284	-0.107667	-0.0401499	0.0594626	0.103882	0.0131839	0.117171	0.110201	-0.110613	0.0235364	-0.029563	0.0212508	0.0548421	0.0107394	-0.0357705	0.000421463	-0.0648412	0.131613	0.087241	0.493976	-0.0469469	0.114427	0.0717402	0.134132	0.0443602	0.232367	0.0452372	0.00768841	0.00806067	0.0233778	0.000292663	-0.0143445	-0.00706804	-0.0289473	-0.0127569	0.00798521	-0.0455466	-0.0117391	-0.0546419	-0.0655871	0.00102597
IMR26	0.0157195	0.0543521	-0.235273	-0.0102987	0.0255897	-0.010745	-0.00977976	0.0438948	-0.0316681	-0.155819	0.042547	0.00647049	0.0130572	0.017147	0.0252251	-0.0263056	-0.130258	0.00790452	-0.00169653	0.0352473	0.00220408	-0.034403	0.00980224	-0.0136169	0.00734996	-0.0175246	-0.0150926	-0.00202668	0.0909344	0.0175237	0.0431827	-0.0104607	-0.0402081	0.0672357	-0.0519615	0.0269968	-0.0639362	-0.0284929	-0.0499255	-0.0307437	-0.0174471	-0.0430446	0.0463906	-0.0662544	-0.00752851	-0.0234167	-0.0128465	-0.101109	0.22797
IMR366	0.0968431	0.0583354	-0.274965	0.0277397	0.0292779	-0.0369214	0.0215302	0.0835267	0.113611	-0.173084	0.00675022	0.0396101	0.0350418	0.504393	0.0348744	0.0401808	-0.100483	0.0033888	-0.0342471	-0.00969769	0.00140669	-0.0261112	-0.00232716	0.0306186	-0.0105045	-0.009941	4.56684e-05	0.0535999	-0.0532247	0.0161361	0.104888	0.128208	0.0398531	0.0155623	0.118638	0.0169332	-0.0287308	0.0341571	-0.0237503	-0.0394499	-0.0373673	-0.0310935	0.0157286	-0.0762001	-0.0134017	-0.0250994	-0.0573784	-0.0572866	0.0313412
IMR367	-0.0516528	0.015959	0.0339508	-0.0266179	-0.0679879	0.00392167	-0.0115799	-0.0508042	-0.0288055	0.0813558	0.00716399	-0.0225383	-0.0381434	0.0279773	-0.00189495	-0.0293452	0.126571	-0.0754624	0.280217	-0.00981511	0.0228319	0.294314	0.0810699	-0.0134103	0.0255579	-0.0321912	-0.031766	-0.0221823	-0.0492696	-0.0379264	-0.0233043	-0.0429517	0.0348959	-0.00869465	-0.0205329	0.00808065	0.210835	-0.0145345	-0.0514305	-0.0285304	0.0306844	0.0940313	0.057398	0.0496921	0.0766057	0.0502709	-0.0543677	0.00185288	-0.0181177
IMR368	-0.0238124	0.071126	-0.0992177	-0.0187267	-0.0743206	0.065758	-0.0183848	-0.0237902	-0.005982	0.0349479	0.0715972	0.00217396	-0.0145526	0.0532207	0.0383398	0.0510827	0.101174	-0.0452613	0.498576	0.0108837	0.0325528	0.325282	0.174423	0.0601712	0.0152707	0.00131509	-0.0244059	0.0269646	-0.0747842	0.0303432	0.0135662	-0.0189477	0.10594	0.028589	0.0483269	0.075642	0.0410149	0.0338451	-0.00995636	-0.0636063	-0.0474767	0.00837452	0.00402558	0.0163277	-0.0668915	-0.0561022	-0.0965261	0.0332344	-0.068539
IMR369	0.122058	0.0379859	-0.261259	0.0897833	0.122485	0.24468	0.0395443	0.143091	0.093852	-0.14539	-0.0105301	0.0346651	0.0892948	0.0609821	0.107837	0.0771406	-0.108556	0.0592943	0.0596088	0.0309804	0.0298085	0.0296173	0.0254254	0.0185911	0.0335969	0.0846232	0.0856977	0.0844805	-0.00392949	0.0625392	0.0637636	0.143448	0.0603461	0.230411	0.0444022	-0.00961346	0.00734366	0.0301565	0.0502156	-0.0339482	0.0166496	0.019323	0.00322896	0.001071	0.0017204	-0.00496051	-0.0461517	-0.0294751	0.0177201
IMR370	0.0533752	0.0388299	-0.227423	0.0779378	0.0409354	0.0469777	0.0475298	0.0906986	0.0481285	-0.12023	-0.0639263	0.0497921	0.0423318	0.00935652	0.018202	0.0478249	-0.129432	0.0145742	-0.0136184	0.0325327	-0.00895054	-0.0110304	0.0291024	-0.0023436	-0.0333151	0.0452149	0.0447549	0.0451313	0.069038	0.0177011	0.104447	0.0638469	0.0709285	0.0038476	0.0369242	-0.015734	-0.0227393	0.00390985	-0.0213001	0.00384283	-0.0002127	-0.0100517	0.0678745	-0.0425868	-0.0231687	-0.0140911	0.010585	-0.025562	0.334031
IMR371	-0.00505363	0.0374743	-0.105307	0.0381006	0.0516791	0.065217	0.0654149	0.000811715	0.02464	0.0264981	-0.0686462	0.0653755	0.0427468	0.00133153	0.105023	0.0137717	-0.0901811	-0.042084	-0.0303785	0.0208484	-0.0313176	0.018836	-0.0121514	-0.0320883	0.0321999	0.031642	0.0326575	0.106692	-0.020908	0.0701724	0.00198829	0.013563	0.0224152	-0.0290252	-0.0228621	0.0370916	0.0431298	-0.0508597	0.0421492	0.00756298	-0.000446946	0.0322681	-0.0635041	0.106797	-0.037686	0.0526043	-0.0760557	-0.0437976	-0.0231618
IMR372	0.0322435	-0.00655929	-0.182569	0.0496647	0.00605196	0.025551	0.0226799	0.0255965	0.0191471	-0.137938	-0.00679631	0.0453634	0.0275744	-0.0189756	0.0437558	0.114221	-0.0767873	0.0237793	-0.000872081	0.0436264	0.00763216	0.0452733	0.0279198	0.104836	0.0954663	0.0102134	0.0422739	0.0167991	0.0747018	0.00896382	0.0372788	0.0336261	0.0236506	0.0392579	0.0212815	0.0153089	-0.0050352	0.0102229	0.0409648	0.00159787	-0.00540869	0.00139624	-0.00696614	0.0134219	-0.0308436	-0.0213528	-0.0478478	-0.00337231	0.0264707
IMR373	0.0233306	0.00105363	-0.20547	0.0133661	0.036506	-0.026093	0.070545	0.00505644	0.0539096	-0.129617	0.0467939	0.00534648	-0.0306799	-0.0310757	0.0361414	0.000428226	-0.0442676	0.0218898	-0.00978499	0.118169	-0.021702	-0.0140434	0.0131048	-0.0332735	0.0186203	0.0382475	0.027754	-0.00309166	-0.0107611	-0.00343134	-0.00622038	0.0726381	-0.0344267	-0.037765	-0.00327196	-0.0256524	-0.0625223	-0.0133862	0.0462759	-0.0419603	-0.0173907	-0.0148353	0.121344	-0.0301953	-0.0233487	-0.0168089	-0.0327392	-0.00331407	0.252107
IMR374	-0.12177	-0.08904	0.841709	-0.141473	-0.0917152	-0.111111	-0.0850028	-0.127827	-0.0881224	0.351789	-0.0456606	-0.123406	-0.114635	-0.0677555	-0.095739	-0.106309	0.296668	-0.147351	-0.0890188	-0.0880777	-0.0791571	-0.0222751	-0.0933966	-0.158426	-0.101574	-0.104788	-0.0939749	-0.0619042	-0.0824403	-0.109815	-0.131195	-0.128592	-0.105575	-0.190598	-0.121223	-0.0934361	-0.173273	-0.0082792	-0.0874342	0.0576391	-0.00950972	-0.0186995	-0.0922208	0.0613773	0.00259263	-0.0212043	0.207094	0.243542	-0.163428
IMR375	0.040054	0.0246234	-0.135333	0.0130914	0.0570657	0.0174258	0.00652781	0.0158187	0.048264	-0.0401798	0.0420927	0.0514032	0.0430576	0.0646176	0.019577	0.0906325	-0.0482606	0.0318848	0.0754616	0.0366226	-0.0231571	0.00515882	0.00102597	0.0513239	0.0600144	0.0243391	0.0510876	0.0179402	0.0476309	0.0244469	0.016405	0.0425579	0.0485771	0.0123641	0.0228947	0.039232	-0.0111537	0.0536819	0.00551294	-0.00652732	-0.0132388	-0.0439711	-0.00251989	-0.0528979	-0.0356046	-0.0399247	-0.0281151	-0.0344566	0.0298546
IMR27	0.00339265	0.0239058	-0.144726	0.0461337	-0.0142999	0.024794	0.00457074	0.0810864	0.02382	-0.17092	-0.0196525	-0.013175	-0.00328317	-0.00249854	-0.0146055	0.00970557	-0.156337	0.146612	0.021212	0.14468	0.0437632	0.0297021	-0.00494452	0.0395694	0.565578	0.0269856	-0.0131954	-0.0256266	0.120394	0.028569	-0.0275159	-0.0368345	0.0903545	0.0149517	0.0673871	0.0442984	0.00583493	0.0540857	0.0231508	-0.0284334	0.0265909	0.00843	-0.0861028	0.0144355	-0.0306562	-0.00841692	-0.0682587	-0.0622058	-0.0197323
IMR376	0.0114903	0.0383187	-0.162775	-0.0445105	0.00932024	-0.00228475	-0.0107038	-0.00460007	0.0614871	-0.098726	0.0939745	-0.00248039	0.0378662	-0.000479989	0.0403548	0.0326175	0.00639517	-0.0355146	0.0496719	-0.0279437	0.0509756	-0.0444163	0.0303618	0.0425912	-0.0436238	0.00327106	-0.00604209	0.0293927	0.00401698	0.0638753	0.0393076	0.0560171	0.00407784	-0.0292431	0.0236054	0.00901577	-0.0823894	0.325712	0.102605	-0.0209259	-0.0458158	-0.0339942	-0.0147348	-0.054371	-0.0221454	-0.0261704	0.15196	0.176604	-0.0019552
IMR377	0.0477485	0.0432368	-0.251641	-0.015984	0.0486475	-0.0256967	0.0194752	-0.0036954	0.0519451	-0.142264	0.0733955	0.0552614	0.0328688	-0.00819235	0.0404922	0.0609669	-0.0668894	0.00463899	0.0439663	0.0658598	0.0131036	0.0121451	0.0445462	0.0685208	0.0856513	0.0365782	0.0285635	0.00574471	0.0207983	0.0253541	0.113929	0.0441143	0.0277055	-0.0038448	0.0091647	0.028453	-0.0406423	0.174578	0.1077	-0.0259234	0.00313181	0.0180816	-0.00816407	-0.0335172	-0.000288331	-0.0187144	0.0299242	0.0610019	0.0585015
IMR378	-0.00653024	-0.011278	-0.122719	-0.0689053	0.00629096	-0.0493436	-0.0492046	-0.0268111	0.038981	-0.0567224	0.220437	-0.0144218	0.020967	0.0413466	-0.0238201	0.034605	0.103052	-0.0388389	0.120596	-0.0467906	0.0364963	-0.0562396	0.0247356	0.0890805	-0.0508435	-0.0284423	-0.0280761	-0.0576823	-0.00550462	-0.0197174	-0.0132402	0.0390589	0.00889834	-0.0489753	0.0014534	0.00929164	-0.0930914	0.435943	0.0755539	-0.0637353	-0.0511469	-0.0507753	-0.0174689	-0.0967671	-0.0323752	-0.0610119	0.177143	0.301355	-0.0522602
IMR379	0.0769817	0.0504552	-0.1795	0.0363853	0.0360939	0.0724729	0.0446359	0.0326203	0.0805881	-0.099279	-0.0456317	0.0381632	0.0527176	0.0127779	0.0622297	0.0297627	-0.0570741	-0.0240863	-0.00453106	0.0351277	0.0136526	0.0189503	0.0635097	0.00107777	0.0058729	0.0242016	0.04192	0.0557532	0.0166256	0.0346972	0.0499685	0.0725801	0.0384652	-0.00589269	0.016324	0.0163125	0.0057069	0.012407	-0.00182502	-0.00335956	-0.000981823	-0.017018	0.0296861	-0.0273612	-0.00983187	-0.00937123	-0.00824446	-0.00785759	0.152126
IMR380	0.0826386	0.0778318	-0.232746	0.0649423	0.121783	0.0539903	0.0518274	0.0413463	0.0627547	-0.119119	0.0153868	0.00575163	0.0524725	0.0002564	0.0978102	0.0445678	-0.0893085	0.0152715	-0.0193544	0.0146974	0.00656102	0.0144557	0.0479781	-0.0238971	-0.0101308	0.0668056	0.0677621	0.118542	0.0246434	0.0623689	0.0310138	0.111053	-0.0200926	0.0724189	0.0313063	-0.0107281	-0.0117133	0.0458037	0.0926583	0.00937988	0.00101582	0.0370951	0.0462029	0.00697984	0.0297621	0.0352985	0.0331791	-0.0190216	0.0050964
IMR381	0.045344	0.0662703	-0.277005	0.0285921	0.0340847	-0.0345934	-0.0237717	0.0873892	0.0859565	-0.146616	0.00294	0.00575824	0.032412	0.308706	0.0165451	0.0222055	-0.114799	0.0107335	0.0043196	-0.0291484	0.0135321	-0.0312199	-5.82387e-05	0.62103	-0.00121205	0.0193005	0.0272804	0.0124294	-0.0720262	-0.00809537	0.0597045	0.0884543	0.0143232	-0.0162828	0.131648	0.05851	-0.00592267	0.00307924	0.02786	-0.0406632	-0.00499769	-0.0251653	-0.0177101	-0.0389318	0.005275	-0.024483	-0.0464924	-0.0386099	-0.0185053
IMR382	0.0364409	0.0552425	-0.244711	-0.0104116	-0.0046239	-0.00117855	-0.00776799	0.0083693	0.0819522	-0.0943147	-0.0298075	0.0108431	0.0033828	0.0468395	0.0298928	0.0549712	-0.0568904	0.0256749	0.0163689	0.0130015	0.0191481	0.0265116	0.0157094	0.458909	-0.0206799	0.0355993	0.0110587	-0.0271055	-0.0139406	-0.0141064	0.0329181	0.073236	0.053227	0.00231782	0.0656721	0.0270609	0.0456116	0.00958061	0.0317054	-0.0264891	0.0348504	0.034868	0.0260334	0.00191972	0.0126027	0.000196748	-0.0402862	-0.0145203	0.0207526
IMR383	0.0485534	0.0495897	-0.211174	0.0384118	0.0585416	-0.0253049	0.00145248	0.0675804	0.024361	-0.0807857	-0.0198198	0.0594895	0.0860252	0.067392	-0.0125299	0.00162955	-0.113065	0.0253339	-0.0390384	0.005283	0.01804	-0.0255316	0.0332518	0.117487	0.0332194	0.0345501	0.0392249	0.0128649	-0.0511695	0.0365467	0.116623	0.0512344	0.00938771	0.0407536	0.0318664	0.00818746	0.0087368	0.0294248	-0.0304303	0.29867	0.137855	0.189929	0.0688958	0.123988	0.265225	0.181522	-0.0380302	-0.0306198	0.165485
IMR384	0.0306448	0.0234181	-0.171242	0.0112369	-0.0197454	-0.00874537	0.0292259	-0.0102344	0.0536691	-0.0838211	0.000517071	0.0203333	0.0448033	-0.0330869	0.00804299	0.0298161	-0.0855867	-0.0069168	-0.00418248	0.102524	0.0111682	-0.0330526	0.0283867	-0.0158077	-0.0140817	0.0274423	0.0416194	0.0444747	0.0185087	0.0447252	0.00280536	-0.0163108	0.0072376	-0.0118593	0.00209448	0.00922449	-0.0617005	-0.0254309	0.0802675	-0.0163497	-0.0373442	-0.0284735	-0.0507058	-0.0254191	-0.0558737	-0.0300931	-0.0502728	-0.0679464	0.0802335
IMR385	0.011202	0.0939821	-0.202784	0.0409585	-0.0211868	0.00545376	-0.00644755	0.0327079	0.0259634	-0.0842592	0.0264023	0.0300469	0.043657	0.0306898	0.0381187	0.0599509	-0.067138	0.096876	0.0608336	0.0642536	0.0342204	0.067435	0.0351492	0.115784	0.00873449	0.0357393	0.0167467	-0.00489164	0.0417381	0.0503073	0.0884787	-0.00901711	0.0935012	0.0433003	0.0728356	0.0310373	0.00992598	0.0313223	0.132476	-0.0277066	0.0228322	0.0187182	-0.0302505	-0.00602611	-0.0198958	-0.0277572	-0.0665875	-0.0215218	-0.0187104
IMR29	0.0442219	0.0431334	-0.273405	0.00344845	0.0237553	-0.00484768	0.0135287	-0.0118257	0.10679	-0.12354	0.0133269	-0.00250546	0.014646	0.013778	0.0308274	0.059565	-0.0736622	0.0548213	0.0111652	0.0190118	0.0120558	-0.0207739	0.0882362	0.0927339	0.107858	0.0661032	0.0399691	0.021754	-0.0526091	0.017696	0.0196286	0.0437747	-0.0594537	0.0161189	0.00941538	0.0290578	-0.0282923	0.0274541	0.109839	0.326033	0.219163	0.296911	0.225632	0.0798764	0.518874	0.379691	-0.0879849	-0.0556087	0.23186
IMR386	0.045524	0.048567	-0.227837	0.0507869	0.03515	0.0250796	-0.0104301	0.0841459	0.0304798	-0.0931404	-0.0322925	0.0140831	0.0297	-0.0212177	0.0708472	0.0340126	-0.0606149	0.0734166	0.0495915	0.0581463	0.0579187	-0.00831685	0.0453317	0.0236832	-0.0142528	0.00490229	0.0311197	0.00523182	-0.026046	0.0797306	0.0459556	0.0304987	0.0431873	0.0134076	0.0513829	0.00574826	0.0126718	0.00668244	0.112322	-0.0303907	0.00692744	0.00712201	-0.0255569	-0.00800192	-0.0134907	-0.0244211	-0.0434204	-0.0402006	0.0103588
IMR387	0.0272921	0.0745417	-0.179966	-0.000201631	-0.0121202	0.000945592	-0.0212844	0.0243043	-0.0025663	-0.0771993	0.0145165	-0.0523098	-0.0266594	-0.00627987	-0.00180196	0.00191082	-0.0302136	0.132443	0.0227426	0.0506562	0.0533796	0.0558443	0.0702441	0.109741	-0.00220697	0.0453961	0.0114713	-0.0371986	0.0747672	0.0358246	0.0136177	0.0287336	0.122104	0.0404447	0.0599465	0.00640301	0.0443125	0.00792741	0.38701	-0.0524589	0.0560383	0.056469	-0.0377097	0.0163792	-0.010239	-0.0396429	-0.0668462	-0.00472349	-0.0426364
IMR388	0.094539	0.0685437	-0.268534	0.0246683	0.047454	-0.0371007	0.0212328	0.0839965	0.0965518	-0.1614	-0.00659079	0.0397848	0.0399382	0.444249	0.0296783	0.0188129	-0.0775262	0.00498005	-0.0226814	-0.0102902	0.00972632	-0.0153127	0.0040448	0.0403548	0.0549473	-0.0107696	0.0083653	0.0530074	-0.0672739	0.00881518	0.0882422	0.130862	0.0443364	0.00416898	0.0653395	0.00613004	-0.0431933	0.0223506	-0.0403375	-0.0353207	-0.0370154	-0.0338108	0.020566	-0.0855276	-0.0145254	-0.0273445	-0.0586792	-0.0457799	0.0272664
IMR389	-0.113585	-0.147253	1.09554	-0.159198	-0.117526	-0.19488	-0.0916316	-0.172288	-0.140728	0.455942	0.0701199	-0.168752	-0.143692	-0.0276397	-0.141086	-0.170719	0.457304	-0.152976	-0.0585234	-0.148002	-0.0848416	-0.0380521	-0.119384	-0.173907	-0.0811122	-0.142048	-0.121851	-0.143371	-0.083285	-0.20769	-0.20499	-0.167859	-0.140238	-0.202952	-0.160963	-0.103606	-0.201031	-0.0930516	-0.126347	-0.00777446	-0.0867275	-0.129618	-0.102804	-0.0552664	-0.0496593	-0.12327	0.0988311	0.216433	-0.194255
IMR390	0.0473461	0.109528	-0.0964644	0.0012018	0.0156066	-0.0357785	-0.0148051	0.00965407	-0.0215251	0.0271956	0.137621	-0.00728998	0.0472216	0.131049	0.00143112	0.00602921	0.0696956	-0.0234442	0.422773	-0.0340518	0.0596818	0.120636	0.242041	0.0648132	0.0164306	0.0753067	0.0749647	-0.00622576	-0.0802347	0.000517061	0.0650118	0.0346227	0.066493	-0.0215993	-0.0139017	0.113985	-0.00445176	0.0857038	0.001237	-0.0296309	-0.0387032	-0.0157266	0.0160452	-0.101794	-0.0186921	-0.0298585	-0.0392965	0.00482482	0.0105874
IMR391	-0.0749146	-0.0862728	0.219269	-0.0442138	-0.058021	-0.0918768	-0.0678345	-0.102927	-0.0641077	0.606457	-0.11484	-0.0557747	-0.0541458	0.0182902	-0.0616908	-0.104545	-0.0222284	-0.109879	-0.0889075	-0.0988263	-0.0236252	0.223835	-0.0635979	-0.0839479	0.0143953	-0.0648375	-0.0565624	-0.0863457	-0.053999	-0.11596	0.0121005	-0.0791391	-0.0481541	-0.092689	-0.0778499	-0.000780161	0.935427	-0.106851	-0.0837816	-0.0929299	-0.0672389	-0.060729	-0.149537	-0.0488215	-0.103298	-0.0811763	0.0115509	-0.0603038	-0.114388
IMR392	-0.114058	-0.0836292	0.630455	-0.111569	-0.101414	-0.152917	-0.0595248	-0.0923749	-0.105199	0.755531	0.118634	-0.135701	-0.135548	-0.0298831	-0.125387	-0.121792	0.332298	-0.082801	0.0190884	-0.128467	-0.0152566	0.0526033	-0.109056	-0.0481936	-0.19945	-0.0775983	-0.0990697	-0.139477	-0.1704	-0.134327	-0.064934	-0.146553	0.0102053	-0.120677	0.0430716	-0.0709092	0.64515	-0.0179186	-0.0397054	-0.0640219	-0.0199755	-0.0582035	-0.0943056	-0.0159001	-0.0964634	-0.141154	-0.000206562	0.197428	-0.172831
IMR393	-0.0882226	-0.0652306	0.250639	-0.00522932	-0.0661352	-0.0641653	-0.012088	-0.0663626	-0.0515646	0.351753	-0.0881317	-0.0730371	-0.0839206	-0.0515008	-0.0496788	-0.0748272	0.0822102	-0.0435681	-0.0424864	-0.0597827	0.00609299	0.183378	-0.0506416	-0.0047112	-0.0624192	-0.0496384	-0.0512788	-0.100303	-0.0493646	-0.103476	-0.00179767	-0.0645893	-0.00804818	-0.0555932	0.0497249	-0.0565832	0.771852	-0.0827395	-0.0476891	-0.0424363	0.0332453	0.0237015	-0.0547186	0.0361403	-0.00499708	-0.091002	0.0448104	0.00931254	-0.100783
IMR394	-0.104193	-0.113485	0.624974	-0.0767382	-0.0816922	-0.141812	-0.0468859	-0.118631	-0.112509	0.518571	-0.000225157	-0.0942601	-0.101484	-0.00803697	-0.100825	-0.132466	0.252864	-0.106873	-0.0413996	-0.0777006	-0.0690751	0.0869029	-0.0855575	-0.108622	-0.0791566	-0.104444	-0.0895589	-0.133212	-0.0882939	-0.138628	-0.08877	-0.140702	-0.056893	-0.146225	-0.0868249	-0.0505386	0.391841	-0.0913322	-0.103439	-0.0820739	-0.0147142	0.0134563	-0.0606553	-0.00261196	-0.00361516	-0.0661298	0.0754076	0.0899595	-0.157005
IMR395	-0.0617564	-0.0310327	0.273328	-0.00608973	-0.0489352	-0.0837944	-0.0419277	-0.0542975	-0.0390862	0.280245	-0.0845065	-0.07254	-0.0517293	-0.0478756	-0.0379087	-0.053968	0.0595711	-0.0199939	-0.0670732	-0.0638893	0.0485539	0.0902085	-0.0718051	-0.0120639	-0.15128	-0.0208113	-0.0255208	-0.0901854	-0.078496	-0.062136	0.0048966	-0.0758373	0.0698252	-0.0771109	0.0384178	-0.0228573	0.511713	-0.0524369	0.0231608	-0.00221819	0.0357491	-0.019772	-0.0447192	0.0119076	-0.0259836	-0.0876719	0.0249452	0.058856	-0.109316
IMR33	-0.134525	-0.151254	0.949299	-0.134692	-0.112201	-0.137381	-0.112335	-0.139047	-0.122537	0.448754	-0.0405905	-0.152627	-0.105375	-0.0780308	-0.122422	-0.10903	0.27931	-0.172558	-0.106849	-0.101127	-0.104601	-0.0196249	-0.0991274	-0.171298	-0.026328	-0.147052	-0.112041	-0.0783767	-0.0839805	-0.14423	-0.159531	-0.176581	-0.13031	-0.164457	-0.13622	-0.082582	-0.166137	-0.130635	-0.144218	0.117362	-0.00916129	-0.0305683	-0.133541	0.118032	-0.0275727	-0.0263448	0.166482	0.144559	-0.187927
IMR396	-0.0989561	-0.13286	0.69053	-0.0637107	-0.0649465	-0.161364	-0.0481415	-0.115814	-0.13513	0.608561	-0.111673	-0.0787538	-0.0962476	-0.0884395	-0.0528576	-0.109582	0.298648	-0.131973	-0.119087	-0.100381	-0.0306097	0.118817	-0.066746	-0.133073	-0.130285	-0.0982632	-0.0658487	-0.07043	-0.182094	-0.125718	-0.079992	-0.130507	-0.0843538	-0.152674	-0.098114	-0.082485	0.436799	-0.154914	-0.113725	-0.0239545	-0.00723465	0.0114925	-0.0407814	0.101957	-0.0048117	0.0112304	0.140137	0.021007	-0.174374
IMR397	-0.0935456	-0.0793477	0.689626	-0.105635	-0.0669725	-0.109386	-0.056955	-0.115479	-0.110774	0.329019	0.0404637	-0.0830817	-0.0754916	-0.0477345	-0.0767214	-0.106001	0.272482	-0.148518	-0.063922	-0.0387234	-0.0846922	-0.0381388	-0.0787466	-0.15735	-0.11006	-0.106487	-0.0622087	-0.0826667	-0.0479002	-0.108858	-0.103384	-0.123208	-0.0867931	-0.0950302	-0.101911	-0.0986171	-0.152426	-0.0207197	-0.0874803	0.0199967	-0.0238979	-0.034209	-0.00709986	0.0345357	0.00384498	-0.0253819	0.211592	0.241962	-0.165186
IMR398	0.0311866	0.0587822	-0.235623	0.0214581	0.0327938	0.0552438	0.00793003	0.0106696	0.0352061	-0.141415	0.0243131	0.0376961	0.0529588	0.140032	0.0339047	-0.00393317	-0.0901797	-0.00283375	-0.0425354	0.0880155	-0.0127247	-0.00719084	0.0158849	0.00303052	0.0549243	0.0106909	0.0465878	0.00240343	0.185666	0.0346433	0.0520984	0.0783693	0.00831058	0.0799877	0.013083	-0.0202163	-0.0397341	0.00385405	0.0190144	-0.0686316	-0.0225784	-0.0495334	0.13044	-0.094817	-0.0419342	-0.0506808	0.00167612	-0.0231389	-0.0171403
IMR399	0.087526	0.0827781	-0.271593	0.0234983	0.0274564	-0.033549	0.0175839	0.075508	0.11722	-0.16375	-0.00345224	0.0534881	0.0314497	0.551323	0.00985773	0.00589779	-0.102954	0.0305465	-0.0405542	0.017283	0.00566434	-0.0301164	-0.0149495	0.0834504	0.0495869	0.0163905	0.0170518	0.0488273	-0.0300803	0.0310765	0.0961614	0.116471	0.0487144	0.0214725	0.101707	0.0230795	-0.0218763	0.0318044	-0.00290783	-0.0347201	-0.0168789	-0.00718193	0.00222099	-0.0511671	0.00389954	-0.010218	-0.0734239	-0.0545635	0.0322936
IMR400	0.0819539	0.0823409	-0.273092	0.0155064	0.0289078	-0.0320386	0.0230487	0.0716475	0.114244	-0.161709	-0.000466301	0.0413057	0.0402787	0.543921	0.0208115	0.0163794	-0.0980201	0.0131113	-0.0353255	-0.0104219	0.00676159	-0.0250648	-0.00859935	0.0771111	0.00635951	0.0265769	0.0257628	0.0390057	-0.051293	0.0206647	0.0955471	0.130966	0.0417258	0.0150742	0.108883	0.0238226	-0.00336786	0.0346133	-0.0179233	-0.0533948	-0.0329567	-0.0262108	-0.00388229	-0.0782228	-0.0167819	-0.0347948	-0.0807666	-0.0609619	0.0226491
IMR401	0.0161602	0.0380898	-0.186789	0.0145176	0.022135	0.03585	0.0144463	0.0259209	0.068931	-0.142217	-0.00847854	-0.0179366	-0.00544789	-0.0120409	0.0647376	0.0388809	-0.0812436	-0.00475747	0.0163323	0.0450133	0.0121471	0.0323771	0.0085313	0.175691	-0.013634	0.000327241	0.00995979	0.0313476	0.00355204	0.0576264	0.0244416	0.0817574	-0.00766009	0.0117836	-0.000113719	0.0394187	-0.0594231	-0.00839832	0.00729324	-0.0507243	-0.0586752	-0.0388857	0.0401028	-0.0789164	-0.0469269	-0.0382624	-0.0652296	-0.0517991	0.0218965
IMR402	0.0235847	0.0620402	-0.203268	0.0236537	0.0454361	0.0156527	-0.000380076	0.0701744	-0.0261637	-0.135088	-0.0514579	0.0129782	0.022988	0.0629035	0.00186825	0.0157326	-0.0860364	-0.0327455	0.0888568	0.0198582	0.0412913	0.029709	0.044935	0.0684375	0.243744	0.0514862	0.0373923	-0.00195228	0.0466251	-0.0376455	0.126299	-0.00867466	0.0426135	0.0150766	0.0365851	0.0589425	0.000293885	0.0330812	0.11045	-0.0349778	-0.0176678	-0.0386027	-0.0337444	-0.0384992	-0.0318297	-0.0171451	0.00334054	0.00331425	-0.055315
IMR403	0.0136174	0.0801668	-0.174872	-0.0285135	-0.00543267	0.0801697	-0.0446385	-0.00141064	-0.00585334	-0.00617904	-0.0432467	0.00537169	-0.0222737	-0.0357722	0.031799	0.0193401	-0.136492	0.108735	-0.0170784	0.0561043	0.0616607	-0.0185628	-0.0337916	0.0875084	-0.0463364	0.061586	0.0282513	0.0620335	0.0867075	0.11316	-0.0221898	-0.0224783	0.123833	-0.00268144	0.0538854	-0.0326507	0.073605	-0.00108464	0.722267	-0.00363053	0.0230048	0.0239666	-0.05587	0.0400057	-0.0471679	-0.0141278	-0.0482365	-0.0145618	-0.0738993
IMR404	-0.124333	-0.0938448	0.346677	-0.0704365	-0.0685441	-0.0964979	-0.0939391	-0.0737883	-0.140793	0.0817439	0.15776	-0.103186	-0.0733449	-0.0386233	-0.0995405	-0.0341509	0.0742533	-0.0557155	-0.0104862	0.00550525	-0.0653703	-0.00187804	-0.102569	-0.0932316	-0.0224512	-0.096313	-0.112532	-0.123015	0.176283	-0.0453881	-0.12579	-0.119055	-0.0773278	-0.0819056	-0.0878418	-0.07841	-0.104892	0.0795197	-0.0487406	-0.0647943	-0.0555701	-0.0433943	0.0107464	-0.0291849	-0.0915107	-0.10911	0.107029	0.178064	-0.141201
IMR405	0.032622	0.0197883	-0.109182	0.0749499	0.0272057	0.0495377	0.0780657	0.0211942	0.0526362	-0.0266594	-0.0142086	0.0373608	0.0402292	0.015989	0.0543449	0.0225271	-0.0347992	-0.00440842	0.00735611	-0.00492346	-0.00143278	0.068965	0.0232814	0.035865	0.00176542	0.0670748	0.064667	0.0434418	-0.0372365	0.0243925	0.0450348	0.0331782	0.0355971	0.013077	0.055833	0.0322131	0.146732	-0.00126186	0.00233042	-0.0346166	0.0133252	-0.016935	-0.0139063	-0.000187651	-0.018602	-0.0309489	-0.0173687	-0.00399726	-0.0242629
IMR34	-0.0755862	-0.0825768	0.550767	-0.035324	-0.054207	-0.102051	-0.0322672	-0.0610448	-0.08402	0.313632	-0.0125199	-0.05019	-0.0618408	-0.101367	-0.0428854	-0.0774182	0.0112141	-0.0890082	-0.124992	0.0184259	-0.0698608	-0.0612579	-0.0640923	-0.1352	-0.14941	-0.0846317	-0.0561715	0.00647188	0.0447796	-0.0390188	-0.0810567	-0.0920279	-0.0909665	-0.133023	-0.0846005	-0.11489	-0.142434	-0.136797	-0.121754	0.165559	-0.0352718	-0.0832973	0.191109	0.0402187	-0.0123097	0.00904436	0.145152	0.126947	-0.128989
IMR406	0.0149285	0.0524986	-0.175272	0.0410257	0.0114009	0.0434123	-0.00750177	0.0566195	0.0292176	-0.0733322	-0.0257049	-0.00228842	0.0100823	0.0387248	0.013043	0.0691663	-0.0772815	0.143629	0.00618845	0.0205273	0.0316907	0.0514485	0.0130246	0.254727	-0.0279683	0.0762948	0.0416027	-0.0143859	0.0776309	0.0330814	0.0667082	0.0376175	0.109091	0.0146243	0.082228	-0.0116266	0.109266	0.0212378	0.0901662	-0.05473	0.022014	-0.00842322	-0.0392725	0.0103898	-0.0560085	-0.0412648	-0.0358885	-0.0232253	-0.0234239
IMR409	-0.112779	-0.0671231	0.514164	-0.0268938	-0.068972	-0.083587	-0.0437271	-0.0900338	-0.0926469	0.252181	-0.121069	-0.0916915	-0.111664	-0.0689748	-0.0616639	-0.0993247	0.128538	-0.111328	-0.0882904	-0.0398375	-0.0691034	0.114614	-0.0715978	-0.0970827	0.0994122	-0.088478	-0.0750681	-0.0941685	-0.0325475	-0.100351	-0.0873817	-0.0979989	-0.0550917	-0.107181	-0.0602938	-0.0799002	0.384022	-0.127481	-0.115036	-0.0841089	-0.00907644	0.0483684	-0.0622771	0.0485308	0.0464062	-0.0243123	0.0757335	0.0256575	-0.150718
IMR411	0.0644445	0.043643	-0.0745853	0.0918401	0.0756721	0.0101221	0.0251933	0.0470556	-0.0101517	-0.0379811	-0.030134	0.034066	0.0139162	0.032053	0.0244906	0.0171665	-0.103666	-0.00864761	-0.00343442	0.0385262	-0.0106888	0.00517372	0.0315547	-0.00360963	0.0116912	0.0205176	0.0564734	0.0107546	0.011289	0.0259964	0.0124065	0.0217975	0.0218556	0.0373448	0.0129941	0.0182355	-0.0209362	0.0185204	0.0775333	0.0340939	0.0266152	0.00137179	0.0133716	-0.0211888	0.0165847	0.0234196	0.0541749	0.0382129	-0.0265544
IMR413_1	0.0402787	0.018887	-0.192594	0.0677924	0.073108	0.0310482	-0.0339129	0.101683	0.0236409	-0.099035	-0.0340556	-0.0247451	0.00615817	-0.0197936	0.0459479	0.00102751	-0.143178	0.0695878	-0.0094218	0.0718467	0.0325473	-0.0353409	-0.0287909	0.0143655	-0.0848932	0.0241506	0.0233955	-0.0266319	0.0656209	0.0702948	0.037169	0.126474	0.0711707	0.0310624	0.0494427	-0.0480122	-0.0144702	0.0609892	0.344694	-0.038646	0.00917776	0.0175172	0.0239101	-0.0504894	-0.0595194	-0.0203411	0.0730943	0.024907	0.00263459
IMR414	0.04035	0.0129382	-0.158291	0.0750643	0.0568305	0.0585642	0.00770916	0.0845199	0.0410054	-0.132015	0.0286958	-0.022431	0.00717382	-0.0184239	0.0447798	0.0181558	-0.109523	0.12443	0.0028078	0.0133103	-0.0271696	0.0694925	-0.0162662	-0.0321307	0.0567102	0.0085814	0.00729508	-0.00460484	0.0636855	0.0364881	0.0102088	0.0421457	0.0198349	0.119901	0.024017	0.0204643	-0.00808369	0.0289531	0.0287681	0.00191358	0.0688601	0.0963814	0.00426843	0.0530455	-0.00680152	-0.00899682	-0.0297078	-0.00181718	-0.00473071
IMR415	-0.0383663	-0.00227166	-0.0689748	0.00201395	-0.0492125	0.0147883	-0.0635115	0.0223884	-0.00371492	-0.00663751	0.151536	-0.0564095	-0.0346545	0.0311712	-0.0214241	0.01416	0.0316721	0.108217	0.0954291	0.0149214	-0.0252634	-0.0566766	0.00535294	0.0205925	-0.0490377	0.0170979	-0.00313408	-0.00128216	0.120068	0.0271213	-0.0588871	0.000199372	0.0778109	0.00677558	0.022382	0.00743817	-0.0422983	0.0561203	0.0545187	-0.0684808	-0.0171157	-0.0265415	0.00747307	-0.0139257	-0.104759	-0.0819881	0.024668	0.0428201	0.0518288
IMR41	0.00736825	0.0686648	-0.26558	0.0250845	0.00177494	-0.0196865	-0.00284466	0.0829962	0.0578372	-0.147822	-0.0123128	0.0309938	0.00246307	0.118338	0.0309208	0.0914707	-0.0774641	-0.00286664	0.0395297	0.0527471	0.00677834	0.00658714	0.0368044	0.857266	0.102403	0.00752994	0.00459104	-0.0498039	-0.011083	-0.0336177	0.0243257	0.0483538	0.0632261	0.00747723	0.14626	-0.0230822	0.0325926	0.00500157	0.0710379	-0.0723828	-0.016296	0.00249012	-0.0125416	-0.0547157	-0.0206015	-0.0401489	-0.0714246	-0.0401108	0.00454647
IMR416	-0.00503458	0.0615148	-0.174165	0.0410117	-0.0047258	0.0596881	0.0350973	0.0500542	0.00777909	-0.134728	-0.0495634	0.0132201	0.0132554	-0.0296944	-0.000250662	0.0895145	-0.0450111	0.0305307	0.0507942	0.022579	0.0780671	0.024521	-0.00800084	0.0237645	0.0279104	0.0331365	0.0211675	-0.04875	0.0616223	-0.0214089	0.003896	0.0139362	0.0183618	0.0118953	0.0714133	-0.000544699	-0.0203576	0.024529	-0.0055796	-0.0277714	-0.00756941	0.0101544	0.0125928	-0.0216134	-0.0333584	-0.00745981	-0.0579763	0.0279908	0.101273
IMR417	0.0102769	0.0182776	-0.164579	0.00928352	0.00763461	-0.0194338	-0.00760875	-0.00138697	-0.0164534	-0.0987001	0.047492	-0.0235839	-0.0156988	-0.0370469	0.00219424	-0.00412652	-0.0584428	0.0649649	0.0120426	0.0728308	0.0218453	0.0203556	0.0189967	0.0195991	0.0372608	0.00872696	0.0044896	-0.00381007	0.0746909	0.0169797	0.0169647	0.00280628	0.0182098	0.030571	0.0232773	0.0168915	0.00504646	0.00584447	0.127656	-0.0504104	0.0262156	-0.00433971	0.0342785	-0.0274905	-0.00889876	-0.0318694	-0.0184073	-0.031123	0.0687778
IMR418	0.00102658	0.00342031	0.00512239	-0.0304215	-0.00680951	-0.0626801	-0.0193969	-0.0320618	-0.0340847	0.00820269	0.0150465	-0.0314177	-0.0123186	0.00156868	-0.00139005	-0.0244727	-0.00867221	-0.0060802	0.00261522	0.0456972	-0.00564247	0.013053	0.0194259	-0.00588193	0.0389884	-0.0207675	-0.00198671	-0.00886987	0.0056525	-0.0220761	0.00340586	-0.0227338	-0.0191344	-0.0197578	-0.0154244	0.0218652	-0.0218511	0.0266358	0.0319397	0.00461303	0.000793572	0.00193249	-0.0149879	-0.0214544	0.015965	-0.0153276	0.0246349	0.0215396	0.055455
IMR419	0.0501401	-0.0273804	0.1263	-0.0499493	0.0100196	-0.051399	-0.0146671	0.00158821	-0.00734009	0.0563128	-0.00536658	-0.0266879	-0.0317283	0.00204899	0.00186424	0.0127776	0.0801033	-0.0350513	0.0179688	0.00279721	0.00463531	-0.00895363	0.0243918	-0.0198617	-0.0112302	-0.0262483	-0.000857172	0.000935752	-0.0917238	-0.0453812	-0.0176564	0.00737501	-0.0365965	-0.0425908	-0.0237382	-0.00185299	-0.0295156	-0.00693892	0.00650985	0.0252785	0.00930072	0.0266114	-0.0362273	-0.00793045	0.0615963	0.0314841	0.0150817	0.0495826	-0.0295859
IMR420	-0.19876	-0.209646	1.48283	-0.204298	-0.17142	-0.237855	-0.121327	-0.214673	-0.208847	0.646276	-0.00944822	-0.179148	-0.18773	-0.0921575	-0.187307	-0.203602	0.559993	-0.242342	-0.125638	-0.168609	-0.101611	-0.0444344	-0.177646	-0.27071	-0.148168	-0.198008	-0.176453	-0.168168	-0.161319	-0.229595	-0.240883	-0.260648	-0.179141	-0.281989	-0.197741	-0.152188	-0.231612	-0.165006	-0.205679	0.0741385	-0.0245275	-0.0361961	-0.129017	0.113643	0.027591	-0.0271328	0.22135	0.271551	-0.278899
IMR42	-0.115332	-0.142862	1.09367	-0.159115	-0.112544	-0.18801	-0.092021	-0.168842	-0.135688	0.446522	0.0691992	-0.16985	-0.137294	-0.0178776	-0.140413	-0.164085	0.45538	-0.15732	-0.0487614	-0.14792	-0.0845228	-0.0397401	-0.118947	-0.171759	-0.0807344	-0.145389	-0.124779	-0.144174	-0.0872157	-0.211975	-0.209157	-0.170432	-0.141985	-0.203518	-0.154683	-0.102225	-0.206379	-0.0943264	-0.128626	-0.0117052	-0.0893597	-0.129772	-0.103548	-0.0571314	-0.0461534	-0.124663	0.0946052	0.215277	-0.195943
IMR424	-0.0259518	0.0668619	-0.132638	0.0197994	-0.00976639	0.0681633	-0.0188126	-0.0271099	-0.0378088	-0.0416168	-0.0314087	0.0194525	0.0362497	-0.0369778	0.0836532	0.0201412	-0.0376573	-0.0565489	-0.0446073	0.249313	-0.000218386	-0.0573647	-0.0250817	-0.0427758	-0.0824824	-0.0261442	-0.0237712	0.0947059	-0.0194372	0.0979665	0.00635107	0.00199014	-0.0104642	-0.0555303	0.00144971	0.0429299	-0.0920917	-0.0302662	0.049227	-0.0200045	-0.0902814	-0.0640587	0.0397186	-0.0493771	-0.060886	-0.036876	0.0267538	-0.0414415	-0.0433517
IMR425	0.00115292	0.0110423	-0.166856	-0.00662784	0.00819008	0.0409098	-0.000738056	-0.0253252	-0.0236297	-0.160766	0.0964446	0.00176035	0.0101767	-0.0317108	0.0116028	0.0102398	-0.0750034	-0.0228928	0.000439752	0.075452	0.0443565	-0.0147375	-0.00694815	0.0258206	0.191743	-0.0168638	0.00817318	0.00306065	0.138163	0.0628632	0.0201171	-0.0193613	0.0069611	0.010115	-0.00249054	-0.0114142	-0.0814538	0.18966	0.0337186	-0.0257744	-0.0363813	-0.0348292	0.00756637	-0.0531403	-0.0354929	-0.0184474	0.0187411	0.0875332	-0.00957766
IMR427	0.0654691	0.0384114	-0.171712	0.0382114	0.0172037	0.00518555	0.00485234	0.0202223	0.019557	-0.0747299	0.0157464	0.0264145	0.0569636	0.250864	0.00668751	0.0168926	-0.0583761	-0.058381	0.00750566	0.00809264	0.00621243	0.0116872	0.0343498	0.0664103	0.153185	0.0166434	0.0354242	0.0146712	-0.0177281	-0.018071	0.0646022	0.0320883	0.0121383	0.0224338	0.0328464	0.691449	-0.00556962	0.00201579	-0.0170559	-0.0505798	-0.0584127	-0.0478304	-0.0579634	-0.053511	-0.0560487	-0.0514566	-0.0487363	-0.0548417	-0.0126043
IMR428	0.10266	0.0643881	-0.106546	0.0421733	0.0581127	0.0521737	0.0243368	0.0162755	0.0617054	-0.0591999	-0.0116907	0.0711008	0.0513641	0.0135492	0.057512	0.00922741	-0.00678431	-0.0310468	0.0163663	0.000191372	0.00592485	0.00626484	0.0514144	0.00881349	0.0206911	0.0397281	0.0683064	0.0332112	-0.0254523	0.0301566	0.0397619	0.0649704	0.0363444	0.0478793	0.0638989	0.253698	-0.0212616	-0.0311464	0.0259188	-0.0231275	-0.00375181	-0.0443997	0.0274473	-0.0434109	-0.0217501	-0.0150332	-0.0214021	-0.0271534	0.0455388
IMR429	-0.0116557	-0.0472124	0.368049	-0.0374378	-0.0416836	-0.0584234	-0.0277707	-0.0723659	-0.0562103	0.181967	0.0323468	-0.0365453	0.000260083	0.0278992	-0.0334311	-0.059819	0.187225	-0.108946	-0.0232877	-0.0537457	-0.0185018	0.0113486	-0.0211732	-0.0798868	-0.00957857	-0.0449588	-0.0217515	-0.0556662	-0.0775007	-0.0858704	-0.0370162	-0.0594965	-0.0252654	-0.0698003	-0.0527774	0.743816	-0.0750807	-0.0305482	-0.0761793	-0.0222342	-0.0282375	-0.0484641	-0.0814382	-0.0243392	-0.0210929	-0.0438274	0.0669601	0.073072	-0.0855976
IMR2	-0.00600766	-0.0193725	-0.14427	0.041042	-0.00115427	0.00671765	0.0574375	-0.00433279	-0.010133	-0.154765	-0.0666491	0.0650707	0.0433863	0.00917162	-0.013146	-0.00878394	-0.107307	0.0258983	-0.0539965	0.0276851	-0.0397673	-0.00861841	-0.000474924	-0.0214742	0.0962869	-0.0178862	0.0150005	-0.012776	0.168362	0.0325074	0.0394568	-0.0147767	0.0116637	0.0264448	-0.0144908	-0.00452783	-0.0948116	-0.0105581	-0.0341745	0.202263	0.0541377	0.0939942	0.0504555	0.0083404	0.13376	0.122121	-0.0789574	-0.0819938	0.0835382
IMR430	0.0621811	0.0203682	-0.14065	0.0539872	0.0171619	0.0367789	0.00793863	0.010265	0.021817	-0.0127998	0.0517664	0.0392982	0.0786415	0.0972504	0.0520327	0.0276516	-0.00960763	-0.0697548	0.0409287	-0.0279519	0.0392223	-0.000394832	0.0380264	0.00593116	0.0643172	0.0158344	0.0147841	0.0131538	-0.0513527	-0.0229525	0.0625537	0.0133959	0.0256713	0.0174933	0.00943228	1.37859	0.0103242	0.0144274	-0.0225277	-0.0442473	-0.0622318	-0.0658145	-0.0805512	-0.0501886	-0.0551462	-0.0365662	-0.0549163	-0.0739473	-0.0186662
IMR43	-0.200158	-0.206795	1.45469	-0.197492	-0.172464	-0.225796	-0.121013	-0.214596	-0.197968	0.633074	0.0021973	-0.184736	-0.173251	-0.0885388	-0.180973	-0.198508	0.551807	-0.231759	-0.127508	-0.158439	-0.121011	-0.0442979	-0.173496	-0.265143	-0.137349	-0.20885	-0.172717	-0.154575	-0.155575	-0.222435	-0.243225	-0.259272	-0.16602	-0.262847	-0.194299	-0.137887	-0.221501	-0.162391	-0.199287	0.0669564	-0.0397364	-0.0555365	-0.126343	0.100972	-0.00408471	-0.0409843	0.199531	0.244715	-0.269674
IMR50	0.0401445	0.061602	-0.205359	0.0313014	0.0374432	0.0359308	0.00679541	0.0539777	0.0135913	-0.128384	0.0201094	0.00244738	0.0376002	-0.0196917	0.0256876	0.0805715	-0.0445108	0.0712832	0.0288076	0.0547145	0.0545459	0.0251394	0.0313352	0.0482273	-0.00989381	0.0359977	0.0295765	0.0202145	0.0503774	0.0428339	0.0256438	0.0791823	0.0584061	0.0604976	0.0595782	-0.0136782	0.00168533	0.0250883	0.0671622	-0.0203067	0.0111683	0.0290101	0.00164307	-0.0186343	-0.00742017	0.00313304	-0.0224766	-0.0184305	0.0140685
IMR55	0.0431581	0.0117919	-0.183164	0.0644156	0.0543267	0.0190544	0.0242691	0.090338	0.0257531	-0.106543	-0.0406195	0.0833685	0.0868271	0.000201825	0.0585658	0.0164784	-0.0701813	0.0276113	0.00366822	0.012164	0.0374924	0.0128075	-0.00259829	0.0536608	0.0153116	0.0122748	0.0284587	0.037098	0.00912534	0.417856	0.0357399	0.0127874	0.0322043	0.012104	0.066074	0.0430444	-0.0378551	0.0238524	0.144719	0.00182967	-0.0113151	-0.00940889	-0.0511771	0.00302991	-0.0201651	0.0173016	-0.0126166	-0.0443961	-0.019924
IMR58	0.0276743	-0.0080594	-0.12493	-0.0173486	0.0345344	-0.0415803	-0.0213743	0.000310952	-0.0106831	-0.0677278	-0.0300161	0.0466963	-0.017188	-0.0221283	-0.00378055	-0.020489	-0.0860192	0.0293617	-0.0834078	0.0792504	0.0236022	-0.0224482	-0.0286468	-0.0277493	0.0522384	-0.0011432	0.00246921	-0.0200545	-0.0767113	0.0244027	-0.00972644	0.0284076	-0.0356309	0.00647679	-0.0192314	-0.0401363	-0.0181034	-0.0172464	0.00971817	0.663433	0.409129	0.681587	0.30399	0.479544	0.838568	0.869602	-0.0165323	-0.0100663	0.246063
IMR60	-0.0209825	0.0407272	-0.170341	0.0138498	0.0121419	-0.00949666	-0.100958	0.0562981	-0.0182024	-0.0185871	-0.0201833	0.050509	0.0290607	-0.0514854	-0.0143689	0.0239301	-0.0824426	0.0668162	-0.0130196	0.0608123	0.0694378	-0.0508019	-0.0235946	0.0511379	-0.0709618	0.0150639	-0.0169133	-0.03383	0.0865168	0.0460397	0.0288495	-0.0291023	0.0996212	-0.0150895	0.0759456	0.0306651	0.0141573	0.0170801	0.46569	-0.0424799	0.002924	0.0215331	-0.0542901	-0.022452	-0.0504278	0.00203024	0.0192697	0.0218994	-0.0243355
IMR63	0.0354517	0.0158897	-0.123468	0.0133289	0.0122112	0.0219127	0.00298795	0.0247912	0.0247751	-0.125464	-0.0148611	-0.00926887	0.00162633	0.0740623	-0.0101682	0.0478438	-0.116546	0.0984027	0.0440048	0.0342632	0.0895151	0.0854286	0.0194419	0.139916	0.123935	0.00468649	-0.00285604	-0.00613891	0.0515867	-0.0158039	0.0367686	-0.0184683	0.0340003	0.0319014	0.0471537	-0.0125279	-0.0218941	0.0355049	0.0444681	-0.0275964	0.0441899	0.0607332	-0.0538667	0.0683324	-0.0189003	-0.016433	-0.0776913	-0.0123814	-0.0535995
IMR76	0.000196299	0.0136269	-0.214852	0.0453572	0.0329666	0.0388317	0.0233302	0.0449564	-0.0127821	-0.159893	-0.0210193	-0.0223915	0.0212603	-0.0501966	0.0262277	0.0392658	-0.109956	0.112666	0.128031	0.00567708	0.0677165	0.0466319	0.161367	0.111566	0.0571628	-0.0188238	-0.0415347	-0.0190254	0.0173346	-0.00130474	0.0743449	0.0256003	0.0431286	0.0286943	0.0402873	-0.0332642	-0.0115854	0.0378458	0.055367	-0.00548353	0.0355529	0.0845577	-0.0227826	0.0556229	-0.0243502	-0.0258963	-0.0906958	-0.0251499	0.00481114
IMR3	-0.213885	-0.211196	1.50854	-0.207147	-0.171317	-0.250029	-0.118392	-0.229326	-0.214941	0.690585	-0.00946389	-0.179754	-0.187863	-0.0968949	-0.186083	-0.210936	0.576916	-0.246253	-0.130612	-0.168388	-0.141466	-0.0366593	-0.186869	-0.271316	-0.152846	-0.197611	-0.18184	-0.172315	-0.172725	-0.232384	-0.243259	-0.267805	-0.186593	-0.277342	-0.207082	-0.146715	-0.235936	-0.171396	-0.218444	0.0694011	-0.029855	-0.0334377	-0.137945	0.115811	0.0128201	-0.0347622	0.216495	0.266577	-0.278738
IMR77	0.0276044	0.0254535	-0.201609	0.0816185	0.0179977	-0.0356892	0.0353929	0.0486381	0.0346931	-0.102325	-0.0523959	0.0436163	0.064486	-0.0219032	0.0133836	0.0447181	-0.00469937	0.156128	-0.00586534	0.0446533	0.0379924	0.0284169	0.0522009	0.231341	0.00318115	-0.0113647	0.0238829	0.031991	-0.0228952	0.0142402	0.0323445	0.0384893	0.057198	0.0397536	0.0619704	0.0218247	-0.0166388	0.0489051	0.0451788	0.0234591	0.0360475	0.00100659	0.0494223	-0.00254926	0.00305788	0.0179196	-0.0465848	-0.0600678	0.00625009
IMR82	0.00465883	0.0579285	-0.241258	0.0134039	0.0273955	0.0243486	0.00861091	0.0848905	0.0223712	-0.151181	-0.00805771	0.013116	0.0126792	0.0164149	-0.00112199	0.0459121	-0.0452332	0.170011	0.055943	0.0604844	0.0488658	0.0325028	0.0264813	0.268066	0.0298131	0.0244745	-0.01972	-0.0270753	0.0362573	0.0625328	0.0609832	0.0412178	0.0787541	0.0113781	0.073434	0.0176477	-0.0284885	0.0323338	0.0906974	-0.0286428	0.0438518	0.0295862	-0.00893581	-0.00890998	-0.00159124	-0.0127577	-0.0547752	-0.00664044	0.0411449
IMR87	0.0247743	0.0989374	-0.18089	0.054885	0.0381267	0.109859	0.0460195	0.10418	0.127654	-0.0578793	-0.0201676	0.00690823	0.105863	0.049515	0.101092	0.0421832	-0.0987167	0.00332547	-0.0176666	0.00540734	0.0141509	-0.0080551	-0.0226346	-0.0392074	-0.0214276	0.0394552	0.0225283	0.132802	-0.0643249	0.10065	0.116865	0.119115	0.029284	0.029782	0.0558351	0.0199979	0.0548974	0.0189254	-0.0368573	0.0181502	-0.0217901	-0.0312749	-0.0359189	-0.02704	-0.0540714	-0.00958119	-0.0711936	-0.0613634	0.00194448
IMR91	0.0215606	0.0663313	-0.264431	0.0984748	0.00557964	0.0230719	0.0101673	0.118141	-0.0143769	-0.134161	0.0160446	0.019217	0.0291679	0.0131906	0.0112352	0.00550463	-0.0362992	0.119452	0.0397931	0.0622178	0.0922679	0.0425582	0.0135186	0.0628721	-0.0254676	0.0204239	0.0138847	-0.0401562	0.0752919	0.0480945	0.164528	0.0426561	0.119973	0.0779165	0.0962969	0.0569774	0.0173926	0.0404414	0.0857615	-0.0362346	0.0191438	0.0157381	-0.00271679	-0.00941935	-0.0422938	-0.0351048	-0.0386997	-0.041795	-0.00433833
IMR97	0.0212116	0.0419608	-0.162615	0.00658437	0.0353902	0.0066102	0.0173139	-0.00597476	0.0166731	-0.0797976	0.0340511	0.0202844	0.0363735	0.0834895	0.0300679	0.0356694	0.00118413	0.0358245	0.0802275	0.0271055	0.0134801	0.0272179	0.0502346	0.0592179	0.0183309	0.0322921	0.0240413	0.0313822	-0.0165395	0.00814244	0.0484386	0.0272567	0.0542874	0.048057	0.0474917	0.0166713	-0.0249793	0.0376135	0.0500589	-0.0223597	8.51665e-05	-0.0161871	-0.00159032	-0.0376853	-0.0251137	-0.0140293	-0.0208703	-0.0102138	0.0257674
IMR98	0.037175	0.0435231	-0.172444	-0.0141631	0.0423825	0.051907	-0.012818	0.0492376	0.00885115	-0.0643063	0.0503686	0.00850809	0.0323288	0.0410223	0.0229542	0.0385892	0.00953388	0.133768	0.0920595	0.0639623	0.0228923	0.0185696	0.0353892	0.0534027	0.0730711	0.021342	0.0177539	-0.0158657	0.0291705	0.00787516	0.0774457	0.036964	0.0703689	0.0509178	0.0510607	0.0208896	-0.0130293	0.096013	0.0760559	-0.0302997	0.0400701	0.0175417	-0.0183244	-0.00684855	-0.0173541	0.0019932	-0.0209015	-0.00457902	-0.00914514
IMR99	0.0172087	0.0450405	-0.116922	0.0273703	-0.0452807	0.0118737	0.0738074	-0.00195074	0.0187494	-0.0730586	0.00360689	0.0558256	0.027649	0.0110225	0.0363347	0.00776311	0.0119955	-0.0239531	0.0429959	-0.00640774	0.0603533	0.0352553	0.0399756	0.0808302	0.0417138	0.0540814	0.0589923	-0.0253262	-0.00826598	-0.0148061	0.053348	-0.0130439	0.0522913	0.00132307	0.00601062	0.0686202	0.0226021	0.0369159	0.0147751	-0.047669	-0.0483013	-0.0408472	0.0101654	-0.055676	0.00529267	-0.0156122	-0.0684895	-0.00258952	-0.00143063
IMR100	0.0212724	0.0443235	-0.159603	-0.0119463	0.023765	0.0351781	0.01525	0.0354007	0.00593315	-0.128842	0.0135727	0.0320314	0.0221513	-0.0141882	0.0473629	0.0169026	-0.00654577	-0.0263817	0.113635	-0.00877733	-0.00322093	0.01394	0.0763827	0.113932	0.0294287	-0.061077	-0.010543	-0.0518354	0.00364748	0.00973785	0.00848334	-0.0230272	-0.0448068	0.108024	-0.00214302	0.0216899	-0.0714269	-0.0120212	0.0313511	-0.0378213	0.0175572	0.0440751	-0.0148092	0.0101235	0.0285381	0.00403295	-0.00652641	0.0109175	-0.0262872
IMR102	0.0316072	0.0474577	-0.216139	0.00192972	0.0158033	-0.030683	0.0107706	0.0293867	0.0352727	-0.0788452	0.0245567	0.0484454	0.0244002	-0.033895	0.0430015	0.04034	-0.0733512	0.137112	0.0202703	0.0261101	0.0677283	0.013415	0.0358415	0.0773453	0.0752941	0.051895	0.0558025	0.0178744	0.130726	0.131858	0.0606639	0.00188577	0.0745985	0.00875709	0.0762428	0.0450093	0.0208879	0.0412218	0.199626	-0.0137346	0.0513823	0.0140986	-0.0358144	0.00487678	-0.025991	0.00250456	-0.0236953	-0.0299188	0.0551087
IMR103	-0.0227502	0.00962611	-0.131089	0.102325	-0.0400887	0.0171247	0.0402818	0.0568912	0.0410575	-0.135859	-0.0521107	0.0349304	0.0380938	-0.0382618	0.0244107	0.0717399	-0.080492	0.00189621	0.165935	0.0183202	-0.00982434	0.195436	0.161793	0.150768	0.0104899	-0.006948	-0.00121083	0.00707437	0.0206524	-0.0299172	0.00140776	-0.0417889	0.0617328	0.0500725	0.0509827	0.0116042	0.00507104	-0.00794183	0.0201441	-0.0205213	-0.000437258	-0.00921384	-0.0459652	0.0153242	-0.0148943	-0.0366255	-0.103432	-0.0492769	-0.0517773
IMR4	0.0422559	0.0244645	-0.246451	-0.0259622	0.0713668	-0.00970569	-0.00826829	0.0186698	0.0170011	-0.139966	0.114588	0.0449881	0.060841	-0.0293255	-0.00537073	0.0511067	0.00487631	-0.0164942	0.0622	-0.0311742	0.0766063	-0.0423939	0.0568778	0.100624	0.0305811	0.00794939	0.0138636	-0.0274877	0.0143613	0.0557461	0.0485305	0.050839	0.0117662	-0.0106359	0.00497053	-0.0115078	-0.0852658	0.386105	0.104981	-0.0622839	-0.0449739	-0.0441891	-0.00338708	-0.0864626	-0.0367669	-0.0296369	0.128544	0.185945	-0.00205757
IMR105	-0.000777549	0.0280575	-0.087928	0.00879382	0.00844338	0.0454716	0.00830935	0.00780276	0.00164845	-0.0194526	0.00905188	0.00325308	0.00789206	0.00312874	0.0262572	0.0195823	-0.0551551	0.00391983	0.0149761	0.0494411	0.0234213	0.0700927	0.000564712	0.0843275	0.0516443	0.00499112	0.0191092	0.0154722	0.0324735	0.016431	0.0226722	0.0032019	0.0171889	0.0355702	0.0159412	0.0137459	0.0459894	0.0237103	0.000507071	0.0548653	0.0391826	0.0325898	0.01443	0.0204169	0.0301555	0.0251272	-0.0148835	0.00267839	0.0305737
IMR108	-0.00852327	0.0260958	-0.0983887	0.00665507	0.0102	-0.0201736	-0.0144277	-0.0129276	0.0425949	-0.0484458	0.0419125	-0.0187757	0.00728787	0.0565286	0.00416944	0.000268531	0.0310013	0.0619233	0.0701466	0.0466531	-0.00368325	0.0464703	0.0563845	0.104085	0.0418329	-0.00045278	-0.0130121	-0.0178885	0.0285641	0.0196042	0.0472109	0.0584314	0.0276806	-0.0191561	0.0304463	0.0264214	-0.043028	0.0373891	0.0238654	-0.0517404	0.00523167	-0.0353572	0.00255282	-0.0372014	-0.0347224	-0.0443543	-0.0440538	-0.00654284	0.0677429
IMR109	0.0727769	0.0830204	-0.169421	0.0323576	0.025987	0.0134377	0.0299254	0.0454135	0.0894859	-0.0583329	-0.000199945	0.0670101	0.0576021	0.0432184	0.063868	0.0303976	-0.05036	0.042829	0.00165183	0.0348774	0.0164123	0.00170194	0.0241875	0.0440306	0.00692098	0.065797	0.0691144	0.041751	-0.0082955	0.0701545	0.0771629	0.013663	0.0818902	0.0440837	0.0448759	0.0296369	0.0025645	0.0282103	0.0423083	-0.0232639	-0.011915	-0.0284823	-0.0227387	-0.0187585	-0.0480917	-0.0116283	-0.0364707	-0.0342542	0.00963579
IMR112	0.0201409	0.0855689	-0.231265	0.0586915	-0.00923782	0.0979072	0.0160071	0.056579	0.0150122	-0.109611	0.00895889	0.065191	0.0363061	-0.0255303	0.042395	0.0717228	-0.0738397	0.00701397	0.0363077	0.02934	0.0405624	0.014166	0.0217783	0.535508	-0.0198049	0.0218961	0.0276333	0.0499064	-0.0252239	0.0904092	0.0909844	0.0309077	0.0383434	0.0647516	0.0877356	-0.00523378	0.0331479	0.00632416	0.0195959	-0.005488	-0.00582522	-0.0507816	-0.0163538	-0.0155017	-0.0464285	-0.012385	-0.050212	-0.038198	-0.00127246
IMR114	0.0218111	0.0514135	-0.155523	0.0127319	0.0530469	0.0366022	0.0308981	0.0132164	0.0349789	-0.0948385	0.0348867	0.0300323	0.03113	0.0138542	0.0335005	0.0643039	-0.0220017	0.00284116	0.0470672	0.0446441	0.0386324	0.0444023	0.0392661	0.0401045	0.0267212	0.0183726	0.0434096	0.0186431	0.0252566	0.0403182	0.0185834	0.0143406	0.0406629	0.0431676	0.0362281	0.0143788	-0.0376594	0.123734	0.0693681	-0.00806724	-0.0104112	-0.019837	-0.00577142	-0.0232748	-0.00332559	-0.0126034	0.0339694	0.0695918	0.0291409
IMR115	0.0486871	-0.00628739	-0.0868014	0.0219607	0.0167705	-0.0199183	-0.0133461	0.0102278	0.0507	0.0385112	0.0952866	0.036192	0.0276693	0.0517672	-0.00112322	-0.0183628	0.0267711	-0.00640359	0.0760679	0.0370519	0.0101468	0.0334459	0.108814	0.048507	0.0933183	-7.9439e-05	0.040362	0.0180744	0.0158938	-0.0259407	0.00809925	-0.00245887	0.0613418	-0.0313542	0.0775052	0.0574266	0.0174876	0.0616659	0.0067095	0.00859815	-0.0318142	-0.0414761	-0.020151	-0.0204793	-0.0545342	0.00199628	0.0381224	-0.013252	-0.0249597
IMR116	0.0450036	0.0355931	-0.184977	0.0214642	0.0228254	0.00927275	0.0285935	0.0225389	0.0903377	-0.104521	-0.0082603	0.0309148	0.0464136	0.0245343	0.0385735	-0.00233346	-0.0391795	-0.0129202	0.00657607	0.00852053	0.03981	0.00585892	0.0424505	0.00769932	0.048025	0.035899	0.0584571	0.0277295	-0.0239695	0.0296917	0.0527537	0.0498093	0.0135106	0.0393875	0.0848585	-0.0098225	-0.020133	0.0448797	0.0162466	0.134642	0.0293071	0.0378826	0.0410293	0.00399007	0.0975973	0.118951	-0.0285364	-0.00837757	0.054104
IMR5	-0.202472	-0.206453	1.51217	-0.206181	-0.180326	-0.235606	-0.119373	-0.219212	-0.213208	0.648348	-0.00767163	-0.177962	-0.179815	-0.0968142	-0.182756	-0.203714	0.589568	-0.238676	-0.12876	-0.171022	-0.131706	-0.031975	-0.181358	-0.276547	-0.143499	-0.200304	-0.173142	-0.166982	-0.172881	-0.221916	-0.238575	-0.265541	-0.175594	-0.277969	-0.205821	-0.140791	-0.230013	-0.167656	-0.203017	0.0572645	-0.0360895	-0.0406757	-0.138927	0.0981858	0.0163831	-0.038872	0.226314	0.268547	-0.276237
IMR121	0.0505597	0.103711	-0.144304	0.0390606	0.0227745	0.0196686	0.0238799	0.0519985	0.0559957	-0.094479	-0.0408907	0.0483931	0.0404016	-0.0116964	0.0426541	0.0595285	-0.0047032	0.0203167	0.0304287	0.0313107	0.0895138	0.0683702	0.0438751	0.105446	-0.0188965	0.00751811	0.0147308	0.00448345	-0.0290372	0.0351887	0.0512864	0.0160575	0.112969	0.0397498	0.157226	0.0209945	0.0270328	0.0351494	0.0704949	0.0205633	-0.00161168	0.00631463	0.00184765	0.00730337	-0.0128816	0.0150237	-0.0370863	-0.0108483	-0.0263333
IMR127	-0.0234028	0.0191841	-0.151809	0.0208138	0.00269807	0.0266237	-3.28732e-05	0.00695618	0.018036	-0.0887634	-0.0070811	-0.00402677	-0.0111329	-0.00415112	0.0229908	0.0138961	-0.0675698	0.0381907	0.00852254	0.06996	0.0308376	-0.00718593	0.0154767	-0.0186842	0.00334499	0.0270446	0.0137771	0.0491529	0.0417195	0.0741922	0.0322723	0.0234258	0.0103812	-0.00322677	0.00270022	0.0170898	-0.027807	0.0245163	-0.00919264	-0.0147996	-0.00746412	-0.0294024	0.0272763	0.00776618	-0.0434638	-0.0162077	-0.0657208	-0.0377712	0.219597
IMR128	-0.027147	0.00428502	-0.201294	0.00638688	-0.000573901	0.0741096	0.00472199	0.00752057	-0.0142152	-0.101125	-0.0167863	-0.00464281	-0.0346491	-0.0258966	0.0195418	0.019005	-0.0995849	0.027246	0.0170547	0.0907095	0.0248507	-0.0245049	-0.00201929	-0.0358851	0.0229731	0.0344554	0.0118626	0.074388	0.0246957	0.0971845	0.033899	0.00274264	-0.0114233	-0.00183609	0.00367776	0.0419708	-0.00310303	0.0215394	-0.000306302	4.78216e-05	-0.00542421	-0.0216965	0.0235911	0.0271582	-0.0424272	-0.00124219	-0.0791443	-0.0723832	0.27753
IMR131	0.0198738	0.0619295	-0.204795	0.0611393	0.0424334	0.0108794	-0.000903897	0.0745494	0.0462032	-0.109288	-0.0114934	0.0438534	0.0456004	0.00259156	0.0242445	0.0935295	-0.0882718	-0.0330332	0.0888052	0.0297221	0.0894597	0.00386527	0.0330202	0.0544569	0.00577915	0.0437028	0.0365144	0.0293952	0.0246767	-0.0020485	0.00820607	0.0166527	0.0197798	0.0510867	0.0592565	0.0119102	-0.00790263	0.0620088	0.0942852	-0.0206284	0.000813095	-0.023427	0.00114432	-0.0312913	-0.0116372	0.00900854	0.0118469	0.0135322	0.0541171
IMR132	0.032549	0.0714176	-0.203157	0.0311424	0.0200502	0.0205445	0.0142502	0.0713479	0.00900577	-0.0914783	-0.0084976	0.0169847	0.0248108	0.0412359	0.0164395	0.0608767	-0.0571821	0.0285703	0.0728553	0.0400364	0.0408122	0.0480576	0.0346585	0.0821234	0.0669105	0.0781567	0.0591051	0.00252639	0.0499824	0.0236113	0.0862764	0.0105002	0.0564175	0.035786	0.0369913	0.0103614	0.014452	0.0500133	0.0857719	-0.00270034	0.0227546	0.0124434	-0.0113234	-0.00273953	-0.00368372	0.00563005	-0.00280455	0.0100357	0.000984006
IMR7	-0.123829	-0.0826	0.817577	-0.104461	-0.0829143	-0.110632	-0.0322314	-0.138975	-0.0792035	0.2213	-0.0524412	-0.08356	-0.0936172	-0.104637	-0.066517	-0.120586	0.299862	-0.110102	-0.114214	-0.0976323	-0.0645722	0.0283125	-0.104073	-0.167567	-0.0570065	-0.0824712	-0.0632772	-0.0889291	-0.0346856	-0.0838388	-0.139511	-0.147059	-0.0841433	-0.157303	-0.11803	-0.100099	-0.151488	-0.086298	-0.101061	0.101085	0.0380678	0.0139459	-0.0815313	0.154814	0.052531	-0.00886217	0.0877603	0.15667	-0.103515
IMR133	-0.0623856	-0.0918632	0.765346	-0.140106	-0.0703988	-0.175788	-0.0694704	-0.120735	-0.0878765	0.296437	0.146285	-0.0705133	-0.0796852	-0.0175779	-0.14271	-0.117572	0.507087	-0.152004	0.0171105	-0.162021	-0.00820418	-0.0449293	-0.0785136	-0.0965618	-0.177819	-0.125376	-0.0896565	-0.156741	-0.173441	-0.114704	-0.112948	-0.131828	-0.0600597	-0.126314	-0.0875717	-0.0684015	-0.159689	0.187267	-0.0785122	-0.144438	-0.0572478	-0.0276018	-0.121662	-0.0250194	0.0336474	-0.0553085	0.256327	0.321224	-0.147364
IMR136	0.0730256	0.0739438	-0.21031	0.0674286	0.55282	0.0292089	0.0671802	0.0664966	0.11169	-0.115748	-0.0610379	0.0597041	0.0734323	0.0363845	0.0923876	0.029879	-0.107716	0.0396545	-0.0426602	0.0233219	0.0462894	-0.0317503	0.029512	-0.061486	0.0359128	0.041434	0.0678285	0.140919	0.0201652	0.00235209	0.0513243	0.136439	-0.0226231	0.0841714	0.0529743	0.0228621	-0.0614015	0.0184845	0.0865865	0.00915117	0.00769255	0.0127268	-0.00738066	-0.0198673	0.0207392	0.0183669	0.0125292	-0.015591	0.0126584
IMR137	0.0230042	0.0732638	-0.204557	0.0538821	0.0301004	0.121723	-0.00025236	0.0620393	0.0256072	-0.102144	-0.014029	0.0567223	0.0343297	-0.0177093	0.0555869	0.0688611	-0.0972997	0.0131824	0.0160938	0.0388726	0.0195222	0.022046	0.0180902	0.314623	-0.0105083	0.0467152	0.0382283	0.0798013	-0.0394766	0.0999419	0.0731313	0.0655242	0.0484073	0.0192178	0.0879429	0.0151587	0.0417362	0.0190439	0.0336141	-0.0017394	-0.00490962	-0.0341074	-0.011838	-0.0101596	-0.037368	-0.0089315	-0.0541951	-0.053041	0.0086143
IMR145	0.0103569	0.0442088	-0.144136	0.0131409	0.022765	0.0419099	0.00356725	0.00595267	0.00935974	-0.081681	0.0216619	0.00984297	0.0160165	0.0384618	0.035385	0.0355565	-0.0290884	0.0201301	0.0250482	0.0763341	0.0224565	0.0393814	0.0119353	0.0725619	0.0516239	0.0259821	0.0302437	0.0171634	0.0356402	0.0378942	0.034869	0.0035946	0.0405998	0.0178435	0.0262494	0.0273002	-0.0259184	0.0542626	0.0470541	0.00526732	0.0113044	0.00477056	0.00242833	0.00463792	-0.00380191	0.00350515	-0.020747	-0.00153252	0.0571127
IMR149	0.00629173	0.0458096	-0.106946	0.0339235	0.00128864	0.0608038	0.0157918	0.0188264	0.000631883	-0.0417167	0.0263318	0.0141587	0.00557703	-0.00414404	0.0345069	-0.00752145	-0.0915842	-0.00642203	-0.0254664	0.0661307	-0.0314223	0.0159573	-0.0117248	-0.0140735	-0.00980958	0.0410987	0.030192	0.0361753	0.0802672	0.0498236	0.0280889	0.0298071	0.0136345	0.0134832	-0.00260458	9.88469e-05	-0.00507686	0.0020364	-0.0176846	-0.00564431	0.0219353	0.0123325	0.0896684	0.032503	-0.00491608	-0.0137217	-0.0196774	0.00915747	0.13249
IMR151	0.0282658	0.0468312	-0.0695084	0.09131	0.029814	0.0310166	0.0390643	0.115108	0.068111	-0.077465	-0.0452422	0.0643448	0.101917	0.00767842	0.0114481	0.0328671	-0.110157	0.00327567	-0.0464005	0.00447223	-0.00277888	0.0210514	-0.0318917	-0.0580848	0.0159418	0.0322048	0.0354041	0.0991689	-0.00777367	0.0119505	0.044574	0.0347241	0.0662993	0.105279	0.0544869	0.0231943	-0.0321491	-0.0167139	-0.0043866	0.109465	0.0571301	0.0260436	-0.0278829	0.0848728	0.0154054	-0.0121689	0.0025917	-0.00711399	0.000832301
IMR8	-0.04726	-0.0418562	0.182827	-0.0392232	0.00233119	-0.0356561	-0.00771834	-0.0301807	-0.000745436	0.0830926	0.0740598	-0.0242837	-0.00559774	-0.0277132	-0.0202843	-0.0536366	0.0930722	-0.00608774	-0.0584789	0.00886067	-0.0574703	-0.0135139	-0.0536495	-0.0834429	-0.0438254	-0.00507547	0.00615064	-0.0228653	0.24946	0.0124436	-0.0225709	-0.0333651	-0.0341923	-0.0446131	-0.0357941	-0.0346252	-0.0670686	0.00526272	0.00112326	-0.0520545	0.0130034	0.0206936	0.0345231	0.00220547	0.0139508	-0.0152761	0.0514229	0.0905274	0.087968
IMR153	0.0472003	0.0328911	-0.0261393	0.0111485	0.0722388	0.078104	0.0764723	0.0419697	0.082914	-0.0856211	-0.0541656	0.0241993	0.150539	0.0176417	0.0607193	-0.00255664	-0.0795369	-0.0474935	-0.0596324	-0.0159012	-0.013768	-0.00292228	-0.00463526	-0.0520759	0.10216	0.0792922	0.0484955	0.209054	0.0383694	-0.0350413	-0.00530987	0.0870054	-0.0241908	0.127519	-0.00985708	0.0232421	-0.0641497	-0.0390351	-0.0173234	0.00339295	-0.00815824	-0.0221287	-0.0552798	-0.024268	-0.0329439	-0.00267775	-0.0350158	-0.0591226	-0.00342842
IMR154	0.108008	0.0822487	-0.192975	0.0682378	0.081049	0.122622	0.0799117	0.0667746	0.0777363	-0.0889692	-0.0379777	0.107966	0.135623	0.0157102	0.0814517	0.0512865	-0.040744	0.0123108	0.0293872	-0.00874352	0.0269726	0.0247746	0.0490898	0.0134534	-0.0244235	0.104805	0.0996827	0.101299	-0.103501	0.0604706	0.0361389	0.132172	0.0422237	0.11756	0.00939986	0.0143461	-0.0132575	0.0275566	-0.00207986	-0.0187828	-0.00536811	-0.0283687	0.00664924	-0.0564182	-0.0200022	-0.0142887	0.0217194	-0.0102372	0.020078
IMR155	0.118306	0.0411399	-0.224227	0.0961834	0.148775	0.0485794	0.0456493	0.0650327	0.0933466	-0.103991	-0.0478645	0.125524	0.0670697	-0.00509545	0.0768178	0.0633555	-0.0532277	0.0224321	0.0174347	-0.0225257	0.0250536	-0.02442	0.0546075	0.0112984	0.0215825	0.0380815	0.0697289	0.00459211	-0.0455134	0.0376582	0.0816727	0.145245	0.0346388	0.117294	-0.00166732	0.0496693	-0.0577305	-0.00694185	-0.0181638	0.0270462	0.0271221	0.0341041	0.00915686	-0.00728414	0.0303123	0.04783	-0.0196845	-0.0689932	0.0422986
IMR156	0.0286027	0.0419743	-0.0486913	0.0385872	0.04467	0.0580309	0.0182127	0.00655117	0.0368127	-0.000400978	-0.0140374	0.0527004	0.0360329	0.0282595	0.0415315	0.0306071	-0.0424188	-0.0137986	0.014964	0.0262337	0.0163857	0.0350812	0.0314795	-0.0498391	0.0220628	0.00415269	0.0467779	0.0845145	-0.050581	0.0328857	0.0645648	0.0121609	-0.00531017	0.0392764	0.0172275	0.00529376	0.0016526	0.00740836	-0.00180688	0.0191455	0.00647294	0.00920543	-0.0175124	0.0235919	0.0103714	0.0144913	-0.00238326	-0.00648198	0.00482851
IMR157	0.0278417	0.0561456	-0.0970231	-0.0191879	-0.0338214	-0.0714546	0.00936589	-0.057185	-0.0129355	0.0258106	0.099407	0.0289803	0.0155589	0.186678	-0.00502967	0.04649	0.0660088	-0.0447782	0.079421	-0.021803	-0.0068032	-0.0192707	0.0522611	0.0816067	0.0168752	0.0556252	0.0427118	0.0230211	-0.0548832	0.0146546	0.0267388	-0.00453567	0.0167109	0.0211043	0.0180601	0.0990842	-0.00341689	0.0493195	0.0412846	-0.036859	-0.011286	-0.0468581	-0.0287791	-0.0426232	-0.0229101	-0.0164883	-0.0442227	-0.00181302	-0.0237903
IMR158	0.0371527	0.0672272	-0.193182	0.0868583	0.07553	0.083815	0.0316025	0.0498055	0.054452	-0.101689	0.0541237	0.0559386	0.0681322	-0.00450509	0.0757556	0.128161	-0.103159	0.00537521	0.0288849	0.0352559	0.0707949	0.0422147	0.035603	0.00858356	-0.00993455	0.0796324	0.0845432	0.190862	-0.00408057	0.0517644	0.0305018	0.0997989	0.0117389	0.1049	0.035752	0.045538	0.0186426	0.0230409	0.0833522	0.00013281	-0.0232816	0.0106729	0.0166527	0.040759	-0.0339022	-0.0104825	-0.0622384	-0.0408401	-0.030651
IMR9	0.0768702	-0.0317543	-0.0992247	0.0216957	0.0180991	0.0266793	0.0421636	-0.00809752	0.0209836	-0.110132	-0.0243186	0.0163911	0.0238631	0.0666115	0.0376836	0.0542039	-0.129014	-0.0226632	-0.0482589	0.0324784	-0.0165005	-0.012029	0.0219066	0.0585117	0.0953551	-0.00276428	0.0182003	0.0155666	0.0559991	0.00371787	0.0140905	0.0396531	-0.0432721	0.00603613	0.0255969	0.0511414	-0.0284596	-0.0247695	-0.0117929	-0.0473235	-0.0689672	-0.0692448	-0.0169928	-0.0885592	-0.0580453	-0.0744056	-0.0818959	-0.100219	0.0147325
IMR171	0.0485828	0.0435989	-0.132706	0.0498912	0.0769265	0.0650854	-0.000229764	0.0542121	0.0363126	-0.0772151	-0.0359621	0.023044	0.0458614	-0.0352159	0.0490582	0.0169453	-0.0312328	-0.00839662	0.014995	0.0318717	0.0207253	0.0308037	-0.000832887	0.0118687	-0.0126695	0.00377059	0.0257385	0.0677246	-0.0808867	0.0720476	0.01673	0.0493751	0.0166766	0.0823337	0.0532022	-0.000341192	-0.0225739	-0.0087323	0.00300486	0.285243	0.216559	0.249687	0.0371129	0.213611	0.245424	0.210118	-0.0175796	0.0201675	0.0632312
IMR172	0.00588426	-0.00388029	-0.0704653	0.0458514	0.0392447	0.134527	0.0802483	0.0316987	0.0974908	-0.0998465	-0.0754145	0.0420813	0.0639543	-0.0134046	0.0176327	-0.00887325	-0.137969	-0.00393746	-0.0656539	0.00257096	-0.00763119	0.0144285	-0.0251759	-0.0897326	0.0982043	0.0849569	0.0692104	0.0331119	0.103114	-0.0171594	0.0470403	0.0669369	-0.0135685	0.163697	0.0283871	-0.0154179	-0.049927	-0.0225106	-0.0195675	-0.0356212	-0.0268102	-0.0452072	-0.0643114	-0.0541339	-0.0372538	-0.0395081	-0.0325383	-0.102209	0.0123878
IMR174	0.0792683	0.0970664	-0.202592	0.0311762	0.146448	0.0701558	0.135867	0.0933375	0.131154	-0.135474	-0.0127133	0.0387972	0.0444985	0.0083361	0.112441	0.0535329	-0.0302938	0.0584686	0.032991	0.0192949	0.0500532	0.00524227	0.0987299	-0.0050166	0.0155961	0.0660912	0.0600833	0.115703	-0.069265	0.0406431	0.0472384	0.124031	-0.00369093	0.0600184	0.0229192	-0.0119737	-0.0660777	0.015933	0.0212959	0.0188761	0.0354778	0.037207	0.0318547	0.0156498	0.0474031	0.0250817	-0.0505776	-0.0359077	0.0200816
IMR175	0.122693	0.0680133	-0.186966	0.104937	0.101164	0.0555038	0.0724637	0.10613	0.0534674	-0.163701	0.00480101	0.0931995	0.102855	0.0207746	0.057714	0.0266635	-0.0610586	0.0343142	-0.0146538	-0.00527267	0.0126191	0.0169725	0.0171482	-0.00969416	0.0478656	0.0186236	0.0432474	0.0283374	-0.0367003	0.0101144	0.136227	0.0859478	0.0304082	0.115188	-0.0166987	0.0417794	-0.0776016	0.0140295	-0.0228075	-0.0357331	-0.00644187	-0.0515753	-0.00516632	-0.0815725	-0.0397266	-0.0231532	-0.0537797	-0.0691514	-0.000590657
IMR176	0.0308324	0.128073	-0.169815	0.00965393	0.0767053	0.209583	0.0186718	0.0555254	0.060467	-0.0980936	-0.0435609	-0.00757294	0.0707831	-0.0166684	0.10048	0.0104679	-0.0836284	-0.0171168	-0.038345	0.0303521	0.0555034	-0.0110862	0.0478742	-0.0245912	0.031552	0.0868869	0.0847152	0.115841	0.0252477	0.0769022	0.0697456	0.0724082	0.00760234	0.083706	0.0249462	0.00775956	-0.0156536	-0.0199904	-0.0130929	-0.0145094	-0.0285395	-0.0549633	0.00997822	-0.0321368	-0.0402225	-0.022941	-0.0798317	-0.101814	-0.0228653
IMR177	0.125421	0.0446541	-0.228504	0.0968056	0.152289	0.0492606	0.0490454	0.0670124	0.0942638	-0.101303	-0.0467702	0.125733	0.0674558	-0.00583075	0.0793877	0.0636236	-0.0613406	0.0190408	0.0145156	-0.0174179	0.0228428	-0.0265128	0.0518065	0.0123337	0.0193716	0.0431303	0.0737742	0.007221	-0.0486685	0.0388116	0.0854821	0.150884	0.0398056	0.122461	-0.003465	0.0468092	-0.0553968	-0.00726401	-0.0227945	0.0227696	0.0263868	0.0269945	0.00411304	-0.0122099	0.0287507	0.0463864	-0.0196525	-0.0669545	0.0460489
IMR179	0.0772297	0.0710655	-0.204689	0.04407	0.0287283	0.0669959	0.0525567	0.0471514	0.0894532	-0.0819149	-0.0059577	0.0516319	0.0550905	0.0247711	0.0845516	0.0707351	-0.0895826	0.0413798	0.0120658	0.0583349	-0.0228693	-0.0176896	0.0651743	-0.0121309	0.0408252	0.0378474	0.0647141	0.218604	0.020651	0.122768	0.0915312	0.0446753	0.0547669	0.0703152	0.0482073	0.0582293	0.00560086	-0.0420573	-0.0104301	0.00981408	-0.041104	-0.0710101	-0.0773657	-0.0104103	-0.0391532	-0.0366859	-0.0468911	-0.115323	-0.00096168
IMR180	0.108531	0.0984714	-0.266405	0.151154	0.125661	0.118718	0.131842	0.136824	0.10234	-0.103378	0.0108835	0.0705979	0.0532811	-0.00312547	0.0891164	0.0974328	-0.0664851	0.0602277	0.0325663	-0.0033216	0.0681021	0.05109	0.0308444	0.0695152	-0.00696135	0.1022	0.0752991	0.0256258	-0.0182825	-0.00811965	0.0911974	0.151818	0.0462882	0.146059	0.0177728	0.0283851	0.0729049	0.093711	0.0337378	-0.0451141	0.00501157	0.0141183	-0.0199181	-0.0399594	-0.0272107	-0.0330063	-0.0261545	-0.0569307	0.0605583
IMR11	0.0217172	0.124801	-0.182117	0.0627467	0.0452802	0.0536243	0.0195312	0.0229199	0.0948502	-0.0549163	-0.012896	0.0747942	0.0907652	0.0714237	0.0385414	0.0384768	-0.0889662	-0.00887986	-0.0379578	-0.0119918	0.0410764	-0.0448131	-0.0148319	0.0243701	0.00136641	0.0886905	0.0582479	0.106549	-0.105037	0.0555697	0.0874849	0.0261689	0.046235	0.0643212	0.0464628	0.0525894	-0.00859705	0.0168127	0.0673856	0.0593587	0.0106834	-0.0397029	-0.00291429	-0.0220702	0.0203069	0.0371163	-0.0472781	-0.0646566	0.0406151
IMR185	-0.00247378	0.0823131	-0.184766	0.0796342	0.0356674	0.0460181	0.0676407	0.0440569	0.0551367	-0.11629	-0.0271126	0.0861927	0.0721221	0.0448128	0.0465758	0.0842255	-0.098166	0.103503	0.00182982	0.0210674	0.0256205	0.05854	0.00105226	0.0369491	0.00869254	0.0663882	0.0416116	0.0441717	0.0934574	0.02105	0.0821806	0.02234	0.178803	0.0563019	0.042752	-0.00370893	0.0346137	-0.00619794	0.0386499	-0.0507667	0.0472248	-0.0058764	-0.0366077	0.0276919	-0.0593637	-0.0210117	-0.0957858	-0.0553237	-0.00458731
IMR186	0.159253	0.0485041	-0.0894372	0.152417	0.0763427	0.08811	0.0991678	0.069859	0.126444	-0.0364252	-0.0386706	0.315794	0.0995178	0.0263493	0.0704892	0.0301724	-0.0675832	-0.0359529	0.0128767	-0.0236604	0.05278	-0.0407231	0.0318121	-0.025603	-0.0291889	0.109129	0.121064	0.06478	-0.0511337	0.0161613	0.080538	0.0610677	0.0572304	0.0469276	0.0351483	0.0399175	-0.0703744	-0.0264321	-0.0226037	0.0150516	-0.0108417	-0.0243399	0.030391	-0.0365719	-0.0215214	0.0512398	-0.0105497	-0.0373124	0.0164341
IMR295	-0.150203	-0.104842	0.675286	-0.117495	-0.0826103	-0.119594	-0.113435	-0.0916909	-0.162827	0.19711	0.0382827	-0.160219	-0.119637	-0.0620738	-0.158463	-0.11255	0.096485	-0.173717	-0.00678706	-0.113559	-0.0348168	-0.0488188	-0.132217	-0.129194	-0.0655556	-0.0832885	-0.11379	-0.131415	-0.0176197	-0.147395	-0.163169	-0.135246	-0.100247	-0.116039	-0.133484	-0.0718779	-0.123149	0.291562	-0.0762635	0.00978886	-0.0584223	-0.0695007	-0.111564	-0.0680988	-0.0283186	-0.0550076	0.240515	0.53819	-0.165891
IMR313	-0.0418127	-0.0835666	0.340017	-0.102299	-0.0726079	-0.127003	-0.00292029	-0.0763176	-0.0616376	0.297474	0.0361858	-0.0229679	-0.0656046	0.00960535	-0.0774581	-0.0819492	0.340682	-0.0853354	0.0044547	-0.0653702	0.000977705	0.0578597	0.00285085	-0.0729788	-0.0629898	-0.0850314	-0.0654243	-0.0806294	-0.155288	-0.0528751	-0.015471	-0.0628581	-0.0474546	-0.0909862	-0.0639297	-0.0239251	0.237673	0.00657854	-0.0651988	-0.0411773	0.0373373	0.0573039	-0.0150371	0.0431243	0.0706872	-0.0249972	0.0743994	0.0582014	-0.0988157
IMR316	0.0315602	-0.0106658	-0.00979008	0.00831597	0.0272063	-0.0273068	0.0254787	-0.0418395	0.0112632	0.308875	-0.0938862	-0.0191215	-0.00409487	-0.0199541	0.0165131	-0.0554389	-0.0596464	-0.0579397	-0.0724395	-0.0120053	-0.0410352	0.124032	-0.0138421	-0.056502	-0.0623306	0.0316038	0.0369869	-0.00359719	-0.106703	0.00656885	0.0250273	-0.0183464	0.0139371	-0.00510081	0.00200658	-0.006622	0.454762	-0.0915041	-0.0169688	0.257419	0.1921	0.276104	0.0414559	0.1718	0.249825	0.324475	0.0137359	0.00196445	0.0151636
IMR437	-0.0210972	-0.0434332	-0.250783	-0.0249826	0.00411841	0.0214927	0.034026	0.0037729	-0.0590414	-0.143649	-0.0788466	0.0611951	-0.0159688	-0.0727295	-0.0252254	-0.0549184	-0.110651	0.0324105	-0.0642464	0.0406895	-0.0339044	-0.0680916	-0.0338609	-0.0715041	0.0292	-0.019519	0.000619277	-0.0158843	0.066453	0.0387835	0.0357584	-0.0675806	0.00117782	0.0748617	0.00901929	-0.038504	-0.0547166	-0.0542727	-0.0247703	-0.000984899	0.00280935	-0.087357	0.0625156	-0.0441093	0.0168004	0.00533879	-0.0361475	-0.11355	0.0478504
IMR440	-0.0300544	-0.0225848	-0.123756	-0.0607942	-0.0258502	0.0443477	0.0136778	-0.0295009	0.0335173	-0.159984	-0.0257139	0.00561146	-0.00887233	-0.056957	-0.0202537	-0.0183115	-0.136075	-0.0309049	-0.10177	0.0366901	-0.0494719	-0.0146047	-0.0854311	-0.0493572	0.0724172	-0.0191509	-0.0184895	-0.0171097	0.141483	0.0334266	-0.0208287	-0.0408891	-0.0542878	0.0369843	-0.0518762	-0.0279843	-0.106169	-0.0781032	-0.0629428	-0.0628838	-0.0536006	-0.0864577	0.00958784	-0.0917842	-0.0594996	-0.0490054	-0.0809303	-0.0845569	-0.000355644
IMR445	0.028625	0.017739	-0.20897	0.0341829	0.0237989	0.0258278	0.00767027	0.0360249	-0.00152853	-0.136304	0.0506717	0.0304128	-0.0242052	-0.0539933	-0.0105026	0.0277374	-0.0651195	-0.010294	0.0257871	0.0577731	0.0572504	-0.0115821	0.0498573	0.0084958	-0.0169278	0.00683091	0.0204179	-0.0117852	0.0259323	-0.00350788	-0.0202259	0.0192657	-0.00121545	0.0393577	0.0373169	-0.0335787	-0.0368067	-0.0348283	0.062135	-0.00987045	-0.0229562	0.0236288	0.116251	-0.0181726	0.0129316	0.0201206	0.170865	-0.0248742	0.00449667
IMR446	0.0277475	0.0422995	-0.27418	0.0426898	0.00486109	0.0411811	-0.012566	0.0462433	0.00697832	-0.202399	0.0381671	0.011534	0.00584432	-0.0671471	-0.0040615	0.0439169	-0.0929695	-0.0103452	0.0484589	0.035117	0.045159	0.0390657	0.0461468	0.0275674	-0.0198709	0.0292667	0.0307543	-0.00634749	0.036918	-0.00757248	0.00858416	0.0224607	0.0102424	0.0442053	0.0344327	0.00709452	-0.0248176	-0.0200652	0.0367639	-0.00974457	-0.033218	0.0121866	0.0486801	-0.0241849	-0.00376348	-0.0186483	0.128673	-0.0426316	0.0642336
IMR450	0.00972709	0.0246923	-0.265877	0.0276204	0.0266798	0.127805	-0.0012531	0.0609205	0.000112839	-0.145581	-0.0758212	0.0490522	0.0355127	-0.0380689	0.0224788	-0.0274584	-0.167827	0.0062796	-0.0517776	0.0244151	-0.0670588	-0.0980588	-0.0431118	-0.0851815	-0.0269725	0.0242308	0.0309714	0.113151	0.102589	0.0388579	-0.0241915	0.0446335	-0.00842721	0.0110755	0.0279213	-0.0410856	-0.106935	-0.0186678	0.00221762	0.00345704	-0.0414409	-0.0823249	0.0751023	-0.0204856	-0.090071	-0.0299403	0.0536976	-0.0367486	0.141001
IMR453	-0.0388685	-0.0365928	-0.251084	-0.0160764	-0.0204993	-0.00837787	0.0533789	-0.0203136	-0.0745109	-0.132795	-0.0701175	0.0441911	-0.0257132	-0.0573901	-0.0294219	-0.0439465	-0.103457	-0.00601811	-0.054691	0.0372603	-0.0387501	-0.060779	-0.0135637	-0.07995	0.0289579	-0.0408905	-0.00162951	-0.0144738	0.109355	0.0379512	0.0140327	-0.0599729	0.00931671	0.0781018	-0.011703	-0.0490157	-0.0515945	-0.0618334	-0.0111425	-0.018166	-0.0446494	-0.0608036	0.101581	-0.0749242	-0.00905676	-0.0566981	-0.0221656	-0.0706479	0.0461328
IMR456	-0.0380471	-0.0532416	-0.0535462	-0.0535005	-0.0498376	-0.0523533	-0.0345081	-0.0351918	-0.0587572	-0.125363	-0.0874155	0.0135544	-0.0824372	-0.0470664	-0.0674952	-0.0676778	-0.147373	0.124354	-0.0783042	0.050417	-0.0777088	-0.0615512	-0.0419577	-0.0703345	0.04601	0.00478671	0.00816303	-0.0567376	0.0951853	0.0421958	-0.0473539	-0.0355431	-0.0560243	-0.0797839	-0.0779884	-0.0673761	-0.104836	-0.0417712	-0.0563574	0.000479715	0.0599897	0.0273096	0.0205408	0.0140743	0.0185601	0.0122333	-0.0304334	-0.070889	0.21959
IMR459	-0.00854894	-0.031003	-0.253108	-0.0471976	0.0198538	0.014623	0.0355963	0.0198034	-0.0721673	-0.163621	0.0130847	0.0340223	-0.0136902	-0.0590599	0.0219681	-0.0257263	-0.120236	0.00771654	-0.0475667	0.0411975	-0.0550571	-0.0632161	-0.0186567	-0.0709961	0.0294128	-0.000301383	0.0155283	-0.0190946	0.0903923	0.0212901	0.0179699	-0.0531437	-0.0158434	0.0639786	-0.0404634	-0.0456688	-0.0596386	-0.0496923	-0.0463361	-0.0541269	-0.0391187	-0.095171	0.119861	-0.0698656	-0.0267802	-0.0325758	-0.0339279	-0.0635827	-0.0384613
IMR460	-0.00611787	0.0215368	-0.219809	0.0229894	-0.0749815	0.0108569	-0.0356896	0.0683887	-0.0142566	-0.178837	-0.0145849	0.0156781	-0.00417663	-0.0480118	-0.0441241	-0.0218197	-0.174583	0.147194	-0.0143857	0.00561915	0.0219174	-0.0475053	-0.00223769	-0.01763	-0.0592843	0.0108648	-0.00387829	-0.0243362	0.164888	0.134562	0.0215224	-0.0267501	0.095127	-0.0106125	0.0016297	-0.0283644	-0.0327138	-0.026899	0.0373077	-0.0342256	0.0138933	0.00960228	-0.03252	0.00716782	-0.0389863	-0.00151963	-0.0676176	-0.0681751	0.126454
IMR463	0.011597	0.06286	-0.296469	0.0163877	0.0104303	0.129143	-0.0169714	0.0382377	-0.0153694	-0.157109	-0.0329908	-0.0034361	-0.00416803	-0.0114102	0.0366251	0.0186182	-0.094955	-0.0105601	-0.0334998	0.117354	0.00793803	0.00692053	-0.0536363	0.0688442	0.0682094	0.109733	0.0363825	0.0260172	-0.0807483	0.0874723	0.0655015	0.0404833	0.0312161	0.0323043	0.085743	-0.0335496	-0.0102773	0.00781382	0.0268696	-0.014327	-0.0398071	-0.0334743	0.155116	-0.00362439	-0.0493064	-0.0201026	0.031369	-0.0659827	0.0950047
IMR473	-0.0063375	0.0141166	-0.194118	0.012087	-0.0400247	0.0164804	-0.0363224	0.0235493	-0.00397052	-0.191215	0.00856771	-0.0282761	0.00138777	-0.0458706	-0.016899	-0.00958595	-0.170081	0.143846	0.00687825	0.0282996	-0.0530227	-0.0235264	0.0192623	-0.0116525	0.0273158	-0.0445394	-0.0388612	-0.0197752	0.238798	0.0778007	-0.00100718	-0.00619441	0.0634493	0.0210981	-0.00649872	-0.0152453	-0.0588436	-0.042051	0.059752	-0.0263594	0.0220546	0.0442049	-0.0435995	-0.0094006	-0.0348974	-0.0232819	-0.135888	-0.0855698	0.0835625
IMR474	-0.0791811	-0.0416109	0.187794	-0.0806466	-0.0295309	0.0201278	-0.0482565	-0.096747	-0.112168	0.267837	0.153393	-0.0177822	-0.0433028	-0.0222741	-0.00250975	-0.0281303	0.0967998	0.231303	-0.0192798	-0.0129678	-0.0934048	-0.102449	-0.081085	-0.137084	-0.121252	-0.0730583	-0.0514445	0.0134417	-0.0736108	0.0499901	-0.0545509	-0.0727227	-0.0222018	-0.0636676	-0.0848903	-0.0527945	-0.117817	0.0887274	-0.0658562	-0.02283	0.00622516	-0.07497	-0.0212424	-0.0703219	-0.0904479	-0.0211099	-0.0552186	0.0373588	0.0682052
IMR485	-0.00355445	-0.00735791	-0.246225	0.0184703	-0.0236079	0.032189	0.0196975	-0.00630615	-0.0800393	-0.222723	-0.0744656	-0.0145151	-0.0215623	-0.0692338	-0.0232052	0.007067	-0.0818945	-0.0591174	-0.0289974	0.00824157	-0.054135	-0.042286	0.000915912	-0.0299398	-0.0347651	-0.0585773	-0.0264578	-0.0865187	0.0381366	-0.0101313	0.0180066	-0.00329332	-0.0150394	0.0735768	-0.010149	-0.0465173	-0.102097	-0.0501278	-0.0276488	-0.0576904	-0.0745535	-0.091534	0.144391	-0.150156	-0.0260943	-0.0788114	0.0212343	-0.018395	0.0879391
IMR507	0.00352236	-0.0220008	-0.269308	-0.00785867	-0.0246759	0.00863397	0.0258299	-0.0112696	-0.080045	-0.209508	-0.0517482	-0.00454628	-0.021686	-0.0714822	-0.0282276	0.00776957	-0.0922879	-0.0345113	-0.0300654	0.019863	-0.0612232	-0.0441213	0.00970434	-0.0240435	-0.0191893	-0.03887	-0.00893426	-0.0659851	0.0280973	-0.0181638	0.0148728	-0.0249597	-0.0151041	0.0707971	-0.0201882	-0.074676	-0.0821535	-0.0330764	-0.00233454	-0.0451247	-0.06004	-0.0649212	0.132876	-0.120947	-0.0213783	-0.0763382	0.0328557	-0.0145643	0.0778999
IMR651	-0.00466386	0.0638922	-0.247216	-0.036171	0.0160662	0.077411	0.0301561	0.0182585	-0.0223049	-0.0857239	0.0315479	-0.019874	0.0194102	0.0667623	0.0743093	-0.0092698	-0.0822366	-0.0403958	-0.039314	0.0711108	-0.0382464	-0.036667	-0.0308843	0.0108556	0.10489	0.0966596	0.0446153	0.0405062	-0.04814	0.108395	0.171709	0.0180842	-0.000154134	-0.00124972	-0.000575593	0.013873	-0.014852	0.0147482	0.00429349	-0.0401492	-0.064744	-0.071927	0.0193378	-0.0740664	-0.0646819	-0.040849	0.0411363	-0.0893851	0.0413246
IMR653	-0.0687636	-0.00681781	-0.120561	0.0416744	-0.0448465	0.103849	0.00105578	0.0188457	-0.0368272	-0.194443	-0.0633017	-0.0551716	-0.0647566	-0.0687527	0.0278568	-0.0220804	-0.222532	0.106386	-0.084409	0.0614283	-0.0879451	-0.0295876	-0.0873113	-0.0580249	0.0701239	-0.015188	-0.0370136	0.0422147	0.226717	0.0642439	-0.0553474	-0.0149705	0.0614606	-0.035839	-0.00152301	-0.0671657	-0.0915822	-0.0736682	-0.0283481	-0.0887265	-0.0385418	-0.0786585	-0.0304199	-0.0313384	-0.12949	-0.106011	-0.115862	-0.123443	0.180965
IMR654	-0.0226426	-0.0372469	-0.124135	-0.0395716	-0.0757477	-0.0416706	-0.0247697	-0.00461897	-0.0333193	-0.177656	-0.0699454	0.00163216	-0.0660294	-0.0306586	-0.0884477	-0.0472566	-0.242102	0.0493976	-0.0708086	0.0442199	-0.0698	-0.0717618	-0.0475646	-0.0589435	0.0709168	0.0120463	0.00603828	-0.0423955	0.152849	0.0415466	-0.0753888	-0.023857	-0.058031	-0.10292	-0.0604592	-0.0392232	-0.0978128	-0.0597136	-0.0567115	0.000597753	-0.0134323	-0.0145952	-0.00837941	-0.0205119	-0.0290698	0.0131777	-0.115482	-0.105003	0.244969
IMR655	-0.0194663	-0.0344247	-0.124028	-0.0454845	-0.0695613	-0.0518329	-0.0322761	-0.00870217	-0.0325627	-0.178198	-0.0755631	0.0044544	-0.0729456	-0.0245902	-0.0916455	-0.051871	-0.231666	0.0469669	-0.0666879	0.0489898	-0.0642038	-0.0735432	-0.0462179	-0.0575968	0.0734439	0.0142783	0.00549634	-0.0481904	0.153074	0.039352	-0.073629	-0.0251072	-0.0511954	-0.107062	-0.0602338	-0.0335089	-0.101247	-0.0590751	-0.0546565	0.00288881	-0.0139152	-0.0130124	-0.00833114	-0.0232376	-0.0310282	0.0171803	-0.116024	-0.109676	0.253989
IMR664	-0.131952	-0.161547	0.844808	-0.169715	-0.123026	-0.192412	-0.069982	-0.162915	-0.145048	0.23714	0.134324	-0.0996499	-0.126882	-0.00244888	-0.160337	-0.145234	0.542992	-0.207995	-0.00500261	-0.169497	-0.0526862	-0.0304495	-0.093072	-0.168961	-0.060702	-0.179184	-0.149838	-0.192429	-0.0944511	-0.145729	-0.176789	-0.193072	-0.099584	-0.210872	-0.154009	-0.0744019	-0.165807	0.164858	-0.140996	-0.189039	-0.0916373	-0.0451113	-0.14171	-0.0318462	0.0386248	-0.0838549	0.144738	0.324312	-0.202883
IMR665	-0.15724	-0.173556	0.974095	-0.166791	-0.158347	-0.184649	-0.107133	-0.136619	-0.207283	0.332786	0.158259	-0.125115	-0.173064	-0.073124	-0.193475	-0.138887	0.384552	-0.185063	-0.0428622	-0.129154	-0.0547202	-0.0520784	-0.168174	-0.17247	-0.0782584	-0.146159	-0.146324	-0.196174	-0.0832053	-0.160984	-0.208628	-0.191388	-0.116373	-0.179441	-0.122815	-0.112084	-0.136324	0.127589	-0.137127	-0.0390938	0.0134517	0.0263358	-0.111518	0.0274426	0.0222489	-0.0917319	0.195115	0.344234	-0.218197
IMR134	0.0253768	0.0609403	-0.24403	0.0554284	0.0256266	0.0156742	-0.0115135	0.0802885	0.0924897	-0.125918	0.00422031	0.0486483	0.0519888	-0.00294227	0.0125135	0.138104	-0.106495	-0.0409869	0.125058	0.0073083	0.109305	-0.000193021	0.0371658	0.0690492	0.0431535	0.0285486	0.0281476	0.0450499	-0.0329135	0.00363165	0.00444287	0.0218607	0.0121213	0.0758306	0.0727864	0.0302208	-0.00340291	0.047976	0.0123784	-0.0344251	-0.0211285	-0.0253605	-0.036792	-0.0352906	-0.0257291	-0.0019552	-0.0630364	-0.013013	0.0539541
IMR138	0.0378982	0.0538077	-0.0758117	0.0283468	0.00928673	0.0870984	-0.0200036	0.0336119	0.0304087	-0.0173698	-0.047473	0.0543822	0.0542995	0.0174288	0.0666446	0.0191272	-0.0538396	-0.0565005	-0.013809	0.00607778	0.00632232	-0.0160607	0.0134483	0.325681	-0.0214064	0.0491558	0.0668152	0.0798811	-0.0972963	0.0931162	0.0995344	0.00965224	0.0324334	-0.0143443	0.0278214	0.0115201	0.0202734	-0.0369461	-0.0128736	-0.00767976	-0.0182866	-0.0468352	0.00453156	-0.0130308	-0.0361078	0.0229015	-0.0130368	-0.0461738	-0.0380505
IMR152	0.0775719	0.058482	-0.188176	0.152892	0.0855534	0.0455593	0.103539	0.112416	0.130225	-0.0889504	-0.0622166	0.117605	0.199739	0.0425244	0.0559144	0.0568533	-0.0362987	0.0142772	-0.00990197	-0.03192	0.0245124	0.0284527	0.027743	-0.0392335	0.00563681	0.0420259	0.0857135	0.0739316	-0.0340733	0.0447307	0.171847	0.0819054	0.107756	0.0835239	0.0690887	0.00940708	-0.0192589	-0.010316	-0.0429035	0.0069691	-0.0222884	-0.0542601	0.00312674	-0.0302532	-0.0313155	0.00184273	-0.0458407	-0.0847027	0.0359734
IMR178	0.0780903	0.0308475	-0.209554	0.106902	0.0769235	0.0781261	0.0651034	0.0854902	0.0574982	-0.135295	-0.00958272	0.0485381	0.055892	0.0131783	0.076559	0.567784	-0.11174	0.0119627	0.0322852	0.0260258	0.0191288	0.0120321	-0.0116366	-0.00719792	-0.00334711	0.0903513	0.0841072	0.132468	-0.0296595	0.0235885	0.0475359	0.0470114	0.0680218	0.11491	0.0644723	0.0194869	-0.0267083	0.0263822	0.00790066	-0.0149404	-0.0280261	0.0159619	-0.0880142	0.0367227	-0.0457883	0.00419082	-0.069816	-0.0254586	-0.01946
IMR225	-0.0123272	0.0456052	-0.290528	0.0463495	0.0239253	0.0370501	-0.00560113	0.0693209	0.0268098	-0.161911	0.0155626	0.0276471	-0.0350567	-0.0169199	0.041326	0.155762	-0.0762071	0.0352783	0.0795634	0.0354125	0.0902514	0.0384169	0.0402452	0.936961	0.0102302	0.00660313	-0.00542498	-0.0504356	-0.026588	-0.015894	0.0303043	0.100015	0.0550397	0.0221909	0.158731	-0.00287957	0.0702064	0.021604	0.0481554	-0.0646335	-0.0163375	-0.00675864	-0.0251546	-0.0418907	-0.023417	-0.0268517	-0.0729416	-0.0536091	-0.00535152
IMR277	0.00312721	0.00251087	-0.00912578	0.0129937	0.000189836	-0.00964452	-0.000770481	0.0196163	-0.023308	-0.0746867	-0.00280193	-0.00234452	-0.0175956	-0.0467935	-0.0127462	-0.00200992	-0.0252812	0.00209956	-0.0140528	0.0589528	0.0249652	-0.0213803	-0.0297626	0.00660636	-0.0150399	-0.00881038	-0.000358256	-0.0297874	-0.0366306	-0.00114782	-0.0233547	-0.0134916	-0.0150861	0.0240115	0.0289351	-0.0536466	-0.038224	-0.0154112	-0.00154927	0.468198	0.305494	0.309112	0.267993	0.290447	0.483386	0.40771	-0.00306999	0.0679648	0.0827576
IMR278	-0.03418	-0.0442396	0.0459937	0.00330827	-0.0539973	0.0113609	-0.0394351	0.0319457	0.00891141	0.197334	-0.0968282	-0.00559667	-0.0226183	-0.0812087	-0.0282747	-0.00154374	0.0238772	0.0306597	-0.0730206	0.00193264	0.00855144	0.0571115	-0.0539082	-0.0180113	-0.0446743	-0.0337232	-0.0412657	-0.014684	-0.0851517	0.0261729	-0.0171045	-0.0489101	-0.009131	0.0058271	0.0315261	-0.0287458	0.142433	-0.0497673	-0.00297177	0.576613	0.363033	0.573755	0.163638	0.600477	0.498725	0.563814	-0.0268614	0.00663618	0.00655563
IMR292	-0.0262829	-0.0330374	0.0445065	-0.0707746	-0.0336468	-0.0717521	-0.0784006	-0.0546496	-0.0095738	-0.0467285	0.165803	-0.0359451	-0.00203174	0.0148656	-0.0593313	-0.0227439	0.0752136	-0.0898726	0.137082	-0.074511	0.00771345	-0.0552169	-0.00782456	0.0287805	-0.0415579	-0.0768201	-0.0703157	-0.0881767	0.0151721	-0.0488543	-0.036416	-0.0164603	0.00478624	-0.0707346	-0.0294542	-0.044457	-0.109775	0.408636	0.0388623	-0.0585811	-0.0724931	-0.0635634	-0.075231	-0.0970429	-0.000484601	-0.0800562	0.22131	0.407789	-0.110258
IMR293	-0.0591501	-0.0763513	0.376683	-0.102284	-0.0112115	-0.139619	-0.0365474	-0.0776013	-0.0946745	0.211495	-0.0747587	-0.0287371	-0.0508346	-0.044561	-0.0805715	-0.0980472	0.0749259	0.396053	-0.107788	-0.0317136	-0.0380203	-0.0797032	-0.00864345	-0.0973987	-0.0803862	-0.043761	-0.0386141	-0.0284992	0.0172452	0.0079311	-0.0593087	-0.0766542	-0.0940663	-0.0830626	-0.102751	-0.117222	-0.104574	0.160343	-0.0427561	0.0612386	0.152089	-0.0280845	-0.00876611	-0.0364211	0.00819885	-0.026812	0.281754	0.191131	0.0265004
IMR297	0.0226688	-0.0114714	0.0217478	-0.0419491	0.0323029	-0.0631707	-0.0781411	0.0428172	-0.064853	0.00517419	-0.0138922	-0.00794583	-0.00307076	0.112214	-0.0228331	0.00183213	-0.0145337	-0.122488	-0.0206574	-0.0209558	0.0276269	-0.0769723	0.0158072	0.0212492	-0.0132635	-0.0668812	-0.0435558	-0.0172693	-0.0553935	-0.017786	0.033311	-0.0147254	-0.0324916	-0.0437978	-0.00352064	-0.0302686	-0.0553344	0.0966751	0.0201761	-0.0303458	-0.036349	-0.0215763	-0.0209084	-0.0661516	-0.0100226	0.0339364	0.207758	0.126696	-0.0173952
IMR314	-0.144095	-0.166254	0.826645	-0.184632	-0.127378	-0.198004	-0.140969	-0.177773	-0.129747	0.625454	-0.017286	-0.158892	-0.124034	-0.0347773	-0.186646	-0.183169	0.307395	-0.174869	-0.06572	-0.144457	-0.103075	0.0402725	-0.125341	-0.213683	-0.0685367	-0.152019	-0.126746	-0.181554	-0.129376	-0.183487	-0.114507	-0.178656	-0.154281	-0.156734	-0.151988	-0.0646484	0.381213	-0.0825419	-0.169724	-0.0333265	0.0281901	0.0162855	-0.204847	0.0368692	-0.037615	-0.0966474	0.154256	0.12106	-0.17985
IMR424_1	-0.0314106	-0.0620095	0.46002	-0.0799158	-0.0731247	-0.129704	-0.0179562	-0.0796674	-0.101698	0.254993	0.0369675	-0.0648582	-0.0584486	-0.00236143	-0.108902	-0.122128	0.311717	0.0777537	-0.035665	-0.0611653	0.0788406	-0.0140133	0.0169713	-0.121716	-0.0325206	-0.090978	-0.0637573	-0.104754	-0.127769	-0.105035	-0.045026	-0.11431	-0.0454924	-0.106553	-0.0665122	-0.0246189	0.0675308	0.0355722	-0.0651844	-0.0604627	0.0366435	0.00296012	0.0101793	-0.0073241	0.0336955	-0.0405052	0.083444	0.0611078	-0.0985061
IMR428_1	-0.0470539	-0.0233537	-0.260214	-0.0436207	0.00177003	0.00391691	0.0317366	0.00832995	-0.0665837	-0.14281	0.000784952	0.0446817	-0.0227438	-0.0577848	0.00488768	-0.0385572	-0.116069	0.0151298	-0.0509542	0.0502633	-0.0390268	-0.0586358	-0.0245822	-0.0462897	0.0381246	-0.0251135	-0.00987399	-0.0226592	0.100993	0.0537282	0.0276259	-0.0743555	-0.0397112	0.057404	-0.0454445	-0.0512991	-0.0547632	-0.0530799	-0.0488384	-0.0417559	-0.0120515	-0.0629099	0.127923	-0.0508843	0.00843185	-0.00934496	-0.0713115	-0.0715738	-0.0144632
IMR429_1	0.0141083	0.0273028	-0.267516	0.0240338	0.0430422	0.132009	-0.00631521	0.0650066	-0.000935859	-0.145154	-0.054501	0.0467641	0.0328705	-0.03174	0.0142296	-0.0257921	-0.172948	0.00847704	-0.0460389	0.0272618	-0.0720618	-0.101822	-0.0351893	-0.0844006	-0.0388811	0.0299105	0.0312211	0.112987	0.102131	0.0437703	-0.0170363	0.0503132	0.000380581	0.00890541	0.0265775	-0.0407768	-0.108574	-0.00773525	-0.00190016	-0.0125239	-0.0475654	-0.0840818	0.0735225	-0.0250165	-0.0921821	-0.0292184	0.0554229	-0.0353184	0.144969
IMR431	-0.058201	-0.0732184	0.0543161	-0.0339334	-0.00323891	-0.0383342	0.0249571	-0.0517454	-0.0652183	0.00280212	-0.112999	0.0011912	-0.0675328	-0.0757193	-0.0293366	-0.099754	-0.0350252	0.469008	-0.101586	0.00960582	-0.0712443	-0.0279371	-0.0169606	-0.10607	0.0262102	0.00393258	-0.0102793	-0.0535783	0.0263982	0.0670747	-0.0217077	-0.00582445	-0.0626034	-0.0216171	-0.0685728	-0.104056	-0.0723436	0.009254	-0.0457614	-0.0294717	0.157877	0.0415648	0.0441804	0.00483926	0.040547	0.0372894	0.015339	-0.031963	0.2342
IMR432	-0.0246984	-0.0649177	-0.113324	-0.0129432	0.00134351	0.0103958	0.00852806	-0.0294568	-0.0206788	-0.0652111	-0.0785524	0.0258407	-0.0476049	-0.0583884	-0.0245181	-0.065307	-0.128181	0.500268	-0.0997188	0.00622041	-0.0885586	-0.0448383	-0.0342159	-0.0866733	0.0208181	0.0266344	0.00652044	-0.029519	0.0748921	0.0677028	0.023068	0.0236057	-0.0540666	0.0114133	-0.0579113	-0.0864889	-0.0508812	0.0615253	-0.0338604	-0.0211119	0.121027	-0.0301077	0.0661739	-0.0586294	0.00782827	0.0124794	-0.0274133	-0.0679869	0.295324
IMR433	-0.0401687	-0.0504055	-0.1285	-0.0533204	0.0203413	0.0508772	0.0226862	-0.0160069	-0.00646169	-0.158943	-0.0233158	-0.0151267	-0.0243576	-0.0811773	-0.00552028	-0.0404071	-0.173575	-0.0563647	-0.0999618	0.072671	-0.0832537	-0.0339854	-0.0835053	-0.0457198	0.0837864	-0.0129165	-0.0254168	-0.0263388	0.167843	0.0128655	-0.0419209	-0.0216702	-0.052598	0.0112884	-0.0507177	-0.041699	-0.133635	-0.092408	-0.049862	-0.0389431	-0.0588753	-0.0676519	0.0594386	-0.0933996	-0.066722	-0.0264813	-0.0468971	-0.057134	0.00416714
IMR436	-0.0664598	-0.097826	0.518519	-0.061374	-0.0829719	-0.089265	-0.0334694	-0.129944	-0.0747756	0.361535	-0.05002	-0.0708101	-0.043153	-0.0151007	-0.0697617	-0.10577	0.0820764	-0.134535	-0.105832	-0.0814592	-0.0672858	0.0333307	-0.0513656	-0.136698	-0.00601104	-0.0821157	-0.0526521	-0.098253	0.0330717	-0.154544	-0.0883381	-0.156796	-0.0513853	-0.114276	-0.0986693	-0.0610846	0.139014	-0.156649	-0.0543153	-0.115461	-0.112847	-0.0975432	-0.00692755	-0.115618	-0.0792021	-0.0662881	0.0752493	0.0304852	-0.163066
IMR439	-0.096532	-0.0881771	0.368045	-0.0482429	-0.0444619	-0.0711172	-0.0274209	-0.102648	-0.0553293	0.0985075	-0.0960279	-0.0646435	-0.0931152	-0.0772213	-0.066192	-0.115421	0.108841	-0.140645	-0.124454	-0.0736991	-0.0483116	0.10501	-0.0928289	0.0576865	3.75482e-05	-0.0460255	-0.039285	-0.0767409	-0.0387873	-0.0986232	-0.0730823	-0.0824009	-0.0702436	-0.0922325	-0.0983458	-0.0961145	0.233417	-0.120264	-0.0937128	0.0607448	0.0405765	-0.0192531	-0.00772543	0.0573414	0.03875	-0.0441858	0.0371503	-0.0229592	-0.0869594
IMR441	0.0405078	0.0462658	-0.197087	0.0415802	0.00882733	0.00206206	0.0109951	0.0523933	0.0457668	-0.101167	-0.021019	0.000508922	0.0463445	0.0373316	0.0242213	-0.00452738	-0.0813896	0.0323977	-0.0204066	0.0406177	0.000373961	0.0239682	0.0519426	-0.00482324	0.0254689	0.0435616	0.0282873	-0.00851942	0.0312639	-0.00384233	0.00605811	0.140219	-0.0241549	0.0328261	-0.0109425	-0.00758985	-0.0158937	-0.0180467	-0.0141003	-0.033105	0.00946596	-0.0294113	0.111195	-0.0688518	-0.0153197	-0.0222367	-0.000275571	-0.054424	0.128047
IMR442	-0.000545615	-0.0326791	0.0069734	-0.0460997	-0.0355903	-0.0694462	-0.00267267	-0.0130948	-0.0273349	0.0373213	-0.000808747	-0.0563031	-0.0336038	-0.0278614	-0.0209046	-0.0316519	-0.100428	0.0802296	-0.0984071	0.0847904	-0.061986	-0.0620002	-0.000265729	-0.0701343	0.028327	0.0422882	0.00588442	0.0133433	0.139415	0.251625	-0.000350115	0.012523	-0.069812	-0.0147787	-0.0271482	-0.0567882	-0.070758	-0.0178446	-0.0201544	-0.0127177	0.0143897	0.01364	0.0388605	-0.0428576	-0.0180687	0.0247099	0.0232398	-0.0476115	0.0845147
IMR444	-0.120303	-0.129005	0.681224	-0.128202	-0.0998089	-0.165654	-0.114521	-0.124589	-0.147505	0.332481	0.14674	-0.136339	-0.117417	-0.00874245	-0.141901	-0.114816	0.374981	-0.10628	0.0268313	0.00658392	-0.0732629	-0.0154366	-0.086204	-0.138248	-0.00248578	-0.128345	-0.119775	-0.164136	-0.0107378	-0.151373	-0.128783	-0.182132	-0.0586609	-0.150294	-0.102109	-0.0629892	-0.0276766	-0.0237505	-0.0635976	-0.15083	-0.0138851	0.0184168	-0.0467826	-0.00921952	-0.053426	-0.0893222	0.0571729	0.107432	-0.150569
IMR447	-0.0190871	-0.0372326	-0.124593	-0.0429215	-0.0765007	-0.055113	-0.0346119	-0.0123954	-0.0351346	-0.178114	-0.0749479	0.000938194	-0.068435	-0.0260997	-0.0894957	-0.0474194	-0.235005	0.0419162	-0.0694368	0.0452375	-0.0639426	-0.0696228	-0.0452485	-0.0561553	0.0640257	0.013182	0.00369174	-0.0456274	0.152037	0.0383737	-0.0674657	-0.0211868	-0.050344	-0.103732	-0.060917	-0.0346643	-0.0941982	-0.0587549	-0.0535691	0.00208758	-0.0130639	-0.0125152	-0.00688959	-0.0254553	-0.0311212	0.0115394	-0.118183	-0.109474	0.250413
IMR449	0.0194597	0.0680077	-0.293682	0.00447838	0.00613465	0.127799	-0.0223884	0.0503499	-0.008392	-0.152374	-0.0345715	-0.0102106	-0.00793245	-0.030402	0.0470257	0.0149718	-0.0886269	-0.0246532	-0.039389	0.12988	0.0232963	0.0103566	-0.0532692	0.0869765	0.025019	0.115707	0.0415893	0.0285089	-0.0927757	0.0874262	0.0592582	0.0351843	0.0307568	0.0238772	0.0876446	-0.0356615	-0.0113858	0.0136108	0.0265284	-0.011245	-0.0404434	-0.0194145	0.140256	-7.02302e-05	-0.050887	-0.0147778	0.02607	-0.0711636	0.0826823
IMR451	0.0146356	0.00912059	-0.223667	0.0446873	0.0228532	0.0176225	0.081504	0.0437552	0.0687049	-0.154366	-0.054918	0.00898687	0.0171081	0.0258015	0.000946045	-0.00360409	-0.119892	-0.0121251	-0.0291627	0.0197033	0.00666815	-0.0154788	0.00618045	-0.0403749	-0.0169882	0.0130267	0.0270858	0.00231935	-0.00629447	0.0393989	0.0773342	0.0137164	0.0190864	-0.00608974	0.0540184	0.00218656	-0.0551636	-0.0207827	0.00376199	0.17203	0.072007	0.0945705	0.181055	0.00372278	0.2028	0.232122	-0.0485757	-0.0297153	0.161609
IMR452	0.0236159	-0.0400937	-0.13312	0.0396796	0.0166061	-0.0249815	0.0774406	0.00599095	-0.0116134	-0.17041	-0.0322449	-0.0136091	-0.036946	-0.0229997	0.00821468	-0.0563597	-0.125431	-0.00166932	-0.0624414	0.0596695	-0.090176	-0.0139942	-0.0252686	-0.0619084	0.163625	-0.00732642	-0.00442224	0.00598771	0.0843116	-0.0213835	-0.00144953	0.0608241	-0.0190911	-0.0033657	-0.0453046	-0.0150385	-0.101427	-0.0349386	-0.0619192	-0.0668769	-0.0306802	-0.0552154	0.0551132	-0.0980791	-0.0147415	-0.0297443	-0.0547048	-0.106256	0.1808
IMR454	-0.063822	-0.00836849	-0.287488	0.00258649	-0.017595	0.0062716	0.00475797	0.0539469	-0.0437487	-0.157867	0.0569076	0.00277077	-0.0206842	-0.0357761	-0.0257503	0.0177426	-0.136968	0.0458145	-0.0186759	0.0427616	-0.0105849	-0.0270068	-0.0311396	-0.0323669	0.00931625	0.01348	-0.0115917	-0.00100472	0.216372	0.0452821	0.0280919	-0.0258465	0.0364196	0.0644803	-0.0135204	-0.0417439	-0.0106217	-0.0128928	-0.0195111	-0.0114253	0.0110195	0.0846951	0.163684	0.040887	0.00547465	-0.0228079	-0.0686027	-0.012323	0.079669
IMR455	-0.0507876	-0.0339337	-0.282126	-0.040626	-0.00532785	0.0243227	0.0540902	0.00188131	-0.0503093	-0.153744	0.0321097	0.0593626	-0.00564308	-0.0471174	-0.0107092	-0.0140199	-0.128065	0.00472676	-0.0620065	0.0283512	-0.0507873	-0.0653796	-0.0310898	-0.0742219	0.0382272	0.000132042	0.0120664	-0.000895905	0.184315	0.0479878	0.0456709	-0.0331153	-0.000772779	0.0750358	-0.0592708	-0.0362051	-0.0597953	-0.0474883	-0.0446632	-0.0277243	-0.0364424	-0.030877	0.150926	-0.0648286	-0.00692894	-0.0308439	-0.0732745	-0.0820949	0.0533364
IMR457	0.0114356	0.0631708	-0.296276	0.0138655	0.0123936	0.119007	-0.0151261	0.0385485	-0.0100418	-0.161815	-0.035336	-0.00613538	-0.00397529	-0.0134013	0.0339848	0.0174534	-0.0961788	-0.0103083	-0.0286445	0.114655	0.00559286	0.00026685	-0.0504335	0.0589443	0.0727696	0.101722	0.0299649	0.0224916	-0.0771324	0.0859535	0.0677009	0.0371938	0.0301694	0.0316117	0.0787942	-0.0305239	-0.0076647	0.00523259	0.031843	-0.00752391	-0.0307022	-0.0247236	0.163867	-0.00419892	-0.0419131	-0.0160145	0.0293779	-0.0698034	0.0986206
IMR458	-0.00235451	-0.0266972	0.11152	-0.0193425	0.0429872	-0.08241	-0.0266144	-0.0547427	-0.0407709	0.0516842	0.0128458	-0.0248833	-0.0633295	0.122308	-0.0632608	-0.0493374	0.142286	0.128943	0.0593174	0.0722987	-0.0112073	-0.0700653	0.00347333	-0.0887051	-0.0847363	0.00719149	-0.0073155	-0.00245349	0.0223975	-0.0680702	-0.0665508	0.00894351	-0.0336114	-0.031756	-0.0114279	-0.0320377	-0.121141	0.0431447	0.00695695	-0.007031	-0.0250745	-0.0631254	0.319171	-0.0822628	0.021437	0.00891309	0.113917	0.100611	0.0184911
IMR461	-0.00653346	-0.0511203	-0.194669	-0.0187998	0.00817641	0.0315708	-0.0254815	-0.00521272	0.000319102	-0.0879477	-0.0618631	-0.0174941	0.00308048	-0.0519096	-0.0252989	-0.0425975	-0.195715	-0.0148207	-0.0285532	0.0548991	-0.0670295	-0.0351724	0.0118068	-0.0515104	0.0373894	-0.00631275	-0.0368144	0.0177432	0.13266	0.0683975	-0.00238357	0.00287591	-0.045168	-0.0292656	-0.0452353	-0.00877195	-0.0824118	-0.000873307	0.00708653	-0.0014715	-0.0331488	-0.0136544	0.0823911	-0.0648991	-0.00829794	0.0268079	0.0448737	-0.0233807	0.222892
IMR462	-0.0459852	-0.0249409	-0.182359	0.0102126	-0.0400104	0.0936349	-0.0554899	-0.00222849	-0.0504056	-0.209438	0.129103	-0.0885811	0.0107864	-0.0342882	-0.0253247	0.000343849	-0.176205	-0.00133073	-0.0351893	0.0332126	-0.00543758	0.00523105	-0.0393311	-0.0606255	0.058257	-0.0229234	-0.0204914	-0.0320963	0.324039	0.000792801	-0.0374087	-0.0412385	-0.0111388	0.0381694	-0.0621411	-0.0338226	-0.0490909	-0.0435122	-0.0227448	-0.074152	-0.0359486	-0.0598936	0.112407	-0.0321094	-0.0635673	-0.0666479	-0.0577304	0.000437905	-0.0846917
IMR464	-0.0183327	-0.0438559	-0.132161	-0.0398063	-0.0765136	-0.0473942	-0.0317328	-0.00857199	-0.0352656	-0.173877	-0.0742525	0.00080725	-0.0727564	-0.0314835	-0.0841377	-0.0495571	-0.237969	0.0436739	-0.0712203	0.0443983	-0.0700937	-0.0768362	-0.0486256	-0.0610669	0.0719215	0.012992	0.0066889	-0.0393251	0.154739	0.0434366	-0.071315	-0.0231474	-0.0557868	-0.0957181	-0.0647073	-0.0372741	-0.0949193	-0.0610697	-0.0580676	0.0041404	-0.00977163	-0.0142397	-0.0109749	-0.0250551	-0.0284191	0.0141234	-0.112589	-0.102759	0.245148
IMR465	0.0364497	-0.0417791	-0.105236	-0.0212037	0.00146401	-0.0451994	-0.0028605	-0.017178	0.022645	-0.0568277	0.0234971	-0.0344171	-0.0169116	-0.0142973	-0.00627817	-0.0037458	-0.0939467	0.0935576	-0.0797673	0.0612303	-0.0417526	-0.0556367	-0.00458502	-0.0178526	0.0411237	0.0351359	0.0172647	0.0237203	0.295042	0.169752	0.0321006	0.0165257	-0.0437945	0.00728433	-0.0316445	-0.0402731	-0.0796809	0.000146036	-0.019752	-0.00765272	0.0157955	-0.0127531	0.0575593	-0.0287623	-0.0115871	-0.0140185	-0.0388019	-0.0869892	0.134081
IMR467	-0.0300905	-0.0674768	0.132299	-0.0645487	-0.0569903	-0.105188	0.0264492	-0.0425216	-0.0410032	0.046022	0.00582617	-0.0641283	-0.0581909	-0.034034	-0.0245393	-0.0478581	-0.00927547	0.0574722	-0.0832142	0.0563669	-0.0507475	-0.0637462	-0.00407749	-0.090885	-0.00859551	0.00631003	-0.00861011	0.0202734	0.115831	0.205023	-0.0223993	-0.00692925	-0.102072	-0.0606723	-0.0483711	-0.0847395	-0.0967026	-0.046032	-0.0523552	-0.0426167	-0.0226508	-0.0378016	0.113251	-0.0729336	-0.0137946	-0.0125076	0.0407346	-0.0444588	0.0755091
IMR468	0.0327684	0.0325062	-0.259657	0.0524914	0.00905573	0.026371	-0.0102601	0.00286714	0.0628752	-0.195844	-0.0253351	-0.0166148	0.0039598	-0.0284843	-0.0106677	0.0497641	-0.015353	0.018225	0.00402034	0.157707	0.03631	0.0478639	0.0364125	0.0135836	-0.0365107	0.0167584	-0.0116775	-0.0197411	-0.0362637	-0.0240942	-0.00634396	0.0840236	0.0148502	0.110844	0.117066	-0.0480858	-0.0354963	0.00496377	0.0967332	-0.0374802	-0.0144452	0.00906264	0.19783	-0.0715154	-0.0176292	-0.0306254	-0.00400157	-0.0058575	0.0742713
IMR469	-0.108244	-0.128751	0.749234	-0.171328	-0.0925312	-0.186234	-0.0322278	-0.177867	-0.140228	0.45119	0.0924585	-0.110057	-0.109962	-0.0463206	-0.127423	-0.160185	0.509744	-0.153361	-0.02261	0.0281447	-0.0558336	-0.0238584	-0.0842971	-0.169393	-0.139986	-0.124431	-0.103998	-0.105451	-0.17946	-0.168471	-0.130713	-0.136372	-0.105387	-0.140479	-0.100969	-0.0770181	0.061522	-0.0843468	-0.0769772	-0.0662354	0.0214275	0.0357871	-0.00480066	0.0351823	0.0159416	-0.0528882	0.110546	0.142627	-0.151141
IMR470	-0.00338492	-0.0450798	0.291743	-0.0554313	-0.00195475	-0.10941	-0.073622	-0.0724761	-0.0423325	0.171351	0.0256263	-0.038249	-0.0539723	0.104752	-0.0936246	-0.0510761	0.189417	0.185635	0.0254714	0.0118343	-0.0216811	-0.0518549	-0.0525645	-0.131581	-0.0880095	-0.0388718	-0.0296524	-0.026325	-0.0515826	-0.092768	-0.0733652	-0.0299192	-0.0684608	-0.0264711	-0.0393718	-0.0438689	-0.106472	0.0728642	-0.0348569	0.0906215	0.0762373	-0.0530599	0.100885	-0.0401489	0.0235348	-0.0134829	0.148771	0.151341	-0.0390813
IMR471	-0.0109536	-0.0422017	-0.251971	-0.0189704	0.0043465	0.0515853	0.0459992	0.00169917	-0.043763	-0.141296	0.050342	0.0479074	-0.0383457	-0.0631761	-0.00923875	-0.031082	-0.115735	-0.0307499	-0.0516829	0.00975459	-0.0322598	-0.0708146	-0.0195268	-0.057288	-0.0390952	-0.0237175	0.011058	-0.0127642	0.0990836	0.00318591	0.00476443	-0.0318809	-0.0172447	0.0734372	-0.031595	-0.0529721	-0.0436877	-0.0693901	-0.0284966	-0.0574168	-0.0536816	-0.100822	0.116276	-0.0735687	-0.0558033	-0.0604775	0.0384469	-0.0861134	0.0359792
IMR476	-0.094585	-0.152688	0.693544	-0.108091	-0.117649	-0.12583	-0.0642507	-0.114807	-0.135716	0.337482	0.0653344	-0.072258	-0.101438	-0.00374105	-0.105206	-0.116071	0.399282	-0.176589	-0.0384021	-0.0376971	-0.107628	-0.0488577	-0.127534	-0.155321	-0.0596924	-0.127534	-0.107219	-0.0837062	-0.0661147	-0.0700579	-0.159903	-0.177012	-0.0973939	-0.167426	-0.10962	-0.044413	-0.152934	-0.0793045	-0.15722	-0.0588323	-0.0728033	-0.0572042	-0.0898242	0.0590522	-0.0689049	-0.0785368	0.115647	0.0518194	-0.0190862
IMR477	-0.0372787	-0.0196576	-0.168459	0.0126039	-0.0464133	0.095436	-0.0508558	0.00211047	-0.0352068	-0.204627	0.0796736	-0.0741496	0.0102266	-0.0388024	-0.00658466	0.00338434	-0.160298	0.0110351	-0.0304372	0.0383779	0.0131254	0.0283386	-0.0217715	-0.0483777	0.117308	-0.031392	-0.0191035	-0.0454045	0.270183	0.00672532	-0.0288793	-0.0206688	-0.0105772	0.0634608	-0.0477686	-0.0411698	-0.053428	-0.0251263	-0.00607053	-0.0490967	-0.0250583	-0.0541381	0.0535346	-0.0355611	-0.0540935	-0.0465504	-0.0447154	0.00277016	-0.055623
IMR479	-0.0197864	0.0536684	-0.197475	-0.0456866	0.00176988	0.0647082	0.0179846	-0.000228231	-0.0300499	-0.0414125	0.0819975	-0.0228383	-0.00320801	0.104818	0.0640855	-0.0236841	-0.0322592	-0.0501474	0.00665	0.0613591	-0.0587399	-0.0533241	-0.0495481	0.00730108	0.102752	0.0691427	0.0256564	0.0299282	-0.056121	0.0989971	0.160187	0.00319775	0.00372802	-0.0147787	-0.012452	0.0411274	-0.0296795	0.031969	-0.00569425	-0.0565702	-0.0662328	-0.0804393	0.000260842	-0.0785062	-0.0862378	-0.0491252	0.0290238	-0.0673835	0.0341108
IMR480	-0.0114431	0.0397609	-0.21091	0.011585	0.015307	0.00989924	0.00655595	-0.0093551	0.0183096	-0.151701	0.00771162	-0.0103635	-0.00920677	0.0621078	0.00815504	0.0424406	-0.125255	-0.0212649	0.0151113	0.00300885	0.0686485	0.00294414	-0.0266857	0.10394	0.0559111	0.063616	0.0299273	-0.00381035	0.036327	-0.00851758	0.0128329	-0.0181464	0.0272987	0.020301	-0.0110732	0.00213599	0.0372715	0.0430863	0.0321595	-0.0348292	-0.00949235	0.0129531	0.0087222	-0.0460233	0.000190145	-0.0240199	-0.065034	-0.0144795	0.00798597
IMR482	-0.0895749	-0.145199	0.733848	-0.102904	-0.0956994	-0.159538	-0.0388783	-0.153944	-0.143573	0.469328	0.0910019	-0.0648279	-0.091352	0.0161424	-0.0780626	-0.142696	0.433508	-0.165795	-0.0241847	0.0233829	-0.0748194	-0.0555927	-0.0847504	-0.179113	-0.128163	-0.0941939	-0.0689208	-0.0598093	-0.172831	-0.109904	-0.14179	-0.151522	-0.0861275	-0.145477	-0.0989434	-0.0706839	-0.135648	-0.0823211	-0.145009	-0.0274398	-0.0587629	-0.0312417	-0.0102117	0.0831851	-0.0372763	-0.0129122	0.189771	0.0967867	-0.0984168
IMR483	-0.0419448	-0.030934	-0.26443	-0.0337899	0.00994826	0.020122	0.0475876	0.0277812	-0.0676717	-0.191174	-0.019839	0.0407607	-0.0349277	-0.0655422	0.0117674	-0.0365171	-0.123354	-0.0129308	-0.0508028	0.031233	-0.0494401	-0.0678687	-0.0396582	-0.0779505	-0.0151379	0.00307279	0.00338004	-0.037086	0.0973668	0.00967299	0.0320858	-0.0557896	-0.0242734	0.0618049	-0.0414568	-0.0451866	-0.0788103	-0.0541089	-0.0505166	-0.0769579	-0.0387546	-0.0960463	0.135334	-0.07381	-0.0239373	-0.0317986	-0.0067093	-0.0907223	0.0592872
IMR486	-0.065058	-0.030557	-0.276447	-0.0360098	0.00430515	0.0102294	0.0554603	0.0203675	-0.0753215	-0.202306	-0.0197571	0.0381867	-0.0401577	-0.0587319	-0.00113521	-0.0324808	-0.127817	0.00952006	-0.0519013	0.0517951	-0.0677137	-0.0697935	-0.0364481	-0.0811148	0.010264	0.00250549	-0.00161383	-0.0316922	0.129261	0.0328321	0.0488116	-0.0716433	-0.0165188	0.0581684	-0.0360039	-0.0428619	-0.0884668	-0.0469445	-0.0489592	-0.0629471	-0.0294654	-0.0873473	0.136951	-0.0710722	-0.008805	-0.0257555	-0.0251599	-0.0914076	0.0761311
IMR487	0.0217769	0.00469372	-0.247099	0.0746105	0.0269254	-0.016905	0.0325754	0.0534934	0.0822794	-0.132233	-0.0368579	0.0856546	0.0509857	-0.0297374	0.0302791	0.0701717	-0.103957	-0.0341402	-0.0214313	-0.0336519	0.0310435	-0.0244503	0.0175712	0.319062	-0.0261367	0.0456059	0.0583666	0.0511293	-0.00629477	-0.0238718	0.0437511	0.0549716	0.0107051	0.00164169	0.0634024	0.0653386	-0.010249	-0.0246784	0.0057684	-0.0374349	-0.0533536	-0.0741705	-0.0499533	-0.0553574	-0.0443203	-0.0214908	-0.0223707	-0.093222	0.138708
IMR488	-0.0495176	-0.0351426	-0.119847	-0.0695156	-0.0168063	0.0590576	0.00271359	-0.0371009	-0.00347514	-0.149346	-0.0192079	-0.022941	-0.0276273	-0.0814369	-0.0130394	-0.0344105	-0.163152	-0.0665989	-0.0976835	0.0525214	-0.051642	-0.0318841	-0.0734362	-0.0339391	0.0844121	-0.0449883	-0.0459796	-0.0350974	0.148697	0.0274201	-0.0398787	-0.031078	-0.0715082	0.0253709	-0.0538693	-0.0413684	-0.119848	-0.0891854	-0.0664704	-0.0279298	-0.0632663	-0.0630718	0.0358658	-0.0954888	-0.0503967	-0.0164713	-0.0397791	-0.0586921	-0.0211763
IMR490	0.0847289	0.011635	-0.301421	0.0292593	0.0750042	0.0279276	-0.0114184	0.0905943	-0.0109377	-0.171682	-0.0128006	0.0624953	0.0434079	-0.0191959	-0.0162525	-0.0437028	-0.115666	0.0629259	-0.00286295	0.00740344	-0.060344	-0.0804843	0.0184923	-0.047953	0.0101969	0.0339556	0.0288329	0.0313341	0.129902	-0.0106153	0.0059545	0.0748385	-0.00277488	0.0328995	0.0439023	-0.0219175	-0.0827498	0.0223971	0.042102	-0.0418256	0.00717858	-0.0340005	0.0531329	-0.0527837	-0.0495964	-0.0164972	0.103143	0.00844769	0.125583
IMR493	-0.0377008	-0.00479327	-0.100358	-0.00847546	-0.0190955	0.0223592	-0.000815059	-0.0462365	-0.0721038	-0.0627501	0.0623125	-0.0261155	-0.0388877	0.0171995	-0.027546	0.0216129	0.0124476	-0.0335936	0.0628068	-0.0185271	-0.0225321	-0.0435577	-0.0413753	-0.0710507	0.0202101	-0.074073	-0.0341038	-0.0445281	-0.0114142	-0.0402642	-0.00126648	-0.0105852	-0.0161931	0.010038	-0.0399868	0.048533	-0.0940433	0.0426208	-0.0120996	-0.0753109	-0.0712806	-0.0729747	0.00624992	-0.125813	-0.0398784	-0.0600751	0.038023	-0.00207848	0.141262
IMR494	-0.0429702	-0.0318414	-0.094413	0.0376032	-0.0146266	0.0605291	0.0341087	-0.0129063	-0.025848	-0.161922	-0.0886794	-0.0126163	-0.0386092	-0.0460284	0.0354717	-0.0311094	-0.195618	-0.0214519	-0.116161	0.0466743	-0.096856	-0.0632873	-0.0822343	-0.0993382	0.160191	-0.0325389	-0.0141713	0.0772743	0.0982299	0.0344986	-0.0367546	-0.0159727	-0.0310239	-0.0587969	-0.0338652	-0.0417265	-0.13567	-0.0704798	-0.112452	-0.0478238	-0.0705889	-0.129356	0.0129027	-0.0718254	-0.0920694	-0.0659347	-0.101991	-0.146814	0.225055
IMR495	-0.00441425	0.00447177	-0.219168	0.0281753	-0.0602933	0.0186397	-0.0561188	0.0677315	-0.0363384	-0.192833	-0.0586815	-0.0125419	-0.0367051	-0.0653719	-0.0652025	-0.0297365	-0.199321	0.168197	-0.0145707	0.0267406	-0.000990718	-0.0687018	-0.0195388	-0.0271403	-0.0901602	0.0410165	0.00620628	-0.0517889	0.138734	0.133374	-0.0240497	0.00121779	0.0735764	-0.0321041	0.0147833	-0.0918788	-0.081355	-0.0277333	0.0285056	-0.0283905	0.0192562	0.00262982	0.00618968	0.00715983	-0.0425356	-0.00748872	-0.0771279	-0.0599792	0.208898
IMR496	0.0346517	0.0901052	-0.247917	0.0206147	-0.0304346	0.0405896	-0.025906	0.0603481	0.0078624	-0.217274	-0.0216812	0.0215073	0.00596112	-0.00995715	-0.016044	0.061858	-0.0576763	0.161817	0.0558943	0.0249051	0.0271564	0.0115017	0.058599	0.0649263	0.0107597	-0.0134656	-0.00159032	-0.0428826	0.186653	0.0431842	0.0156655	0.0224004	0.0811843	0.0591953	0.0434026	-0.00943257	-0.0542113	0.0133984	0.0851007	-0.0407317	0.0413832	0.0396891	-0.010283	-0.0122048	-0.00518122	0.00968052	-0.0619064	-0.0202049	-0.0323257
IMR497	-0.068883	-0.037451	-0.152551	-0.0212432	-0.0692825	0.073157	-0.0678229	-0.0189291	-0.0610861	-0.146461	0.121786	-0.0875754	-0.0282241	-0.0851029	-0.0336443	-0.00850697	-0.157021	-0.00669932	-0.0227926	0.0605416	0.00318177	-0.00533138	-0.0264622	-0.0645185	0.0734867	-0.0521365	-0.0637514	-0.0564105	0.33496	0.0415195	-0.0371704	-0.097247	-0.0358662	0.0472019	-0.0465573	-0.0479263	-0.0492066	-0.0481725	-0.0265199	-0.0822946	-0.0404909	-0.0327417	0.116482	-0.048928	-0.0647454	-0.0645799	-0.0678797	0.0290063	-0.0934245
IMR498	-0.0146032	0.0237342	-0.204096	0.0382305	0.00435619	0.0634582	-0.00646062	-0.0196567	-0.0233912	-0.0627296	0.106363	-0.0036081	0.0196225	-0.0100477	0.0315544	0.0869694	-0.118558	-0.0374095	-0.0494304	0.00663618	-0.00746136	-0.0781235	0.014774	-0.0376244	-0.0506536	-0.00753605	0.0189765	0.118095	0.0922468	0.0312895	-0.000891901	-0.0234313	-0.0499325	-0.01113	-0.0258603	0.00653058	-0.0511737	-0.0103595	0.0298847	-0.0283099	-0.0918584	-0.0959133	0.0454602	-0.0520754	-0.0952785	-0.0395154	0.154964	-0.0560031	0.0902881
IMR499	-0.0284554	0.00138301	-0.243799	0.0574299	-0.0210641	0.0804149	-0.0281036	0.0219707	-0.070177	-0.232279	-0.0477233	-0.0583028	-0.0314129	-0.0773728	0.000113911	0.0482694	-0.0677236	-0.0138425	0.0237731	0.0376988	0.000406098	0.0204	0.0168574	0.00335376	0.00761771	-0.051666	-0.0505324	-0.114548	0.0890184	-0.037098	-0.00335311	0.00332287	-0.00511805	0.122865	0.00343168	-0.0543613	-0.0693934	-0.00786298	0.00239866	-0.0422211	-0.0268588	-0.0215884	0.14664	-0.0789123	0.00265473	-0.0612764	0.0116788	0.00728494	0.0996311
IMR500	-0.0734934	-0.0751131	0.227182	-0.102463	-0.101101	-0.0307265	-0.0497103	-0.125764	-0.0956201	0.0183776	-0.00588255	-0.0348175	-0.0777494	-0.0841062	-0.104476	-0.109144	0.0987101	-0.0628349	0.123454	-0.0279965	-0.0678271	-0.0424623	0.279436	-0.0929143	0.0743062	-0.0869065	-0.0697193	-0.122639	0.0953876	-0.065138	-0.0688123	-0.0715797	-0.108528	-0.0256365	-0.126183	-0.0652262	-0.142348	-0.0773946	-0.027707	0.0471904	0.0415413	0.0190129	0.0110046	0.0180539	0.0203559	-0.0694853	0.0626677	0.0513094	-0.0410797
IMR501	-0.131523	-0.0763644	0.53821	-0.0580318	-0.10973	-0.0947169	-0.0933386	-0.110312	-0.106787	0.461908	-0.170149	-0.154583	-0.115298	-0.10507	-0.0768072	-0.0950502	0.0316505	-0.0987904	-0.112346	-0.097948	-0.0721475	0.151645	-0.115897	-0.0545626	-0.0707789	-0.0588244	-0.0671932	-0.115863	-0.0201281	-0.124879	-0.0867075	-0.132973	-0.0180015	-0.108691	-0.00744506	-0.0779275	0.599414	-0.1441	-0.0919926	0.0468835	-0.00846118	-0.0394886	-0.106046	0.0581763	-0.0917365	-0.0734516	0.00758944	0.0793325	-0.170347
IMR503	-0.0244638	-0.0648012	0.123879	-0.0652372	-0.0520719	-0.097968	0.0293609	-0.034298	-0.0440526	0.0424414	0.0112167	-0.0664104	-0.0534495	-0.0251021	-0.0197389	-0.0431757	-0.00842951	0.0582591	-0.0808927	0.062997	-0.0444126	-0.0616608	-0.00919263	-0.0893898	-0.00580185	0.0109924	-0.00882652	0.0260771	0.120691	0.205869	-0.0216714	-0.0105689	-0.0956779	-0.0659055	-0.0400885	-0.076693	-0.085528	-0.0408184	-0.0498566	-0.0431282	-0.022277	-0.0432118	0.120885	-0.0802325	-0.0202082	-0.0226986	0.0363867	-0.0451474	0.0626032
IMR505	-0.0237981	-0.068385	0.164856	-0.0985086	-0.0747785	-0.0984827	-0.0801064	-0.0868101	-0.0608571	-0.0658454	-0.0942371	-0.0547078	-0.0572104	-0.0614425	-0.0966266	-0.110561	0.017084	-0.0143791	0.0344505	0.0183936	-0.0606859	-0.02092	0.334502	-0.0510098	0.0847526	-0.0498417	-0.0443406	-0.0951943	0.248369	-0.033385	-0.0780789	-0.0379381	-0.0885789	-0.0820018	-0.0791439	-0.0819294	-0.101093	-0.0571508	0.0630077	0.0589352	0.0514565	0.0404371	0.0418132	0.024605	0.0755401	-0.0406245	0.151553	0.0713762	-0.0320498
IMR506	-0.0193882	0.0289238	-0.178308	0.0147949	0.00688978	0.0136403	-0.00380898	-0.0188347	-0.00167577	-0.158938	0.0104493	-0.0224991	-0.0189225	0.0732265	0.00640717	0.0291837	-0.1332	-0.029328	-0.00150979	0.00326768	0.048132	0.00686227	-0.0262498	0.0826558	0.0917595	0.0576187	0.0226905	-0.0121096	0.0762479	-0.0229549	0.0106129	-0.035889	0.0164026	0.00787039	-0.0224414	0.00682139	0.0314512	0.026052	0.017368	-0.0438957	-0.0241068	0.00300132	-0.000934469	-0.0484205	-0.0187328	-0.0373949	-0.0758711	-0.0241951	-0.00515294
IMR508	-0.0311452	0.0414834	-0.23675	0.125919	-0.0048672	0.0415453	0.0110524	0.0695077	0.0257571	-0.157474	-0.0752018	0.067791	0.0464608	-0.0458304	0.0328367	0.0304703	-0.130261	-0.00773817	-0.0149784	-0.000934636	0.0285843	0.0125164	-0.00041052	0.270802	-0.0239332	0.0360642	0.0276364	-0.0390939	0.0386988	-0.0488179	0.0571685	0.028491	0.0610105	0.0115179	0.158387	0.0153086	0.0602416	-0.0193468	-0.0237814	-0.0924817	-0.0616559	-0.0769248	-0.0259121	-0.0627153	-0.11365	-0.0895222	-0.0132028	-0.086533	0.101545
IMR509	-0.0363862	-0.0657457	0.0940143	-0.0190241	-0.0427468	-0.0454986	-0.0482517	-0.0545423	-0.0580407	0.0793293	-0.0906534	-0.0328277	-0.0227588	0.0250064	-0.0628243	-0.0528553	-0.0469113	-0.0873455	-0.0947037	0.00132	-0.0977676	0.117881	-0.0351029	-0.0463638	0.0398801	-0.0343948	-0.0333203	-0.0436857	0.0310969	-0.059784	-0.0324133	-0.0446831	-0.0184787	-0.0492618	-0.0741437	-0.0210365	0.344203	-0.0775886	-0.0856234	-0.119737	-0.0475971	-0.0285158	-0.084449	-0.0288255	-0.0704351	-0.0973011	0.0868494	-0.0672804	0.0912281
IMR652	-0.0216542	0.0516826	-0.233752	0.00426597	0.0125916	0.0824354	0.0283342	-0.00652255	-0.00252527	-0.134054	-0.0258717	0.023455	0.0321074	0.0117035	0.0666442	0.0774395	-0.0958627	-0.0454048	0.00832351	-0.0157602	-0.0311562	-0.0237928	-0.0222006	0.0829867	-0.0318534	0.0156907	0.0309892	0.0404548	-0.0199793	0.0165658	0.00421539	-0.018383	0.0189173	0.0489847	-0.0425317	0.0409712	-0.0735701	-0.0410779	-0.00496511	-0.0461617	-0.0577129	-0.0580495	0.0450196	-0.0788394	-0.0397674	-0.0640955	0.0216081	-0.0660641	0.0307085
IMR656	-0.0251748	-0.000530253	-0.141068	0.00605719	-0.0510123	0.00437141	-0.033145	0.015985	-0.0162565	-0.178713	0.01688	0.00234609	-0.0213449	-0.0720265	-0.0387464	0.0279416	-0.212231	0.0750773	-0.00346008	0.0315951	-0.0724502	-0.034514	-0.0181666	-0.0207514	0.0961834	-0.030207	-0.0314343	-0.0235032	0.263223	0.0175307	-0.0507124	-0.0340619	-0.00230963	-0.016862	-0.0232703	-0.0343778	-0.0937937	-0.0631311	-0.00541669	-0.0249526	-0.00852788	0.0165145	-0.0422517	-0.0133647	-0.0412224	-0.0250032	-0.140029	-0.0798544	0.0736373
IMR657	0.0198217	0.0612282	-0.217773	0.0296291	0.0174155	0.0235758	0.0394733	0.0248607	0.0272644	-0.169365	0.015309	0.000716104	0.0205234	-0.110367	-0.000242224	0.0158649	-0.0920422	-0.0171497	0.040533	0.0397626	0.0526966	0.0192766	0.0571076	0.00423707	-0.0231342	0.0188619	0.032685	0.012227	-0.0156866	-0.0154983	-0.0310359	0.0372579	-0.0159209	0.000866886	0.0322909	-0.033647	-0.0438984	-0.0122915	-0.0200903	-0.0174934	-0.0518856	-0.0241873	0.0725665	-0.041495	-0.0345304	-0.0167767	0.083092	-0.037927	0.0538879
IMR658	0.0492892	0.0648446	-0.272115	0.0633462	0.0225074	-0.00196411	-0.0120358	0.0334349	0.0478789	-0.107672	0.0891602	0.0887914	0.0616771	0.023567	0.0176572	-0.00778628	-0.103653	0.043835	-0.0201242	-0.00183101	-0.0444356	-0.0278059	0.0023524	-0.0357039	-0.0227639	0.0217111	0.0202477	-0.019451	0.195801	0.000158343	0.0129508	0.0788837	0.00321804	0.0334625	0.0166665	-0.000284017	-0.00640406	0.0125724	-0.0351835	-0.0279239	-0.0117353	-0.0626528	0.0757697	-0.092532	-0.0217067	-0.0134554	0.0302845	0.0287827	0.172359
IMR659	0.00130524	0.0124341	-0.129462	0.00951913	0.0436369	0.0868033	0.000299578	0.0228701	0.0255099	-0.101002	-0.0421021	-0.00121544	0.027445	-0.02182	0.0317632	-0.0178788	-0.183744	-0.0412731	-0.0790861	0.00702211	-0.062614	-0.0552506	-0.041087	-0.0898851	0.0321845	-0.0166525	0.00407599	0.119307	0.133121	0.0204615	-0.0370989	0.0264732	-0.0257022	-0.038779	0.0299462	-0.0487992	-0.0960567	-0.0187677	0.042724	0.00135043	-0.0679822	-0.0932256	-0.0668837	-0.0496238	-0.0731729	-0.0249054	0.0248546	-0.0628767	-0.0249478
IMR660	-0.0280833	-0.0114065	-0.0952846	-0.0175676	-0.0141997	0.0246581	-0.00565769	-0.0508431	-0.0743495	-0.0579723	0.0628998	-0.0184457	-0.03712	0.0191443	-0.0304409	0.0224953	0.0214748	-0.0423316	0.0622727	-0.0130411	-0.0119703	-0.036301	-0.0390764	-0.0766015	0.0230991	-0.0711249	-0.0343428	-0.0457115	-0.00887924	-0.0393228	-0.00386631	-0.00439088	-0.0107661	0.0100351	-0.0290708	0.0454019	-0.0926297	0.0425588	-0.00862026	-0.070061	-0.0729951	-0.0705577	0.00223358	-0.122747	-0.041711	-0.0560646	0.0504144	-0.012174	0.151115
IMR661	-0.0639171	-0.0473584	0.127098	0.0119937	-0.0281368	0.0783	0.0303959	-0.0625374	-0.0398305	-0.0977605	-0.063354	-0.0264807	-0.0427941	-0.0574729	0.00549465	-0.0604962	-0.0464663	-0.0525504	-0.113322	-0.0196596	-0.0509322	-0.0342435	-0.0549021	-0.171338	-0.0038225	-0.0563188	-0.0229599	0.052196	-0.0440638	0.019808	-0.0241186	0.00539843	-0.0823665	-0.0645164	-0.00960209	-0.047564	-0.0794172	-0.109251	-0.0788042	0.00500543	-0.0813842	-0.10468	0.0757654	-0.0694001	0.0340637	-0.0014194	-0.0774919	-0.0762787	0.0466992
IMR662	-0.017515	-0.00373028	0.057996	0.0429913	0.000972172	-0.0110459	-0.0283772	0.0310814	-0.0101903	0.0346349	-0.0353664	-0.0306595	0.00390308	-0.0613566	-0.00145813	0.0532487	-0.0604426	-0.0323536	-0.0151001	0.00030112	0.0436899	-0.00236051	-0.0447389	0.0242096	-0.0147887	-0.0139301	-0.00518291	-0.017496	-0.0094069	0.0229478	-0.0449413	-0.00727936	0.0377526	-0.00418539	0.0157295	-0.0263639	-0.0409239	0.239751	0.0211888	0.0483974	-0.0594168	-0.0669539	-0.0582002	0.00503693	-0.0571709	0.00419927	0.0856534	0.252007	-0.0389284
IMR663	-0.141282	-0.111384	0.632741	-0.130353	-0.0955858	-0.103768	-0.114666	-0.106319	-0.126402	0.228873	0.188854	-0.115413	-0.123287	-0.0537428	-0.16105	-0.0618418	0.154984	-0.143077	0.0345366	-0.134266	-0.0669741	-0.049459	-0.109189	-0.0973732	-0.0692058	-0.12843	-0.134143	-0.149289	0.0545129	-0.11764	-0.177384	-0.150228	-0.102835	-0.101275	-0.111106	-0.104684	-0.133409	0.273098	-0.0305133	0.00289249	-0.0621316	-0.0923327	-0.18781	-0.0467242	-0.04938	-0.129188	0.301729	0.554784	-0.172788
IMR666	-0.118377	-0.120174	0.592434	-0.113469	-0.0961127	-0.077499	-0.074468	-0.140783	-0.0680263	0.588078	0.0961956	-0.0893218	-0.0809054	-0.0262938	-0.0948837	-0.0785995	0.25013	-0.106656	-0.0055933	-0.0810252	-0.107045	0.0598519	-0.134859	-0.108052	-0.062178	-0.103047	-0.0896963	-0.105669	-0.0324796	-0.0872987	-0.172717	-0.134465	-0.0688346	-0.151674	-0.0448214	-0.0493775	0.275019	-0.0562341	-0.116266	0.0179471	-0.0375156	-0.0520172	-0.105885	0.0676035	-0.0913395	-0.0218245	-0.00192907	0.0992064	-0.10786
IMR413	-0.0126083	-0.00909319	-0.198796	-0.000144929	0.0110727	-0.0412566	0.0119421	-0.0397356	-0.0110086	-0.0929011	0.00448068	0.0038167	0.0102853	0.0334979	0.00256327	0.00822375	-0.022012	-0.00897331	0.0128248	-0.0269585	0.000317562	-0.0379421	0.0152343	0.0127086	-0.0192073	-0.00288524	-0.0235304	0.0133209	-0.0667082	-0.0331141	0.0178649	0.0268427	0.000754531	0.022323	-0.00314914	-0.000976903	-0.0305872	-0.0148569	0.00892046	-0.0666262	-0.0471915	-0.0597454	-0.0411942	-0.0677278	-0.0604091	-0.0369303	-0.0772361	-0.101107	-0.0200337
IMR516	0.0028321	0.0238764	-0.205488	0.0660534	-0.0338652	-0.00303418	-0.00584628	0.0339584	0.0138751	-0.0804118	-0.0493694	0.0429245	0.029149	0.0216116	0.0206596	0.0254938	-0.0709043	0.0676718	0.0302719	-0.03672	0.0099149	0.0167472	-0.00656744	0.0351134	-0.0731164	0.0369898	0.0241944	-0.0178061	0.00362166	-0.00746304	0.0496541	0.00285715	0.780338	0.00205575	0.0704268	0.0155849	0.0769847	0.00501002	0.0968975	-0.0505366	-0.0355874	-0.033091	-0.0592186	-0.0239574	-0.0647406	-0.067172	-0.100809	-0.0585759	-0.0464391
IMR517	0.000857045	-0.00465802	-0.212893	-0.0311223	0.000752683	0.0133463	-0.0272982	0.0289733	-0.0206204	-0.102985	0.0401969	0.00777971	-0.00251359	0.0142067	-0.0038614	0.0263518	-0.0147438	0.092079	0.0558006	-0.00286941	0.00976951	-0.0372843	-0.00340766	0.0146058	0.005354	-0.0140316	-0.0260597	-0.044688	-0.0111609	-0.0335186	0.0179325	0.00601691	0.037238	0.0595737	0.0263699	0.00640932	-0.0276866	0.0432282	0.0445777	-0.0727558	-0.016433	-0.0184222	-0.0603084	-0.0432846	-0.0629383	-0.0418204	-0.0908023	-0.0485107	-0.0262223
IMR519	0.033914	0.065523	-0.234549	0.0550534	0.0363475	0.0845897	0.0614744	0.0489866	0.0578826	-0.115964	-0.0717604	0.0344624	0.0346158	0.0138578	0.0427703	0.0116608	-0.108641	0.0360735	-0.0205672	-0.0353257	-0.00905293	-0.0191006	0.014894	0.0108337	-0.0670003	0.698119	0.339226	0.0351725	-0.0965589	-0.0188172	0.00884854	0.0723616	0.0315182	0.034259	0.0028258	0.00818517	0.0286245	-0.0246996	0.0260504	-0.065432	-0.0479449	-0.0874123	-0.0100174	-0.0691305	-0.0546112	-0.0453564	-0.0993552	-0.0905283	0.0211767
IMR520	0.0156349	0.0120675	-0.219422	0.0465718	0.0193669	0.0293045	-0.0229671	0.0457578	0.043912	-0.14652	-0.0105384	0.00573657	0.00264381	-0.0426078	0.0213041	0.839859	-0.126566	0.0144301	0.0397695	-0.0389676	0.0353481	-0.0141255	-0.000670106	0.0428404	-0.0391251	-0.0154845	-0.0166528	0.029996	-0.0317956	0.0112418	0.00113417	0.0332481	0.0104652	0.0522187	0.0469908	-0.000591577	-0.0493837	-0.000719761	0.0340946	-0.0200276	-0.0749591	-0.0448999	-0.0725031	-0.0487509	-0.0658668	-0.0545463	-0.108604	-0.0758738	-0.00990995
IMR521	-0.0344359	-0.00217761	-0.221922	-0.0127652	0.00600707	-0.00276489	-0.0374483	0.0200627	-0.0206779	-0.156811	-0.0341678	-0.0224965	-0.0195691	0.00323034	-0.0259337	0.0556276	-0.153441	0.0306398	-0.0228137	-0.00941919	0.0415833	-0.0234128	-0.0418877	0.359702	0.10634	-0.0185156	-0.0639495	-0.023498	0.0166394	-0.0313333	-0.00254618	-0.0285087	-0.00749825	-0.00835774	0.0382937	0.00546652	-0.0141693	-0.0187422	0.089199	-0.0780071	-0.0311276	0.0341669	-0.0840923	-0.00167331	-0.0307704	-0.0396941	-0.110101	-0.0864005	-0.0864811
IMR524	0.067108	0.0107169	-0.218175	0.0607437	0.0521894	0.0946475	0.0926617	0.0230417	0.957385	-0.101008	-0.0615255	0.0625215	0.0735938	-0.0535788	0.0818074	0.0449138	-0.0743844	-0.00391842	-0.0192445	-0.051237	0.0166454	-0.0191353	0.00913427	0.00365746	-0.0607789	0.0386445	0.0574253	0.0544375	-0.0497901	-0.0124186	-0.00139681	0.122967	0.00268131	0.0581868	0.0454041	-0.0105592	-0.00186498	-0.0482246	-0.00367187	-0.0128201	-0.0501634	-0.081722	-0.0276994	-0.065801	-0.0114427	-0.00826705	-0.133091	-0.126802	-0.00223033
IMR526	0.0468921	-0.00702008	-0.138705	-0.0119417	0.0313833	-0.0371178	-0.0117769	0.00176343	0.00782643	-0.0236623	-0.0247863	-0.0346575	-0.0236443	0.018691	0.00563974	0.0067556	-0.0624929	-0.0189405	-0.0286595	-0.00198533	-0.0068756	-0.0468469	-0.0126752	0.00427596	-0.0271677	0.0144152	0.00486601	-0.00166302	-0.0977458	-0.0257881	-0.0527167	0.0406609	-0.0400215	0.0138313	-0.000426814	-0.00822909	-0.0183625	-0.035861	0.0446355	-0.0637859	-0.0403377	-0.017184	-0.00884343	-0.0590444	-0.0369114	-0.0184494	-0.0208639	-0.0328714	-0.00550722
IMR527	0.0100228	0.00444872	-0.253836	0.00483896	0.00112433	0.022571	-0.0298776	0.0446313	-0.0113366	-0.160631	-0.000864087	-0.00253142	-0.00231901	-0.0528825	-0.00112891	0.0434853	-0.0779376	0.0456471	0.00145986	-0.000668114	0.0319789	-0.018144	-0.0203291	0.0294966	-0.0508753	0.0104796	-0.0207893	-0.00795949	0.0142356	0.0128303	-0.00506809	0.0512444	0.0076861	0.0520956	0.0145242	-0.0317597	-0.0146845	-0.0285827	0.0375127	-0.0823587	-0.057671	-0.0245428	-0.0297771	-0.0530055	-0.0699443	-0.0504199	-0.0845286	-0.0758788	-0.0311625
IMR531	0.835845	0.00846413	-0.214467	0.0308692	0.0566059	0.000145119	0.036877	0.0349539	0.0744817	-0.0992472	-0.060178	0.0276302	0.0414765	-0.0134546	0.0425485	0.0182264	-0.0557438	0.00840696	-0.00143016	-0.0302946	-0.00638269	-0.0584532	0.0407004	-0.0291091	-0.0206547	0.0153803	0.162354	0.0221431	-0.109647	0.00669413	-0.00654161	0.06429	-0.0135004	0.0374014	-0.00778366	0.0332243	-0.0141513	-0.0416833	0.0285435	-0.0395075	-0.0233189	-0.00789696	-0.015374	-0.0607352	-0.012456	0.0268404	-0.0563737	-0.106922	-0.0231337
IMR532	-0.0914256	-0.0681975	-0.182412	-0.0470909	-0.0588914	-0.0178498	-0.0779711	-0.0386387	-0.0299787	-0.233277	0.116537	-0.0839127	-0.0637513	-0.0581859	-0.070529	-0.0197766	-0.205001	0.166235	-0.0813969	0.0165744	-0.070709	-0.0523086	-0.0601007	-0.0259155	0.0552526	-0.0620486	-0.0713027	-0.0534561	1.13293	0.114355	-0.0450168	-0.0574045	0.00326799	-0.0183669	-0.0492689	-0.0668096	-0.0717492	-0.0121074	0.101736	-0.123134	-0.0368872	-0.0730495	0.039817	-0.0845732	-0.129842	-0.157239	-0.0130459	-0.0559804	0.0160626
IMR534	-0.0586855	-0.0339228	-0.151443	0.0874011	-0.0638656	-0.00494067	-0.00102439	0.0278024	0.0160411	-0.158868	-0.0665033	0.00495622	0.0100083	-0.0805713	-0.0082194	0.0698597	-0.0984849	-0.0166279	0.0624794	-0.0113589	-0.018669	0.092158	0.0853692	0.0845551	-0.0111033	-0.0305479	-0.0436384	-0.00596077	-0.0118596	-0.053045	-0.0437347	-0.0503385	0.0303421	0.0152586	0.0427872	-0.0108743	-0.013217	-0.0374438	-0.000622777	-0.0427637	-0.0408581	-0.0313382	-0.0597677	-0.00898389	-0.0394385	-0.0582187	-0.132816	-0.0948325	-0.0661699
IMR537	0.00352928	0.0413945	-0.245338	0.0224259	0.00501848	0.0926866	-0.0489426	0.0408527	-0.0131084	-0.140683	-0.0611846	0.0345324	0.00133906	-0.059317	0.0203534	0.0399429	-0.117188	-0.0198082	0.0016357	-0.0013776	0.00742497	-0.040101	-0.0282982	0.232586	-0.0339966	0.00882579	-0.033421	0.0467516	-0.0982004	0.0656527	0.018539	0.0520695	-0.00465049	-0.00887416	0.03158	0.00465498	-0.0104952	-0.028702	0.0150245	-0.0188535	-0.0355395	-0.05553	-0.040225	-0.0344742	-0.0469864	-0.0184319	-0.0866546	-0.111588	0.0112722
IMR538	0.0487363	0.00704149	-0.234777	0.0191769	0.3592	0.00202762	0.0363987	0.029872	0.0577137	-0.142103	-0.0759428	0.0365362	0.0241182	-0.0176512	0.0343385	0.0195187	-0.117781	0.0130044	-0.0697235	-0.0179654	0.0075991	-0.0621187	0.0123053	-0.0784567	0.0203587	0.00185841	0.0141469	0.0904241	-0.0162233	-0.0273671	0.0132832	0.0906662	-0.0598969	0.0457172	0.0250848	-0.00980805	-0.0629677	-0.0221536	0.0907454	-0.0295982	-0.0405001	-0.021832	-0.0391065	-0.0574952	-0.00933404	-0.0112933	-0.0209673	-0.0653773	0.00513114
IMR539	-0.0272871	-0.0145057	-0.221501	0.0259006	0.00276815	0.00945965	-0.00739941	0.0417305	-0.0281663	-0.175749	-0.0459058	-0.0286864	-0.0153124	-0.0796277	0.00464638	0.0145563	-0.122212	0.0725519	0.0795947	-0.0373288	0.00104319	-0.00115473	0.102957	0.075229	0.00843186	-0.0478418	-0.0761006	-0.0427315	-0.0151065	-0.033864	0.0221908	-0.00743107	0.0061428	0.0192122	0.015932	-0.0415659	-0.0246088	-0.0289456	0.0157843	-0.0496699	-0.010168	0.027977	-0.0435967	0.00901667	-0.047171	-0.0470055	-0.13258	-0.0724053	-0.00862533
IMR540	-0.140456	-0.12496	0.805908	-0.158801	-0.120493	-0.133161	-0.0908217	-0.145687	-0.124632	0.315043	-0.04422	-0.135422	-0.126179	-0.10037	-0.122924	-0.120745	0.271844	-0.172647	-0.089998	-0.12382	-0.105279	-0.0602604	-0.116627	-0.172448	-0.118194	-0.135277	-0.126235	-0.0877903	-0.0912693	-0.12608	-0.166289	-0.155245	-0.129572	-0.202437	-0.140322	-0.103328	-0.175374	-0.0740043	-0.109543	0.023018	-0.0567023	-0.0548551	-0.115038	0.0258708	-0.0290184	-0.0499233	0.152051	0.188913	-0.185714
IMR541	0.0611284	0.00910491	-0.266473	0.0655059	0.0810911	0.0621086	-0.00692494	0.0413197	0.126589	-0.140334	-0.0653213	0.0128075	0.0596464	-0.0216079	0.0945965	0.0412951	-0.112058	0.0386172	-0.0120624	-0.0284734	0.00582617	-0.0118352	0.0273533	-0.00633551	-0.0533607	0.0626476	0.0264209	0.0692333	-0.0858113	0.0117615	0.0315184	0.902555	-0.0131547	0.0543319	-0.0141074	0.00341032	-0.00695923	-0.0187917	0.019741	-0.0549795	-0.033597	-0.02089	-0.00340121	-0.0675901	-0.0293444	-0.0156631	-0.0825874	-0.108937	0.0465615
IMR543	-0.0133619	0.0211392	-0.219144	0.0472035	0.0204117	0.0369006	-0.0220993	0.0184136	0.00789176	-0.111479	0.0272174	0.0368821	0.0226344	-0.0508883	0.0348614	0.0962375	-0.125403	-0.0120287	0.00699538	-0.00398573	0.0198671	-0.0179794	0.0115887	0.00841373	-0.0508878	0.0226845	0.00440014	0.130373	-0.0359446	0.0285764	-0.0217244	0.0486941	-0.00755373	0.054562	0.0242502	0.0170972	0.010682	-0.033966	0.042458	-0.056579	-0.0579196	-0.0142266	-0.017041	0.00924906	-0.0755637	-0.046537	-0.0998274	-0.0972568	-0.0639316
IMR546	0.00740821	-0.0109144	-0.199909	-0.0167804	-0.00101809	-0.0230107	0.0149606	0.00235471	0.0570509	-0.11355	-0.041252	0.0125602	0.0162549	-0.0161302	-0.0157838	-0.023521	-0.0852149	-0.0418985	-0.027419	-0.0350359	0.0159075	-0.0405306	0.00361566	-0.0300141	0.0119642	0.00349747	0.016022	-0.00762305	-0.0643389	-0.0141009	-0.000246063	0.017998	-0.0310493	0.00592363	0.0487977	-0.0267606	-0.0257391	-0.0234655	-0.0155647	0.0866594	-0.0271749	-0.00726737	0.0129954	-0.0161351	0.0478436	0.0743325	-0.0632398	-0.0792607	0.0255979
IMR549	-0.0163488	-0.0512562	-0.0721591	-0.0402422	-0.0299099	-0.0706121	-0.0483994	-0.0239402	-0.0568309	-0.0709675	-0.0434074	-0.037343	-0.05826	-0.0863956	-0.0712939	-0.050052	-7.835e-05	0.0221086	-0.0222558	-0.00413959	-0.0400748	-0.00349605	-0.0261614	-0.0153485	-0.00429712	-0.0789853	-0.100398	-0.0598871	-0.0735767	-0.0176137	-0.0732854	-0.0160286	-0.0357425	0.00488968	-0.025127	-0.080146	-0.000272654	-0.0468684	0.0325067	0.348032	0.404886	1.03324	0.0156797	0.643038	0.503159	0.523628	-0.0184735	0.0010361	0.0373124
IMR550	0.00690992	0.0497919	-0.165821	0.0243311	-0.00346407	0.0223502	-0.000883142	0.0380362	0.0419745	-0.134883	-0.0848946	0.0388574	0.0326956	-0.0486768	0.00343091	0.0426152	-0.04552	0.00688563	-0.0110964	-0.0252056	0.0504086	-0.0128169	0.0149806	0.0543006	-0.0510372	-0.0138808	-0.0301584	-0.001511	-0.0460095	0.00912719	0.0250478	-0.0159651	0.0643023	0.00324154	0.101182	0.00219256	-0.016617	-0.0149336	0.0243663	-0.0255064	-0.0420743	-0.0294263	-0.0481764	-0.0165154	-0.0447862	-0.0166448	-0.0795556	-0.0595148	-0.0449582
IMR553	-0.0504525	-0.0056228	-0.139197	-0.0272473	-0.0457762	-0.0466394	-0.0407164	-0.0170835	-0.0342156	-0.0922047	-0.0621067	-0.0262958	-0.0264375	-0.0177441	-0.0359892	0.011281	-0.109965	0.0038224	-0.0221864	-0.040073	-0.0348707	-0.0149948	-0.00720544	0.0174184	0.0398608	-0.0173572	-0.0615517	-0.0555683	0.054863	-0.0658825	-0.0356789	-0.00881777	0.0108943	0.00141775	-0.00103623	0.0130582	0.0353272	-0.0714108	0.0366485	-0.0659298	-0.00152116	0.0304857	-0.0851176	0.0291726	-0.0221164	-0.0521695	-0.133318	-0.0609255	-0.0558712
IMR555	0.0317957	-0.0184572	-0.165016	0.0339894	-0.00130137	-0.0178051	0.000925451	-0.00259121	0.0319789	-0.129179	-0.0572939	0.0168806	-0.0156045	-0.0278045	0.0169846	0.00848011	0.0361438	-0.0160945	0.175211	-0.023515	0.0447215	-0.0323739	0.186651	0.032973	-5.21507e-06	-0.0178562	-0.0156013	-0.0151659	-0.0941326	-0.0706901	0.00566787	0.0433888	-0.00825537	-0.0130102	-0.0105065	-0.0195482	-0.0597232	-0.0411009	0.015256	-0.0459486	-0.0265729	-0.0192368	0.00344582	-0.0320589	0.0161023	-0.00474363	-0.0817014	-0.0912891	0.0173468
IMR560	0.00163569	-0.00683042	-0.114199	-0.0397869	-0.0388389	-0.0981328	-0.0125906	-0.0726493	-0.0426828	-0.000336455	0.0749716	-0.00436722	-0.0100569	0.137158	-0.0278125	0.0120211	0.0478296	-0.0573504	0.0529199	-0.0485992	-0.0425116	-0.0585204	0.014487	0.0317333	-0.0144656	0.0138967	-0.0183756	0.00436972	-0.0861651	-0.0226474	-0.0140454	-0.0190556	-0.020532	-0.0137778	-0.0269146	0.0656776	-0.0114445	-0.00433124	-0.0135465	-0.0697344	-0.0618677	-0.083983	-0.0723373	-0.0753215	-0.0588545	-0.0452913	-0.074029	-0.0683893	-0.0619185
IMR561	0.00520769	-0.0305261	-0.0386805	-0.0101277	0.026941	0.0191724	0.0215542	-0.00350511	0.0288222	-0.0985164	-0.0626934	-0.00221173	0.072544	-0.05876	0.0146543	-0.0209409	-0.113562	-0.0634578	-0.0603104	-0.047211	-0.0228269	-0.0298055	-0.0190061	-0.0598364	0.0873171	0.0106222	-0.01864	0.100782	-0.0153093	-0.0952713	-0.0655989	0.0554005	-0.0693115	0.0595568	-0.0560992	-0.0284889	-0.0719101	-0.0767191	-0.0138699	-0.0470396	-0.0557578	-0.0608751	-0.0734279	-0.0665557	-0.0596501	-0.0402438	-0.0721096	-0.100466	-0.0517362
IMR562	0.0787737	0.00550264	-0.220911	0.028793	0.0361152	0.0522501	0.0263608	0.0234934	0.0301466	-0.118321	-0.053224	0.0716493	0.0801837	-0.016121	0.0437775	0.00198521	-0.0576429	-0.0207598	0.0100094	-0.0465358	-0.0048586	-0.0304878	0.0228067	-0.0129478	-0.0495263	0.0390963	0.0251205	0.0408423	-0.14147	0.0216159	-0.00306983	0.0900717	-0.00719561	0.0423487	-0.0218411	-0.0126454	-0.0478036	-0.0242236	-0.0190377	-0.0624771	-0.0451671	-0.068876	-0.0143811	-0.0965713	-0.0416228	-0.0391554	-0.0272868	-0.0729953	-0.00413943
IMR563	-0.051051	-0.0385647	-0.0347379	-0.0196419	-0.0142083	0.0395228	-0.0122176	-0.0624198	0.0206655	-0.0320708	-0.11122	0.0387959	0.0277354	-0.0162768	-0.00695922	-0.0184738	-0.107789	-0.0859566	-0.0968561	-0.0877111	-0.0196516	-0.0150621	-0.0664707	-0.0652781	0.0585621	0.0166895	-0.0172353	0.00810692	-0.017918	-0.0726782	-0.0289588	-0.00469461	-0.0226379	0.0752445	-0.0317944	0.0148206	-0.0168555	-0.0904238	-0.0321192	-0.0451037	-0.0490412	-0.030078	-0.120007	0.0090382	-0.0679839	-0.0401376	-0.118335	-0.0907393	-0.0670344
IMR564	-0.0202068	-0.0166326	-0.211411	-0.0105764	-0.0233802	-0.000103881	-0.0181434	-0.00560635	-0.0189612	-0.150726	-0.0051245	-0.00478512	-0.0276499	-0.0673536	-0.00208415	0.00446162	-0.109702	0.0165389	-0.0240481	0.578316	-0.00875643	-0.0357431	-0.0243535	0.00965471	0.0486819	-0.0102476	-0.0373851	0.0165232	0.0223695	0.0311749	-0.0400194	-0.0140436	-0.0102081	0.00415976	0.0156347	-0.0603957	-0.0550657	-0.0416372	0.035318	-0.0101871	-0.0254566	0.00448452	0.132519	-0.00644893	-0.0161282	0.014197	-0.0805851	-0.10121	0.006895
IMR565	0.0234508	0.115733	-0.228545	0.0289497	0.0461285	0.00554429	0.0630515	0.0201089	0.0934557	-0.144016	-0.0491129	0.0427088	0.0385537	-0.0526752	0.0548531	0.0235666	-0.0703527	0.0386539	0.00951698	-0.0206459	-0.0270707	-0.0269668	0.0474571	0.00703995	-0.0315452	0.00478485	-0.00576773	0.0240011	-0.0620481	0.00512884	0.0153834	0.136147	-0.0212038	0.0200185	0.0157939	-0.0507341	-0.0374363	-0.0289655	-0.0196482	-0.0250782	-0.0360391	-0.00975733	-0.010624	-0.0569296	-0.00634857	0.00733273	-0.0669101	-0.0692382	0.0323742
IMR566	0.00914103	-0.0112473	-0.272778	0.0139317	0.0237919	-0.013015	0.02413	0.0269286	0.00259586	-0.117188	-0.00823815	0.0458102	0.038645	0.00867978	0.00194371	0.0153359	-0.100775	-0.0163212	-0.00609127	-0.0482354	0.0357007	-0.0290003	0.0418824	0.00418021	0.00454877	0.0154409	0.023775	-0.0103168	-0.0513331	0.0268218	0.861362	0.0227409	0.0479419	0.0457839	0.0309356	0.0457973	0.0619871	-0.00792185	-0.0305348	-0.0444638	-0.0656353	-0.0758284	-0.0426991	-0.0784399	-0.0362399	-0.0358382	-0.0637497	-0.106507	0.00891616
IMR569	-0.0191668	0.0300894	-0.234038	0.0146031	-0.049903	0.0623177	-0.0266648	0.0232324	-0.00948129	-0.130977	-0.0361329	0.0429403	0.00945181	-0.0543914	0.0130027	0.0476425	-0.089244	-0.00101271	-0.00459362	-0.0205915	0.0137081	-0.0423169	-0.010506	0.360629	-0.0623587	-0.0237859	-0.0344565	0.016914	-0.0423988	0.0747688	0.0425284	-0.00580308	0.00505582	0.0403761	0.0362696	-0.0196937	-0.00362193	-0.0415416	-0.0185315	-0.0250237	-0.0464314	-0.0699042	-0.0376602	-0.0413527	-0.062482	-0.0391803	-0.0895787	-0.115043	-0.0154963
IMR571	0.0203286	0.0231354	-0.2767	0.0320837	-0.0207363	0.0100947	-0.039698	0.0679807	-0.0247572	-0.197955	-0.0409622	-0.0222673	-0.00434862	-0.0624078	-0.00894256	0.0374423	-0.112429	0.0209535	0.119951	-0.0051766	0.0324872	-0.0190522	0.0580867	0.0407467	-0.021978	-0.0322744	-0.0528015	-0.0132353	-0.0368994	0.0360026	0.0273115	0.0206487	0.0208839	0.0144764	-0.00739542	0.00534155	-0.0396142	-0.00960086	0.0205508	-0.0472642	-0.0105363	0.076596	-0.0293868	0.0510844	-0.0507264	-0.0156795	-0.115301	-0.0627401	0.0108964
IMR572	0.0611561	-0.0243913	-0.214212	0.0163102	0.0159008	-0.0230309	-0.0179342	0.00392813	-0.0346286	-0.108081	0.0172175	0.00480838	0.022668	-0.0149109	0.0285798	0.0179505	-0.0655221	-0.0247436	0.0460418	-0.0285638	0.0693013	-0.0481644	0.072827	0.0399645	0.0568589	-0.0250888	-0.0138036	0.00410197	-0.102073	-0.0717844	0.079471	0.0623615	-0.0319547	0.0117466	0.00846629	0.0528384	-0.0160798	-0.0320437	0.0197096	-0.0694119	-0.0591254	-0.0912742	-0.0138202	-0.107106	-0.0476722	-0.0332827	-0.0489178	-0.130393	-0.044362
IMR573	0.0203948	0.0116926	-0.245766	-0.0284645	-0.0292281	0.0591483	-0.0189744	0.0580724	0.000569941	-0.140875	-0.0518738	0.0283208	-0.0137257	-0.0774509	0.0309037	0.0226353	-0.176754	0.13611	-0.0566914	-9.35872e-05	-0.0726218	-0.0707472	-0.0403529	-0.0265889	-0.0138849	-0.0199908	-0.0226346	0.0985575	0.104935	1.03482	0.0176983	0.00956001	-0.00791108	-0.0386351	-0.00933588	-0.0470617	-0.0342951	-0.0080591	-0.021819	-0.0024601	-0.0141293	-0.0325263	-0.0541684	-0.0123558	-0.0492437	-0.0162035	-0.0859608	-0.0821507	0.0130284
IMR574	0.0290137	0.0196623	-0.293807	0.0693349	0.0489174	0.19295	0.0120724	0.0866994	0.0541627	-0.173688	-0.0194105	0.0345789	0.0314271	-0.0193725	0.0214032	0.0492555	-0.0860373	0.0124636	-0.0028625	-0.0254707	0.00841572	-0.0142624	-0.0144999	-0.0188553	-0.00809907	0.0471768	0.0118354	-0.0146427	-0.0179446	-0.0266685	0.0359376	0.0569556	-0.0143425	0.912606	0.0109101	-0.00627648	-0.0128097	-0.0238748	-0.000982735	-0.0617152	-0.0125929	-0.00478467	-0.0317386	-0.0534915	-0.0396214	-0.0334358	-0.100183	-0.0973172	-0.0304681
IMR576	-0.00301327	-0.0140763	-0.160458	0.0264481	0.0246812	-0.00887955	-0.0196595	0.0340151	0.0108038	-0.116358	0.00545868	0.00473567	0.00542026	-0.0610199	-0.0224279	0.0371776	-0.032248	-0.0308954	0.0254299	-0.0446311	0.896701	0.0160956	0.0457818	0.0194706	-0.0192326	-0.0308865	-0.0365404	-0.0376985	-0.0869777	-0.0708538	0.0325357	-0.00552611	0.0105266	0.00777848	0.0640503	0.0200092	0.0374385	0.159701	0.0472587	-0.0540802	-0.0524107	-0.0455467	0.00310508	-0.0509322	-0.0116242	-0.00366789	-0.101047	-0.0625326	-0.0293844
IMR577	0.0404985	-0.045403	-0.13418	0.0328948	-0.00882929	0.00388232	-0.0155146	-0.00976502	-0.00169529	-0.030233	0.0424191	0.00669673	0.0535946	0.0611667	0.0108142	0.0112218	-0.044688	-0.084591	0.0199543	-0.0626191	0.0256845	-0.043443	0.0136288	-0.0146301	0.0383261	-0.0246169	-0.0161648	0.00321635	-0.0759274	-0.0549047	0.0317228	0.00357647	-0.0176129	-0.00873398	-0.0218117	0.946591	-0.0134242	-0.026319	-0.0389574	-0.0644544	-0.0992599	-0.101367	-0.110969	-0.0738189	-0.0878067	-0.0668068	-0.0747103	-0.108969	-0.0477265
IMR579	-0.217513	-0.223323	1.42677	-0.215024	-0.180257	-0.258851	-0.129574	-0.242102	-0.219926	0.641393	-0.0124424	-0.185211	-0.191963	-0.108077	-0.187881	-0.216217	0.542184	-0.255074	-0.129754	-0.181046	-0.147455	-0.0599999	-0.197461	-0.278543	-0.155057	-0.212334	-0.19255	-0.174231	-0.181901	-0.236661	-0.255327	-0.264468	-0.188745	-0.27973	-0.21307	-0.147038	-0.230888	-0.181929	-0.220714	0.0422242	-0.059806	-0.0575456	-0.144701	0.0855063	-0.00426425	-0.0539123	0.17834	0.231315	-0.291455
IMR580	-0.129816	-0.168973	1.01421	-0.17903	-0.128386	-0.197772	-0.104144	-0.18368	-0.152297	0.4138	0.0611482	-0.172058	-0.148473	-0.0409789	-0.158084	-0.168182	0.419295	-0.1564	-0.0453032	-0.164529	-0.0883833	-0.0554637	-0.1257	-0.189607	-0.0789289	-0.166188	-0.15089	-0.151399	-0.102998	-0.232833	-0.219273	-0.176241	-0.158063	-0.208146	-0.169462	-0.102072	-0.205813	-0.107158	-0.146946	-0.0300848	-0.115943	-0.143725	-0.118622	-0.0787572	-0.0605196	-0.132655	0.0675495	0.176535	-0.194964
IMR582	0.173505	0.0177229	-0.218311	0.0462661	0.0577198	0.0536105	0.0888668	0.0360678	0.08256	-0.0911689	-0.0495618	0.0615597	0.0588801	-0.00478605	0.059539	0.00912966	-0.0986595	-0.0146187	-0.0142452	-0.0454115	0.00287606	-0.039338	0.043762	-0.0170764	-0.0242035	0.333613	0.575021	0.0616206	-0.0788458	-0.0185153	0.0281551	0.045986	0.0178322	0.0290129	-0.00991595	-0.00426148	0.00466882	-0.0465896	0.00179954	-0.0303078	-0.0621622	-0.0930716	-0.0267726	-0.0664087	-0.0513583	-0.0228037	-0.0863638	-0.110884	-0.0113371
IMR583_1	-0.0485869	0.0239826	-0.203257	0.061674	-0.022604	0.00250195	0.00329013	0.0271592	-0.00366588	-0.133306	-0.0577622	0.0566645	0.0300224	-0.000178893	-0.0205488	0.0382895	-0.130645	0.0745653	-0.0144778	-0.0305937	-0.00603256	-0.00645984	-0.0131896	0.0222941	-0.0205406	0.014314	-0.0292313	0.0114564	0.060801	-0.02766	0.00578975	-0.0148019	0.111325	0.0270688	0.0108629	-0.0125799	0.00555766	-0.0362574	0.00469509	-0.0643593	-0.0113417	-0.0225381	-0.0914559	0.000878574	-0.085941	-0.0486513	-0.139715	-0.0981317	-0.0588453
IMR583	0.0058457	-0.0322489	-0.164642	-0.00889953	-0.0221165	-0.015307	-0.0375369	-0.00575914	-0.0178155	-0.142262	-0.0254034	-0.0264805	-0.0208382	0.00396793	-0.0494536	0.0335242	-0.114045	0.0715707	0.00407016	-0.00655683	0.0384255	0.0192296	-0.018073	0.086052	0.0770953	-0.0180731	-0.0446794	-0.0516216	0.0135997	-0.0421638	-0.0186885	-0.0350307	0.00427626	0.00388894	0.00580249	-0.0248408	-0.0121332	-0.013578	0.0464972	-0.0875391	-0.00985078	0.0265826	-0.0865418	0.00467128	-0.0576546	-0.0438552	-0.128958	-0.0712618	-0.0693357
IMR585	-0.0110941	0.0392246	-0.283629	-0.00105052	-0.0449584	-0.00934664	-0.055421	0.0252851	0.0157076	-0.151529	-0.0104129	0.0020848	-0.0292789	-0.024894	-0.014337	0.055125	-0.0961035	-0.00869849	0.0583096	-0.00455089	0.0295716	-0.0336539	0.0137385	1.04119	-0.0386454	0.012912	-0.0295708	-0.0928779	-0.0309028	-0.0314818	-0.0148529	0.011536	0.0448228	-0.0179495	0.124906	-0.0139228	0.0625274	-0.0275667	0.0760069	-0.0870087	-0.025256	-0.0221694	-0.0513661	-0.0405985	-0.0402442	-0.0603819	-0.0920707	-0.0856637	-0.037052
IMR592	-0.0114403	-0.0543156	-0.149939	-0.0159159	-0.0301953	-0.0330652	-0.0030617	-0.0500767	-0.00588623	-0.143613	0.0385823	-0.0185056	-0.0358224	-0.0689157	-0.0305599	-0.0658599	0.0184638	-0.0441622	-0.0525828	0.151685	0.00709251	-0.0672879	0.0201796	-0.0490987	-0.0394048	-0.00909488	-0.0237199	-0.0293636	0.0419958	-0.0413304	-0.0365058	0.0112487	-0.0523767	-0.021483	-0.000269559	-0.098905	-0.093575	-0.0877602	-0.0484012	0.21371	0.0495313	0.0200974	1.02253	-0.0135591	0.261124	0.177067	-0.0475611	-0.0707236	0.140373
IMR593	-0.213704	-0.220871	1.51929	-0.215759	-0.188665	-0.249139	-0.1309	-0.233689	-0.217416	0.621004	-0.00402956	-0.18996	-0.188331	-0.108045	-0.193043	-0.215654	0.54558	-0.248432	-0.128896	-0.186562	-0.143291	-0.0566039	-0.19377	-0.278098	-0.155026	-0.218027	-0.19181	-0.167117	-0.186886	-0.24383	-0.257184	-0.274942	-0.186648	-0.281114	-0.208494	-0.152908	-0.233807	-0.179713	-0.214544	0.0345833	-0.0632564	-0.0606419	-0.150866	0.0837085	-0.00364223	-0.0555331	0.180202	0.229871	-0.292072
IMR594	0.0286679	0.0206149	-0.215478	0.0543519	0.058133	0.0892591	0.0879225	0.0160007	0.093774	-0.118732	-0.058651	0.105884	0.0431215	-0.0511764	0.790158	0.0314986	-0.0893342	-0.0357482	0.0334436	-0.0137763	-0.0287591	-0.0250549	0.0359122	-0.0164271	-0.00608404	0.0455325	0.0370456	0.082514	-0.0987359	0.0154217	0.002363	0.0998721	0.0161206	0.0329673	-0.0195364	0.0160417	-0.0359966	-0.0855433	-0.02234	-0.0625922	-0.0658215	-0.0742439	-0.0445969	-0.0747897	-0.0538962	-0.0416904	-0.0992303	-0.0944169	-0.0211345
IMR595	0.0396453	0.0182536	-0.183902	0.0715265	0.00784672	-0.00682734	0.0438335	0.0176528	0.0657976	-0.0938253	-0.0614845	0.0797377	0.683674	0.00707669	0.026841	0.0153264	-0.0751696	-0.0406474	-0.0311256	-0.051432	0.0173947	-0.0317248	0.0275308	-0.0327173	-0.024558	0.0141329	0.031143	0.128845	-0.0707014	-0.0271328	0.0105074	0.0508253	0.0266848	0.0337931	0.0146953	0.049388	-0.0393022	-0.0170206	-0.0508475	-0.015376	-0.0674155	-0.0579546	-0.0604149	-0.0533656	-0.0567887	-0.033723	-0.0831771	-0.120387	-0.0100981
IMR596	-0.0199363	-0.00986984	-0.135299	0.00781352	-0.0335564	0.00541948	-0.0369956	-0.0129495	-0.00629631	-0.049117	0.102328	-0.0166139	-0.0483908	0.0105884	0.0105807	0.049588	0.0574797	-0.0262168	0.985715	-0.0479793	0.0255101	0.0582525	0.288964	0.0577321	-0.0216955	-0.0391924	-0.0682776	-0.095877	-0.0979396	-0.0766808	-0.0335517	-0.0235705	0.019986	-0.00519014	0.0114196	0.0273437	-8.28231e-05	0.0196019	-0.039427	-0.113262	-0.0603625	-0.0432879	-0.070714	-0.0969525	-0.0886894	-0.0808512	-0.0911154	-0.009929	-0.0719224
IMR597	-0.0275274	0.00473091	-0.217551	-0.0101653	0.0359927	0.0736112	0.0205723	0.0419625	-0.0146547	-0.100679	-0.0368797	0.0460298	-0.00380744	-0.0736118	0.0396416	0.0210445	-0.135673	0.01394	-0.0468321	-0.0393397	0.0206339	-0.0749349	-0.00116025	-0.0167296	-0.0265717	0.000433144	0.0143152	0.118096	-0.0289806	0.0898986	-0.00289723	-0.0187672	-0.0417863	-0.0297202	-0.0167697	-0.0208537	-0.0073198	-0.00929576	0.0261087	0.0820015	-0.0403318	0.00554491	-0.0575298	0.0394673	0.00653381	0.0608805	-0.0411612	-0.0789608	0.026783
IMR598	-0.00193061	-0.00626526	-0.268386	-0.00918019	0.0132514	-0.00289815	-0.0441918	0.038521	0.00267916	-0.131447	-0.0151193	-0.00232655	-0.0406547	-0.0478379	-0.0494392	0.0217344	-0.108365	1.04419	-0.0133266	-0.00931637	-0.009544	-0.0240773	-0.00595924	0.00420449	-0.0142546	0.0295121	-0.0245388	-0.0219786	0.134253	0.141996	-0.0144246	0.039232	0.0488515	0.00502479	0.0352093	-0.0753483	0.00192817	0.21526	0.0805077	-0.0529385	0.253869	0.0168586	-0.0540068	0.0220969	-0.0484329	-0.0312103	-0.105394	-0.106778	0.0861397
IMR599	-0.0345968	-0.0134345	-0.106638	0.0188271	-0.0371801	-0.0167367	0.00825003	-0.00282131	0.0083175	-0.0127245	-0.0839653	-0.00607253	0.00671133	-0.0686409	-0.00644062	0.0193459	0.0038064	0.00958553	0.0769477	-0.0377921	0.0370548	0.598565	0.0326127	-0.00809952	-0.0295096	0.00434159	-0.0335377	-0.0287937	-0.0450212	-0.0484332	-0.0217708	0.024095	0.0292879	0.0242969	0.0294566	-0.0252082	0.173415	-0.0444001	-0.00645769	-0.06117	-0.0514147	-0.0139779	-0.052618	-0.0231998	-0.0545987	-0.0430422	-0.110084	-0.0735768	-0.0496949
IMR600	-0.107134	-0.151072	0.63307	-0.0861129	-0.090949	-0.167772	-0.0590937	-0.133435	-0.13776	0.507898	-0.120028	-0.0885846	-0.102006	-0.097385	-0.0621572	-0.120889	0.266743	-0.147293	-0.126085	-0.120953	-0.0385518	0.0644845	-0.065835	-0.156833	-0.132738	-0.116947	-0.0881919	-0.0737685	-0.196352	-0.13425	-0.104814	-0.129124	-0.110002	-0.157724	-0.111958	-0.0874761	0.312408	-0.168581	-0.123202	-0.0248141	-0.0396114	-0.0110868	-0.0512614	0.0815023	-0.0219021	-0.000252973	0.112659	-0.0247675	-0.169036
IMR601	-0.00251313	0.0256727	-0.201036	0.0032809	0.010131	-0.0339945	-0.0178018	0.022652	-0.0437035	-0.147847	-0.0773196	0.00193065	0.00916655	0.034858	-0.0267085	-0.0261828	-0.100743	-0.0571907	0.0282318	-0.0246541	0.0222759	-0.0310931	0.00909876	0.0174919	0.165826	0.0106922	-0.00759216	-0.0120555	0.0182845	-0.0769639	0.0554638	-0.0237946	-0.0122865	-0.0128509	-0.0033236	0.0343202	-0.0322962	-0.0113721	0.0674127	-0.0712272	-0.0682593	-0.0920272	-0.0596061	-0.0860807	-0.0556258	-0.0521551	-0.0324367	-0.0650425	-0.0709071
IMR602	0.00732706	0.041474	-0.248859	0.0860709	0.0568002	0.983096	0.0153516	0.100602	0.121598	-0.154119	-0.0727913	0.0308346	0.0124554	-0.103916	0.0834672	0.0534791	-0.161669	-0.00709832	-0.00318359	-0.0102693	0.00738638	-0.0163541	-0.0331174	-0.00672299	-0.0286643	0.0857504	0.0391361	0.0789974	-0.0293026	0.0598892	-0.0163219	0.0443582	-0.00610556	0.191109	-0.020751	0.0135285	-0.0367391	-0.0512275	-0.00714688	-0.0520618	-0.0755942	-0.0921025	-0.0369584	-0.043661	-0.0845033	-0.0609655	-0.120276	-0.125968	-0.0107811
IMR603	0.0154148	0.0696288	-0.240653	0.0948668	0.0379744	0.190211	0.0259182	0.0888	0.0334223	-0.132339	-0.068776	0.00840849	0.0469254	-0.0456609	0.0603329	0.0825782	-0.123245	-0.00379131	-0.052051	-0.0197108	0.0184841	-0.0306353	-0.0728957	-0.0089049	-0.0970086	0.0578944	0.00177771	0.304931	-0.0786422	0.0690392	0.0202139	0.0814251	0.00428395	0.135749	0.0210376	-0.0151537	0.00457736	-0.0139835	-0.0335274	-0.0354751	-0.0421275	-0.0495466	-0.0423275	-0.00429221	-0.0690379	-0.0431983	-0.0994398	-0.0941542	-0.0189242
IMR604	0.0658976	0.258752	-0.253795	-0.00249761	0.0389977	0.0479911	0.0347913	0.00329873	0.0968306	-0.143179	-0.0609653	0.00931379	0.0624089	0.00110357	0.0542147	0.0347913	-0.0889335	-0.0162837	0.0246961	-0.0264782	0.0202748	-0.0366945	0.0896678	0.0119494	0.00665201	0.0451659	0.0179694	0.0184048	-0.0708315	-0.00861227	-0.0113423	0.0794384	-0.0393715	0.0691347	-0.0179552	0.0494351	-0.0409077	-0.0373357	0.0142995	-0.0621915	-0.0538527	-0.0541303	-0.0539936	-0.0974662	-0.0319528	-0.053389	-0.108863	-0.0875829	-0.0180779
IMR606	-0.207971	-0.211125	1.37818	-0.206958	-0.18069	-0.244292	-0.127233	-0.227012	-0.209677	0.589376	0.00176202	-0.186824	-0.184428	-0.0978272	-0.189376	-0.207501	0.522098	-0.236798	-0.122927	-0.182128	-0.124456	-0.0653314	-0.180542	-0.267703	-0.152185	-0.211233	-0.184012	-0.169825	-0.171651	-0.2283	-0.251628	-0.262481	-0.180561	-0.277979	-0.201286	-0.143339	-0.214618	-0.164715	-0.20226	0.0332924	-0.0670262	-0.0703728	-0.150446	0.0747449	-0.0192162	-0.0650279	0.159611	0.212821	-0.283388
IMR607	-0.123667	-0.143288	0.719351	-0.140537	-0.110492	-0.175747	-0.0660649	-0.146014	-0.126612	0.340449	0.0419775	-0.133093	-0.118657	-0.0522998	-0.104128	-0.136595	0.286568	-0.184601	-0.0837148	-0.086669	-0.113102	-0.0804775	-0.111583	-0.175667	-0.144136	-0.137493	-0.103662	-0.0913635	-0.111368	-0.16182	-0.169036	-0.152857	-0.116088	-0.137959	-0.119756	-0.0888404	-0.161831	-0.0859585	-0.110283	-0.0206304	-0.0808148	-0.0650977	-0.0754077	0.0212352	-0.0214957	-0.0667172	0.138976	0.166748	-0.207879
IMR608	0.0357408	-0.00831485	-0.141593	-0.0314739	-0.0583837	-0.0695756	-0.0178524	-0.069235	-0.000432803	-0.0117954	-0.0531716	0.0105561	0.0101193	-0.0471726	-0.0121219	0.0211604	-0.0470848	-0.0547034	-0.0183862	0.00563206	0.0314917	-0.0523321	0.0177243	0.00835209	-0.0289937	0.00479855	-0.00256693	0.0112662	-0.107421	-0.00790109	-0.0283374	-0.0446205	-0.0254397	-0.0571081	-0.00337416	0.0341516	-0.00956475	-0.0638332	0.209898	-0.0500893	-0.0869014	-0.0746076	-0.10404	-0.0640575	-0.063113	-0.0294826	-0.0602271	-0.105286	-0.0562024
IMR609	-0.0179466	0.00616677	-0.243029	0.0345919	0.0504722	0.00292356	-0.0240871	0.0554386	0.0295123	-0.147581	-0.0258825	0.00768563	0.0103179	-0.0404817	-0.00743769	0.06108	-0.122551	-0.060643	0.0535817	-0.018722	0.0770773	-0.044992	0.00759421	0.0297982	-0.0322773	0.00180999	-0.0151169	0.0255118	0.0161897	-0.0477777	-0.0422448	-0.0286043	-0.0204014	0.0614864	0.0343027	-0.0275037	-0.0221737	0.0114989	0.0927627	-0.0746205	-0.0743085	-0.0640213	-0.0492475	-0.0579568	-0.0621471	-0.04339	-0.0196582	-0.0398106	-0.00217684
IMR610	0.0582848	0.0210165	-0.181139	0.0509172	0.06243	0.102999	0.0441765	0.0348168	0.0263016	-0.117563	-0.0759557	0.0147446	0.0189114	-0.0207922	0.0637179	0.0134267	-0.100029	-0.0106758	-0.0415244	-0.019867	0.0277713	-0.0451926	-0.0208184	-0.0424078	-0.0267529	0.0441044	0.0533829	0.139635	-0.0450974	0.0286308	-0.0108692	0.0437907	-0.0266221	0.0348445	-0.0184855	0.0520919	-0.058436	-0.0627138	-0.023827	-0.0252435	-0.060285	-0.0933192	-0.0228297	-0.0815886	-0.0527863	-0.0254712	-0.114882	-0.127303	-0.0269891
IMR611	0.000119133	0.0298395	-0.1094	0.0327086	-0.0433656	-0.0887305	0.00318592	-0.0329103	-0.0228338	-0.0380328	0.0241136	0.0115274	0.0164024	0.990795	-0.0273814	-0.033289	0.014914	-0.0444659	0.0228373	-0.0789179	-0.0609671	-0.0805172	-0.0417419	-0.0393689	-0.0513357	0.029024	-0.00177276	0.0199692	-0.0525052	-0.0759843	-0.00422996	-0.00386923	0.0375625	-0.00295901	0.0340129	0.101816	-0.0234668	0.0123896	-0.0481147	-0.0907278	-0.0802052	-0.0844962	-0.0608692	-0.0840386	-0.0760116	-0.0781479	-0.0714141	-0.089855	-0.0354002
IMR612	-0.0187845	-0.0611285	-0.168084	-0.0395498	-0.00909134	-0.0272476	-0.00533	-0.0478595	-0.0274544	-0.15857	-0.0486761	0.0252033	-0.0223322	-0.0387226	-0.00190125	-0.0260463	-0.132537	-0.0051159	-0.00999526	0.0443597	-0.00332067	-0.0419935	0.0366209	-0.0318901	1.00624	-0.0667247	-0.039622	-0.0252577	0.0318777	-0.0272499	-0.00123681	-0.048742	-0.0679247	-0.0168458	-0.0193588	0.0329812	-0.061198	-0.0392115	-0.0300122	-0.0222215	-0.0268082	-0.0250201	-0.0420585	-0.0576142	-0.00691511	0.014557	-0.109559	-0.136026	0.00276938
IMR613	-0.121364	-0.0984311	0.428793	-0.0550147	-0.104057	-0.112121	-0.0521349	-0.0997402	-0.106898	0.168168	-0.131661	-0.106887	-0.133942	-0.0956201	-0.0681831	-0.112336	0.0945149	-0.101439	-0.0833006	-0.0723259	-0.0786327	0.0769322	-0.0664309	-0.103012	0.0256682	-0.115123	-0.112042	-0.112197	-0.0493954	-0.109467	-0.111371	-0.11945	-0.0780777	-0.11795	-0.0813321	-0.099345	0.297529	-0.153713	-0.121024	-0.116125	-0.0438666	0.0219592	-0.0699768	0.0053597	0.0221808	-0.060578	0.00582588	-0.0271341	-0.162904
IMR614	0.0103116	0.649895	-0.223624	0.0450849	-6.2383e-05	0.0504226	0.0218774	0.0343554	0.02224	-0.138032	-0.0978417	0.00501695	0.0428256	0.0346981	0.0337461	0.0394066	-0.0992505	-0.00375964	-0.00385832	-0.0233384	0.0175125	-0.0170289	0.0269403	0.0270114	-0.0734866	0.0694351	0.00900992	0.039605	-0.0645045	0.012883	0.0031295	0.0122253	0.0266255	0.0310779	0.0404871	-0.00833468	0.00272035	-0.0298874	0.0102978	-0.048487	-0.0433353	-0.0390682	-0.0637204	-0.0286362	-0.0425059	-0.0409829	-0.115816	-0.0732882	-0.0385464
IMR615	-0.0126919	-0.0403988	-0.0617149	-0.0339885	-0.0150981	-0.0529674	-0.0505266	-0.0309071	-0.0319856	-0.0723274	-0.0691429	0.0180161	-0.0296964	-0.0744759	-0.0439107	-0.0674066	-0.0192626	0.220475	-0.0331181	-0.0269831	-0.0381296	-0.0390881	-0.0295871	-0.0111014	-0.00406351	-0.0390306	-0.0599709	-0.0511545	-0.0425932	-0.000323059	-0.0631363	-0.0119586	-0.0434177	0.00512331	-0.0258378	-0.0778467	-0.0369271	-0.00343149	0.00665309	0.273486	0.617772	0.401301	0.0427088	0.350292	0.350529	0.326437	-0.00206818	-0.0383333	0.0562557
IMR616	-0.0108643	0.0295979	-0.185484	0.015469	0.030346	0.00646465	0.061493	-0.00741878	0.0303384	-0.085255	-0.0303092	0.0184863	0.0456712	-0.0397736	0.0339948	0.0794353	-0.085427	-0.0380972	-0.0508853	-0.0449275	-0.0030142	-0.0480022	0.0119026	-0.0418533	-0.0334579	0.0206965	0.0267288	0.122719	-0.087392	0.0420519	0.0191958	0.0215632	-0.0130829	-0.0033777	-0.0189343	-0.00165272	-0.0318533	-0.0315864	-0.0136521	0.00611988	-0.0599666	-0.0561127	-0.0487165	-0.0226625	-0.0181767	0.00477086	-0.0927852	-0.101665	0.0196607
IMR617	-0.123109	-0.106374	0.578672	-0.130241	-0.123568	-0.157896	-0.0766034	-0.109571	-0.10103	0.644255	0.103976	-0.142333	-0.141648	-0.0510341	-0.143528	-0.129014	0.304595	-0.0865409	0.016706	-0.145959	-0.0166356	0.0189989	-0.115039	-0.0643278	-0.201891	-0.0877124	-0.117978	-0.151716	-0.17172	-0.154593	-0.091928	-0.153421	0.00528501	-0.137225	0.0233371	-0.0822037	0.521952	-0.0360005	-0.0495243	-0.0914291	-0.048209	-0.0688487	-0.110263	-0.0322704	-0.112362	-0.159413	-0.0304468	0.158866	-0.173915
IMR618	0.0246887	0.020236	-0.19939	-0.0364469	0.0114817	-0.0234955	0.0223846	-0.0251026	0.0231013	-0.112559	-0.0460453	-0.0275275	0.015357	-0.0633595	0.0167241	0.0127052	-0.00596247	0.000642947	0.298423	-0.0225361	0.0547897	0.00224696	0.923443	0.0376702	0.024287	0.00324879	0.0085728	0.013966	-0.0832972	-0.0475193	0.010129	0.0213496	-0.0226219	-0.0247798	0.0121331	0.0134791	9.94643e-05	-0.0527525	0.00590626	-0.0649188	-0.0516812	-0.0587462	0.00289019	-0.0796542	-0.0349752	-0.0650874	-0.0520974	-0.0768534	-0.0388065
IMR619	0.0312336	0.0313255	-0.208427	0.0315977	-0.0163826	-0.0142357	0.0156498	0.0124282	0.0572089	-0.105955	-0.0330672	0.0373299	0.0248529	0.000671687	0.040267	0.0259784	-0.08246	0.0116144	-0.0296218	-0.0220114	-0.0163369	-0.058728	-0.0238481	0.00892062	-0.0333239	0.0245489	0.00154286	0.0192714	-0.0428153	0.0307359	0.0216906	0.0177429	0.0323791	0.00891464	-0.00658296	0.0114659	-0.0383296	-0.0311573	0.000705962	-0.0433236	-0.0572946	-0.0528505	-0.0599145	-0.0554621	-0.0714566	-0.0415445	-0.0758303	-0.0899035	-0.0289565
IMR620	-0.172415	-0.163765	1.04373	-0.150331	-0.148498	-0.198525	-0.103894	-0.184905	-0.179904	0.463451	-0.0594171	-0.161007	-0.147161	-0.095854	-0.153053	-0.175014	0.342759	-0.207262	-0.115229	-0.140906	-0.134464	-0.0272965	-0.164876	-0.198033	-0.123357	-0.155491	-0.14881	-0.129665	-0.143709	-0.197937	-0.212649	-0.1911	-0.145713	-0.227136	-0.161657	-0.126788	-0.107293	-0.175667	-0.161038	-0.000264963	-0.0722535	-0.0600187	-0.122208	0.0332787	-0.0306997	-0.0514276	0.103094	0.140133	-0.208702
IMR621	-0.0860192	-0.106348	0.181841	-0.0604532	-0.0716044	-0.104339	-0.073273	-0.109428	-0.0764517	0.484157	-0.118036	-0.0693581	-0.070149	-0.00751055	-0.083301	-0.113525	-0.0286703	-0.1188	-0.0902736	-0.122384	-0.0235158	0.162091	-0.0641967	-0.090921	-0.00284744	-0.078657	-0.082009	-0.0944401	-0.0670512	-0.123287	-0.0242059	-0.091247	-0.065869	-0.103498	-0.087715	-0.00273645	0.744604	-0.123149	-0.0816655	-0.108166	-0.0932757	-0.0853494	-0.156864	-0.0708448	-0.113045	-0.0961171	-0.0167877	-0.0920656	-0.114987
IMR622	-0.0256405	-0.0354051	-0.0494616	0.00092883	-0.0465793	-0.00772142	-0.00504458	-0.0341763	0.00582372	-0.0687502	-0.0712317	0.0241313	0.00144358	-0.0430998	-0.0202664	-0.0218655	-0.0436613	-0.0165756	-0.0663699	-0.0338526	-0.0211547	-0.013378	-0.0562286	-0.0216302	0.00275985	-0.0267183	-0.0426418	-0.0187161	-0.0306941	-0.0443757	-0.0571392	-0.0137523	-0.015819	0.038447	-0.00756434	-0.0421031	-0.0194209	-0.0696169	-0.00240016	0.123432	0.117842	0.277098	0.0116408	0.18749	0.183299	0.203827	-0.083599	-0.0574201	-0.036135
IMR623	0.0110342	0.0566902	-0.173442	-0.0126232	0.0222618	0.154314	-0.0285712	0.0350779	0.0142864	-0.103373	-0.0499024	-0.0318568	0.0205891	-0.0545271	0.0486337	-0.0153505	-0.106555	-0.0403383	-0.0625698	-0.0176581	0.015343	-0.0628148	-0.000726212	-0.0374841	0.00301869	0.042772	0.0321014	0.0985221	-0.0349208	0.0408142	0.0102853	0.0308312	-0.026479	0.0241277	-0.000813201	-0.0226034	-0.0334451	-0.0612132	-0.0252775	-0.0488859	-0.0721822	-0.0948287	-0.0349629	-0.0411343	-0.0757794	-0.0233214	-0.108424	-0.131705	-0.0555892
IMR624	-0.0691916	-0.103922	0.537271	-0.0989872	-0.0873564	-0.143109	-0.0641182	-0.117448	-0.125078	0.19384	-0.0270778	-0.0988619	-0.0882618	0.029207	-0.11971	-0.106731	0.25021	-0.145294	-0.0629994	-0.104199	-0.0816447	-0.0375113	-0.0745187	-0.119953	-0.0298134	-0.115774	-0.0966396	-0.102755	-0.118393	-0.145885	-0.126128	-0.0960211	-0.115086	-0.13737	-0.0967976	0.0522776	-0.131731	-0.109627	-0.106566	-0.0437085	-0.0623422	-0.0442052	-0.0604174	-0.0371963	0.0040594	-0.0630589	0.0390526	0.063461	-0.122122
IMR625	-0.00509176	-0.0245948	-0.249356	-0.00502276	-0.0234926	0.0644707	0.0295512	0.00939064	0.00246906	-0.185779	-0.00334817	0.0289805	0.023822	-0.0658723	0.0163951	0.0216424	-0.0223452	0.051662	0.0362179	0.0121932	0.0370494	0.00811508	0.000381963	0.011549	-0.0161173	-0.00894348	-0.0283492	-0.00495465	-0.0442593	-0.0405888	-0.0496931	-0.0401841	0.0172422	0.1094	0.0017705	-0.0281056	-0.0274972	-0.00610097	0.0109481	-0.0726255	-0.0275756	0.000712874	-0.0265362	-0.0259201	-0.0433311	-0.0396834	-0.0926197	-0.106575	-0.00590683
IMR626	-0.00488857	-0.00562296	-0.122022	0.0749176	-0.00818005	0.0276087	-0.000287241	0.0735134	0.050066	-0.116758	-0.0661203	0.0377417	0.0469253	-0.0604163	-0.0119678	0.0269214	-0.140774	-0.013943	-0.0263771	-0.0414306	-0.021178	-0.0102733	-0.0452741	-0.0565349	-0.0197505	-0.0125766	-0.0174042	0.0290675	-0.0272352	-0.0203185	-0.000620621	0.00198291	0.01898	0.0849911	0.0334318	-0.00936985	-0.0459446	-0.0540588	-0.0159393	0.0457965	0.00213798	-0.00864531	-0.0559614	0.027992	-0.0221165	-0.0660986	-0.0516331	-0.0514233	-0.0251805
IMR627	-0.163992	-0.18438	0.984164	-0.177439	-0.164096	-0.193762	-0.0818963	-0.181794	-0.183168	0.44502	0.096617	-0.125139	-0.121208	-0.0483593	-0.146342	-0.153312	0.461197	-0.226401	-0.053864	-0.154262	-0.065604	-0.0395309	-0.125526	-0.205782	-0.0805842	-0.180297	-0.15107	-0.141781	-0.132158	-0.177947	-0.178434	-0.210653	-0.123185	-0.238958	-0.145798	-0.0563337	-0.166803	0.0154255	-0.171797	-0.0990829	-0.119959	-0.0788634	-0.131255	0.0150832	-0.0564499	-0.058173	0.140319	0.138582	-0.261778
IMR628	-4.83863e-05	-0.0157151	-0.135124	-0.0579379	-0.0189214	-0.0939738	-0.0289119	-0.0645949	-0.0426553	0.00807203	0.107224	-0.0048709	0.00325031	0.117709	-0.0321525	0.0226723	0.0487425	-0.0380821	0.0614464	-0.0309244	-0.0368181	-0.067228	0.0152228	-0.00908166	-0.0146152	-0.00419522	-0.0308605	0.0124241	-0.0756318	-0.0104616	-0.0131916	-0.0108242	-0.0457654	-0.00171005	-0.0441802	0.0485891	-0.0245196	0.0129303	-0.00903338	-0.0897149	-0.0728771	-0.0885	-0.0669979	-0.0991384	-0.0694508	-0.0643865	-0.0661517	-0.0708997	-0.0264785
IMR629	0.00226894	0.0177063	-0.26519	0.0598243	-0.0241587	0.00897411	-0.0123115	0.0750049	-0.0211562	-0.139701	-0.00354215	0.00193204	-0.00635455	-0.0402742	-0.0148439	0.00297488	-0.0690476	0.0875298	0.0182587	-0.0064743	0.0433477	0.00237315	-0.0142131	0.0387408	-0.0640001	-0.0176365	-0.0355076	-0.0546081	0.0283784	0.00064986	0.0968388	0.0138031	0.0758331	0.056323	0.0607744	0.0339084	0.0200567	-0.012138	0.0485865	-0.0541688	-0.0183853	-0.0120525	-0.0336356	-0.0347902	-0.0624118	-0.0499699	-0.073868	-0.0794422	-0.0374999
IMR630	-0.0430557	-0.0900034	-0.0144072	-0.055204	-0.0644666	-0.0590736	-0.0455369	-0.0546605	-0.052729	0.0437395	1.09348	-0.064286	-0.059647	0.0109593	-0.0723858	-0.00723235	0.141011	-0.020416	0.0990026	-0.0199867	0.020392	-0.0936504	-0.0336276	0.00250533	-0.0360208	-0.0657351	-0.0591716	-0.055254	0.085455	-0.0587807	-0.0435094	-0.0744298	-0.0561932	-0.0329132	-0.0147689	0.017563	-0.0697107	0.103959	-0.0253042	-0.108996	-0.0775798	-0.0461632	0.0333565	-0.0733864	-0.0772226	-0.0807164	-0.058047	0.00903344	-0.10661
IMR631	-0.0771433	-0.111402	0.538527	-0.116441	-0.102568	-0.163809	-0.0123407	-0.144877	-0.0849869	0.194387	0.141266	-0.0692173	-0.0707165	0.00868393	-0.0818618	-0.106243	1.18441	-0.122319	0.0702859	-0.101055	-0.0237291	0.0117283	-0.00367756	-0.0962101	-0.126355	-0.110978	-0.109077	-0.144231	-0.224319	-0.168415	-0.0986675	-0.121856	-0.0583506	-0.112034	-0.0542864	-0.02042	-0.14287	-0.0355394	-0.0982866	-0.108261	-0.0329336	-0.012967	-0.00232469	0.0155845	0.033586	-0.0548978	0.0297435	0.0815965	-0.132435
IMR632	0.0459152	-0.0304249	-0.190912	0.0417937	0.0219074	0.0264151	0.0308035	0.0484163	0.0338811	-0.089149	-0.0776426	0.0171892	0.03257	-0.0104979	0.0148734	0.00123408	-0.114818	-0.0174975	-0.0292233	-0.0233244	-0.0378941	-0.0611035	0.0260099	-0.0485213	-0.0649736	-0.0053303	0.0158703	0.053843	-0.0976013	-0.0207449	0.0106391	0.0494224	-0.0133176	0.00884101	-0.0216479	-0.0273254	-0.00198734	-0.0556656	-0.0335998	-0.0531357	-0.056542	-0.0531012	-0.0382094	-0.0500468	-0.0508729	-0.0227315	-0.0701198	-0.116064	0.0961531
IMR633	-0.0110144	-0.0532995	-0.061749	-0.0559193	-0.0276447	-0.0842825	-0.0322643	-0.0493557	-0.0437649	-0.0355915	0.00465806	-0.0381468	-0.0205823	-0.0331364	-0.0278912	-0.040055	-0.0308648	-0.0141078	-0.00375979	-0.0160394	-0.0241758	-0.0444341	0.00325339	-0.0148539	0.00115523	-0.0515771	-0.0517421	-0.0163663	-0.038732	-0.0646899	-0.0367291	-0.0278103	-0.044101	-0.0385863	-0.0304755	-0.00493099	-0.0474079	-0.0264247	0.00437616	-0.044316	-0.0549229	-0.0364318	-0.0600216	-0.077702	-0.0272981	-0.0541641	-0.0479025	-0.0529456	0.0186252
IMR635	0.0618983	-0.0231769	-0.236488	0.0362932	0.0370642	0.0581568	0.0397632	0.0115168	0.123168	-0.106926	-0.0375199	0.0192434	0.0489073	-0.0286878	0.100796	0.00494086	-0.105091	0.00497789	0.00918776	-0.0470624	-0.0107561	-0.0212759	0.0424062	0.0109602	0.0154603	0.0240506	0.0266596	0.0338825	-0.0368803	-0.0435975	0.0216055	0.105953	-0.035639	0.0314345	-0.0338767	0.0118529	0.00549679	-0.0447582	-0.0249942	-0.0653055	-0.0322369	-0.0495715	-0.0169144	-0.0661119	-0.0442741	-0.0167229	-0.0694231	-0.112712	0.00253453
IMR636	-0.214509	-0.221204	1.44766	-0.217627	-0.189765	-0.246639	-0.13259	-0.235085	-0.214562	0.61772	-0.0055429	-0.188935	-0.190966	-0.106785	-0.192727	-0.214806	0.548317	-0.248116	-0.13094	-0.185656	-0.146752	-0.0572319	-0.191919	-0.275657	-0.15465	-0.216826	-0.193973	-0.172585	-0.18592	-0.243749	-0.257457	-0.272619	-0.193414	-0.280916	-0.205286	-0.149227	-0.231661	-0.178748	-0.212339	0.0436937	-0.0586315	-0.0565483	-0.146714	0.0887465	0.00481898	-0.0506721	0.182052	0.233315	-0.2927
IMR637	-0.0499762	-0.102059	0.162581	-0.0672003	-0.00811674	-0.0934388	-0.0725245	-0.0562691	-0.126815	0.0601323	-0.0484097	-0.0343185	-0.0647969	-0.0582282	-0.067148	-0.0669175	0.01658	-0.0757336	-0.0786062	-0.057598	-0.0826734	-0.0858157	-0.0353542	-0.0807882	-0.0911614	-0.0703538	-0.065738	-0.0570396	0.0166216	-0.0722526	-0.0715594	-0.0684247	-0.072557	-0.0716459	-0.0729195	-0.0739344	-0.0638237	0.0445694	0.0191824	-0.0213059	-0.0122588	-0.0272916	-0.0366573	0.0092277	-0.0229975	-0.0662123	0.849561	0.147127	-0.0461876
IMR638	-0.0136369	-0.0403995	-0.192211	0.00372524	0.0138215	-0.0130699	0.0436701	0.00840018	-0.0158145	-0.158439	0.0179713	0.0315903	-0.0363073	-0.0423101	-0.00519366	0.00583771	-0.12798	0.037746	-0.0550744	0.0107306	-0.0298673	-0.0422168	-0.0232135	-0.0607976	-0.0220655	-0.0164262	-0.016237	0.0134137	0.00232104	0.0200385	-0.0184581	-0.0410565	-0.00440549	-0.0518325	-0.0242448	-0.0565998	-0.0470793	-0.028693	0.0130857	-0.025691	-0.0493414	-0.0417102	0.0208705	-0.056421	-0.0356455	-0.00779919	-0.0459803	-0.0757531	0.179727
IMR639	-0.0318731	0.0304268	-0.149183	0.00366747	-0.02519	0.0372762	-0.0459224	-0.0520359	-0.0445564	-0.0632376	-0.048603	-0.00700809	0.0185833	-0.056887	0.0551269	0.00914411	-0.0856605	-0.0621161	-0.0599719	0.13019	-0.0446803	-0.0939178	-0.0397971	-0.0535958	-0.111658	-0.0435156	-0.0547174	0.0752098	-0.0414712	0.0800049	-0.0163321	-0.0179781	-0.0501454	-0.0714851	-0.0264273	0.0221943	-0.104092	-0.052005	-0.000251738	-0.0399138	-0.11025	-0.0800135	-0.00663199	-0.0443205	-0.0824478	-0.0440958	-0.0325813	-0.0880872	-0.0572999
IMR640	-0.0246043	-0.00509453	-0.21693	0.00633262	-0.0260661	0.00629942	-0.0408964	0.0359734	0.00762724	-0.122308	-0.0324221	-0.0223443	-0.0237254	-0.0185733	-0.0205286	0.0517074	-0.115457	0.10504	-0.00985401	-0.0242583	0.00644098	-0.0083874	-0.00567382	0.17329	-0.0495588	0.0306238	-0.00648813	-0.0280085	0.0528533	0.0146191	0.000970176	-0.0172016	0.0526781	-0.0276825	0.0342553	-0.0335712	0.0591097	-0.0250233	0.0783142	-0.0926692	-0.0212961	-0.0346763	-0.0671782	-0.0155681	-0.0727002	-0.0771382	-0.0708176	-0.0736179	-0.0394663
IMR667	0.0223276	-0.0662888	-0.132284	0.0205079	-0.00734623	-0.0115736	-0.000161675	-0.0242176	-0.000625381	-0.129499	-0.0536003	-0.0135399	0.00721178	0.0117147	-0.0145572	0.0229745	-0.141593	-0.0456297	-0.0748257	-0.0133292	-0.0276628	-0.0431994	-0.0162873	0.0114056	0.0609976	-0.0249045	-0.0286106	-0.0100558	0.0126704	-0.0333546	-0.0161356	0.00488247	-0.0765082	-0.0352859	-0.0182629	0.0143641	-0.0347822	-0.0557038	-0.0312182	-0.0774905	-0.0970095	-0.0831811	-0.0411397	-0.0968296	-0.0749327	-0.0871025	-0.11224	-0.143134	-0.0163789
IMR668	0.0218177	0.0145321	-0.216957	0.00896119	-0.007679	0.0360186	0.0118409	0.0107441	0.0512163	-0.100439	-0.0436634	0.0254943	0.0319038	-0.0133478	0.0457244	0.0441844	-0.0934103	0.00125421	-0.031601	0.00799873	-0.0445214	-0.0551003	0.0438764	-0.0369111	0.00323756	-0.00216008	0.0110137	0.175232	-0.0259669	0.0815214	0.0511105	0.0201312	0.0185957	0.0105357	0.0155184	0.0335672	0.00183212	-0.0774612	-0.0220486	-0.0306656	-0.0769211	-0.102814	-0.0931157	-0.0420958	-0.0597429	-0.0704372	-0.0796391	-0.154386	-0.040379
IMR669	0.0403681	0.0248785	-0.215995	0.00449344	0.0826998	0.014966	0.0828609	0.033603	0.090601	-0.161567	-0.0198602	0.0419199	0.012858	-0.038945	0.0627993	0.0336965	-0.0490088	0.0159092	0.00624916	-0.0295207	-0.00985831	-0.0410355	0.0554623	-0.0307551	0.00455384	0.0073601	0.00613281	0.0523684	-0.0948854	0.01036	0.0142403	0.0798191	-0.033856	0.0112618	-0.00954768	-0.0280327	-0.0735787	-0.0264493	-0.0229751	-0.0136498	-0.00719961	0.00597956	0.00121748	0.00224665	0.0142871	0.0144526	-0.0783818	-0.0669581	-0.00465357
IMR670	0.0713535	0.0182086	-0.20549	0.0459845	0.0548413	0.0208084	0.0122713	0.0397996	0.0237888	-0.18429	-0.0275925	0.0668261	0.0519292	-0.020236	0.009975	0.00595606	-0.0847761	0.0128985	-0.023439	-0.0400861	-0.00560943	-0.0364915	0.00287406	-0.00484553	0.0198396	-0.0135339	-0.0128135	-0.00836464	-0.0818424	-0.0301289	0.0742639	0.0636468	-0.0300202	0.061724	-0.0328025	0.0318728	-0.0970106	-0.0187182	-0.0353111	-0.0827048	-0.054771	-0.0976026	-0.0382681	-0.124354	-0.066277	-0.0652852	-0.0723033	-0.1091	-0.0349319
IMR671	0.0578119	0.0115134	-0.272032	0.100317	0.087277	0.0891288	0.0379195	0.0958436	0.0401708	-0.120987	-0.0261428	0.0375849	-0.00623222	-0.0494771	0.0366856	0.0795883	-0.0866315	0.0323496	0.00834747	-0.0373379	0.0464802	0.00580066	-0.0106675	0.0496049	-0.0245699	0.039559	0.00575225	-0.0121088	-0.0632176	-0.0207114	0.0601912	0.0881146	0.00542547	0.0893199	0.00984375	0.00381209	0.0490402	0.0184981	0.0285827	-0.0873343	-0.0412811	-0.0301086	-0.0478553	-0.0686048	-0.058217	-0.0533298	-0.0728603	-0.112313	0.0414743
IMR672	0.00732275	0.0704489	-0.190551	0.0371973	0.00515266	0.016979	-0.00660848	0.0102961	0.0708944	-0.098172	-0.0755106	0.0394473	0.0415484	0.0249809	0.0090966	0.037244	-0.130628	-0.0376754	-0.0761377	-0.0404923	0.0068509	-0.0949152	-0.0350104	0.00484079	-0.0174546	0.0286729	0.00360121	0.0803506	-0.136666	0.0229378	0.0364975	0.0176174	0.0101799	0.00749075	-0.0165058	0.0369555	-0.058168	-0.0413163	0.0181098	0.0405967	-0.0271424	-0.0501429	-0.026398	-0.0261361	0.00862736	0.0189445	-0.0936619	-0.108207	0.0293487
[truncated: 335 more columns]
