# Supplementary material for: Genetic Diversity, Population Structure and Linkage Disequilibrium Analyses in Tropical Maize Using Genotyping by Sequencing
Source: Plants (Basel). 2022 Mar 17;11(6):799. doi: 10.3390/plants11060799 (PMC8955159; doi:10.3390/plants11060799)
Supplement: Supplementary file 1 [file plants-11-00799-s001.zip › Table S4 Membership probability at K=6.xls]

## Sheet: Sheet1
Table S4. Membership probability at K = 6 of 384 inbred lines based on 60,227 polymorphic SNPs. The details on genotype code is given in Table S2. The membership probability of mixed lines was not found ≥ 0.50 in any of the group, therefore were not placed in any of the group.
Genotypes Code	Q1	Q2	Q3	Q4	Q5	Q6	Group
IMR2	0.139	0.259	0.001	0.011	0.261	0.33	Mixed
IMR3	0	0	0	1	0	0	G4
IMR4	0.001	0.661	0	0.007	0.028	0.303	G2
IMR5	0.002	0.001	0	0.996	0	0	G4
IMR7	0.12	0.152	0.01	0.626	0.037	0.056	G4
IMR8	0.192	0.296	0.026	0.258	0.131	0.096	Mixed
IMR9	0.165	0.292	0.038	0.031	0.023	0.452	Mixed
IMR11	0.019	0.41	0.024	0.013	0.002	0.532	G6
IMR12	0	0	0	1	0	0	G4
IMR14	0.034	0.36	0.007	0.163	0.102	0.334	Mixed
IMR15	0.118	0.413	0.016	0.035	0.106	0.311	Mixed
IMR18	0.052	0.428	0.035	0.008	0.004	0.472	Mixed
IMR19	0.29	0.319	0.005	0	0.098	0.288	Mixed
IMR20	0.317	0.317	0.004	0	0.01	0.352	Mixed
IMR26	0.148	0.316	0.005	0	0.186	0.346	Mixed
IMR27	0.14	0.354	0.049	0.021	0.036	0.4	Mixed
IMR29	0.067	0.39	0.015	0	0.023	0.504	G6
IMR33	0.039	0.142	0.016	0.71	0.001	0.093	G4
IMR34	0.028	0.146	0	0.464	0.301	0.06	Mixed
IMR41	0.001	0.462	0.047	0	0	0.5	G6
IMR42	0.003	0.093	0	0.806	0	0.097	G4
IMR43	0.005	0.019	0.001	0.975	0	0	G4
IMR50	0.088	0.395	0.039	0.013	0.05	0.415	Mixed
IMR55	0.043	0.451	0.022	0.011	0.009	0.464	Mixed
IMR58	0.104	0.395	0.029	0.052	0.041	0.379	Mixed
IMR60	0.066	0.405	0.047	0.026	0.004	0.452	Mixed
IMR63	0.086	0.384	0.026	0.032	0	0.473	Mixed
IMR76	0.067	0.316	0.037	0.001	0.001	0.578	G6
IMR77	0.041	0.372	0.045	0.016	0.028	0.498	G6
IMR82	0.076	0.418	0.013	0.007	0.029	0.457	Mixed
IMR87	0.003	0.404	0.075	0.005	0	0.512	G6
IMR91	0.088	0.342	0.048	0	0.032	0.5	G6
IMR97	0.043	0.448	0.006	0.044	0.043	0.416	Mixed
IMR98	0.058	0.474	0.026	0.043	0.03	0.368	Mixed
IMR99	0.039	0.316	0.069	0.063	0.033	0.479	Mixed
IMR100	0.048	0.343	0.004	0.046	0.198	0.361	Mixed
IMR102	0.092	0.394	0.06	0.002	0.018	0.434	Mixed
IMR103	0.063	0.325	0.053	0.034	0.002	0.523	G6
IMR105	0.1	0.5	0.075	0.081	0.075	0.181	G2
IMR108	0.138	0.503	0.014	0.086	0.001	0.258	G2
IMR109	0.058	0.443	0.043	0.013	0.001	0.443	Mixed
IMR112	0.018	0.459	0.047	0	0.005	0.471	Mixed
IMR114	0.066	0.598	0.022	0.041	0.046	0.226	G2
IMR115	0.026	0.405	0.051	0.091	0.014	0.413	Mixed
IMR116	0.038	0.432	0.015	0.035	0.01	0.47	Mixed
IMR121	0.014	0.396	0.047	0.04	0.001	0.502	G6
IMR127	0.259	0.443	0.033	0.048	0.037	0.18	Mixed
IMR128	0.312	0.364	0.035	0.012	0.01	0.267	Mixed
IMR131	0.027	0.483	0.026	0.003	0.073	0.388	Mixed
IMR132	0.08	0.481	0.029	0.012	0.056	0.342	Mixed
IMR133	0	0.37	0	0.629	0	0	G4
IMR134	0.036	0.404	0.014	0	0.084	0.462	Mixed
IMR136	0.003	0.41	0.009	0.012	0.086	0.479	Mixed
IMR137	0.052	0.44	0.061	0.007	0.037	0.403	Mixed
IMR138	0.003	0.436	0.073	0.066	0	0.421	Mixed
IMR145	0.126	0.516	0.013	0.048	0.074	0.223	G2
IMR149	0.171	0.371	0.054	0.055	0.118	0.23	Mixed
IMR151	0.037	0.374	0.021	0.071	0.001	0.496	G6
IMR152	0.043	0.376	0.03	0.008	0.001	0.542	G6
IMR153	0.073	0.311	0.018	0.107	0.001	0.5	G6
IMR154	0.019	0.378	0.044	0.002	0.008	0.549	G6
IMR155	0.04	0.387	0.003	0.005	0.003	0.562	G6
IMR156	0.056	0.5	0.046	0.103	0.043	0.267	G2
IMR157	0.034	0.372	0.035	0.092	0.004	0.464	Mixed
IMR158	0.006	0.368	0.031	0.005	0.036	0.554	G6
IMR171	0.057	0.441	0.015	0.065	0.044	0.378	Mixed
IMR172	0.132	0.32	0.013	0.062	0.042	0.43	Mixed
IMR174	0.039	0.355	0.002	0.002	0.001	0.601	G6
IMR175	0.048	0.354	0.002	0.024	0.026	0.546	G6
IMR176	0.022	0.373	0.018	0.023	0.02	0.545	G6
IMR177	0.042	0.376	0.001	0.005	0.005	0.57	G6
IMR178	0.008	0.348	0.011	0.013	0.04	0.58	G6
IMR179	0.025	0.343	0.033	0.011	0.015	0.572	G6
IMR180	0.028	0.326	0.082	0	0.001	0.564	G6
IMR185	0.13	0.361	0.066	0	0.001	0.442	Mixed
IMR186	0.047	0.391	0	0.063	0.031	0.469	Mixed
IMR187	0.029	0.37	0.026	0	0	0.574	G6
IMR194	0.045	0.424	0.038	0.003	0	0.49	Mixed
IMR196	0.046	0.333	0.074	0.002	0.027	0.519	G6
IMR197	0.003	0.428	0.021	0.008	0.044	0.497	G6
IMR201	0.037	0.349	0.013	0	0.1	0.501	G6
IMR202	0.026	0.344	0.032	0.024	0.094	0.48	Mixed
IMR203	0.048	0.386	0.023	0.006	0.025	0.511	G6
IMR204	0.013	0.354	0.036	0	0	0.596	G6
IMR205	0.001	0.001	0.478	0.521	0	0	G4
IMR207	0.05	0.337	0.026	0.01	0.084	0.494	Mixed
IMR208	0.022	0.386	0.028	0.008	0.001	0.555	G6
IMR209	0.03	0.462	0.04	0.093	0	0.375	Mixed
IMR210	0.006	0.356	0.037	0.001	0.024	0.575	G6
IMR212	0.024	0.346	0.019	0	0.025	0.587	G6
IMR217	0	0.233	0	0.5	0.001	0.272	G4
IMR219	0.2	0.298	0.047	0	0.03	0.424	Mixed
IMR220	0.02	0.342	0.042	0.089	0.001	0.506	G6
IMR221	0.006	0.36	0.055	0.041	0.002	0.536	G6
IMR222	0.043	0.3	0.216	0.1	0.02	0.322	Mixed
IMR223	0.02	0.335	0.031	0.027	0.014	0.572	G6
IMR224	0.001	0.419	0.068	0	0	0.512	G6
IMR225	0.002	0.389	0.065	0	0	0.544	G6
IMR227	0.132	0.361	0.001	0.013	0.076	0.417	Mixed
IMR229	0.063	0.34	0.053	0.001	0.004	0.539	G6
IMR230	0.07	0.383	0.048	0	0.03	0.469	Mixed
IMR231	0.021	0.387	0.002	0.009	0.001	0.58	G6
IMR232	0.281	0.312	0	0.001	0.257	0.149	Mixed
IMR233	0.123	0.405	0.025	0.003	0.061	0.384	Mixed
IMR234	0.016	0.384	0.094	0	0.056	0.451	Mixed
IMR235	0.031	0.342	0.033	0	0.002	0.593	G6
IMR236	0.051	0.371	0.102	0.029	0.004	0.443	Mixed
IMR241	0.002	0.305	0.038	0	0.122	0.533	G6
IMR243	0.023	0.393	0.097	0	0.003	0.484	Mixed
IMR245	0.047	0.362	0.052	0.064	0	0.474	Mixed
IMR246	0.001	0	0.997	0	0	0.002	G3
IMR247	0.018	0.636	0.018	0.045	0	0.283	G2
IMR248	0.072	0.402	0.003	0.156	0.038	0.329	Mixed
IMR249	0.104	0.389	0.046	0.106	0.022	0.332	Mixed
IMR250	0.096	0.372	0.054	0.118	0.001	0.36	Mixed
IMR260	0.088	0.344	0	0.054	0.251	0.262	Mixed
IMR268	0.067	0.329	0.046	0.209	0.013	0.335	Mixed
IMR272	0.068	0.382	0.019	0.139	0.034	0.358	Mixed
IMR277	0.11	0.352	0.019	0.116	0.082	0.32	Mixed
IMR278	0.066	0.279	0.147	0.158	0.028	0.322	Mixed
IMR279	0.09	0.39	0.024	0.111	0.027	0.359	Mixed
IMR291	0.007	0.472	0.024	0.302	0.138	0.058	Mixed
IMR292	0.001	0.668	0	0.218	0	0.112	G2
IMR293	0.064	0.351	0.026	0.379	0.033	0.148	Mixed
IMR294	0.012	0.572	0.038	0.274	0.041	0.063	G2
IMR295	0.002	0.409	0	0.589	0	0	G4
IMR296	0.005	0.481	0	0.338	0.176	0	Mixed
IMR297	0.001	0.57	0.013	0.146	0	0.27	G2
IMR298	0	0.213	0	0.786	0	0	G4
IMR300	0	0.485	0	0.514	0	0	G4
IMR303	0.001	0.336	0	0.663	0	0	G4
IMR313	0.035	0.201	0.228	0.359	0.046	0.131	Mixed
IMR314	0	0	0.37	0.629	0	0	G4
IMR315	0	0	0.383	0.617	0	0	G4
IMR316	0.024	0.237	0.359	0.117	0.046	0.216	Mixed
IMR322	0.002	0	0.608	0.39	0	0	G3
IMR325	0	0	0.505	0.495	0	0	G3
IMR327	0	0	0.38	0.619	0	0	G4
IMR332	0	0	0.443	0.557	0	0	G4
IMR342	0	0	0.312	0.688	0	0	G4
IMR349	0.08	0.313	0.001	0.022	0.199	0.386	Mixed
IMR357	0.16	0.407	0.013	0.001	0.017	0.402	Mixed
IMR358	0.378	0.299	0.017	0	0.052	0.254	Mixed
IMR359	0.033	0.405	0.019	0.081	0.067	0.396	Mixed
IMR360	0.044	0.4	0.038	0.007	0.042	0.469	Mixed
IMR362	0.001	0.598	0	0	0	0.401	G2
IMR363	0	0	0	1	0	0	G4
IMR364	0.01	0.35	0.024	0.018	0.04	0.557	G6
IMR365	0.017	0.385	0.027	0	0.001	0.569	G6
IMR366	0.001	0.587	0	0	0	0.412	G2
IMR367	0.029	0.301	0.215	0.137	0.047	0.271	Mixed
IMR368	0.003	0.378	0.067	0.101	0.047	0.404	Mixed
IMR369	0.017	0.404	0.022	0	0.071	0.486	Mixed
IMR370	0.159	0.427	0.029	0	0.119	0.266	Mixed
IMR371	0.081	0.393	0.072	0.045	0.029	0.38	Mixed
IMR372	0.134	0.398	0.038	0	0.042	0.387	Mixed
IMR373	0.274	0.329	0.014	0	0.065	0.318	Mixed
IMR374	0.009	0.351	0.001	0.64	0	0	G4
IMR375	0.063	0.398	0.056	0.057	0.061	0.365	Mixed
IMR376	0.006	0.73	0	0.05	0	0.213	G2
IMR377	0.066	0.582	0.001	0	0.021	0.33	G2
IMR378	0.001	0.672	0	0.107	0.002	0.219	G2
IMR379	0.108	0.464	0.04	0.026	0.026	0.337	Mixed
IMR380	0.02	0.407	0.016	0.001	0.067	0.5	G6
IMR381	0.001	0.525	0.013	0	0	0.461	G2
IMR382	0.033	0.461	0.057	0	0	0.448	Mixed
IMR383	0.067	0.424	0.046	0.01	0.054	0.397	Mixed
IMR384	0.179	0.352	0.008	0.006	0.058	0.397	Mixed
IMR385	0.111	0.428	0.035	0.011	0.027	0.388	Mixed
IMR386	0.055	0.389	0.044	0.001	0.01	0.502	G6
IMR387	0.074	0.367	0.072	0.027	0.006	0.454	Mixed
IMR388	0.001	0.575	0.001	0	0	0.424	G2
IMR389	0.003	0.092	0	0.809	0	0.097	G4
IMR390	0.026	0.382	0.033	0.103	0	0.455	Mixed
IMR391	0	0	0.732	0.267	0	0	G3
IMR392	0	0	0.505	0.494	0	0	G3
IMR393	0.004	0.06	0.635	0.27	0.001	0.031	G3
IMR394	0.016	0.082	0.364	0.52	0	0.017	G4
IMR395	0.023	0.131	0.444	0.297	0	0.104	Mixed
IMR396	0.001	0.003	0.436	0.56	0	0	G4
IMR397	0.001	0.304	0	0.545	0.137	0.013	G4
IMR398	0.008	0.472	0.001	0.001	0.226	0.292	Mixed
IMR399	0.002	0.582	0.002	0	0	0.414	G2
IMR400	0.001	0.589	0.001	0	0	0.409	G2
IMR401	0.131	0.406	0	0.006	0.05	0.406	Mixed
IMR402	0.044	0.456	0.03	0.001	0.047	0.422	Mixed
IMR403	0.06	0.425	0.077	0.02	0	0.418	Mixed
IMR404	0.068	0.317	0.003	0.342	0.27	0	Mixed
IMR405	0.041	0.372	0.156	0.054	0.018	0.358	Mixed
IMR406	0.064	0.381	0.11	0.033	0.004	0.407	Mixed
IMR409	0.022	0.101	0.386	0.437	0.001	0.054	Mixed
IMR411	0.061	0.457	0.034	0.081	0.041	0.327	Mixed
IMR413	0.02	0	0	0.044	0.01	0.926	G6
IMR413_1	0.032	0.51	0.053	0.022	0.012	0.372	G2
IMR414	0.091	0.339	0.028	0.026	0.023	0.5	G6
IMR415	0.183	0.336	0.009	0.113	0.06	0.299	Mixed
IMR416	0.116	0.343	0.006	0.022	0.098	0.417	Mixed
IMR417	0.118	0.381	0.053	0.033	0.125	0.29	Mixed
IMR418	0.07	0.434	0.051	0.142	0.089	0.214	Mixed
IMR419	0.015	0.349	0.033	0.213	0.006	0.384	Mixed
IMR420	0	0.009	0	0.99	0	0	G4
IMR424	0.04	0.341	0	0.041	0.16	0.417	Mixed
IMR424_1	0.01	0.184	0.138	0.425	0.03	0.213	Mixed
IMR425	0.052	0.607	0	0.043	0.178	0.119	G2
IMR427	0.053	0.5	0.039	0.042	0	0.378	G2
IMR428	0.079	0.36	0.036	0.068	0.001	0.455	Mixed
IMR428_1	0	0	0	0	1	0	G5
IMR429	0.035	0.323	0.04	0.35	0	0.253	Mixed
IMR429_1	0.15	0.463	0	0	0.23	0.157	Mixed
IMR430	0.043	0.361	0.051	0.063	0	0.481	Mixed
IMR431	0.278	0.187	0.028	0.167	0.254	0.086	Mixed
IMR432	0.303	0.217	0.034	0.064	0.329	0.052	Mixed
IMR433	0.176	0.188	0	0.038	0.504	0.094	G5
IMR436	0.036	0.091	0.184	0.462	0.071	0.155	Mixed
IMR437	0.001	0	0	0	0.999	0	G5
IMR439	0.084	0.136	0.268	0.348	0.017	0.147	Mixed
IMR440	0.185	0.144	0	0.031	0.479	0.161	Mixed
IMR441	0.097	0.349	0.033	0.018	0.145	0.358	Mixed
IMR442	0.223	0.289	0.013	0.138	0.016	0.321	Mixed
IMR444	0.077	0.172	0.089	0.552	0.003	0.107	G4
IMR445	0.141	0.288	0.004	0.002	0.213	0.352	Mixed
IMR446	0.157	0.257	0.017	0	0.195	0.373	Mixed
IMR447	1	0	0	0	0	0	G1
IMR449	0.04	0.459	0	0	0.137	0.364	Mixed
IMR450	0.121	0.43	0	0	0.244	0.205	Mixed
IMR451	0.077	0.325	0.002	0	0.27	0.326	Mixed
IMR452	0.324	0.307	0.001	0.022	0.105	0.241	Mixed
IMR453	0.001	0	0	0	0.999	0	G5
IMR454	0.005	0.016	0.024	0	0.854	0.101	G5
IMR455	0.001	0	0	0	0.999	0	G5
IMR456	0.796	0.038	0	0.079	0.087	0	G1
IMR457	0.031	0.462	0	0	0.153	0.353	Mixed
IMR458	0.082	0.407	0	0.22	0.057	0.235	Mixed
IMR459	0	0	0	0	1	0	G5
IMR460	0.763	0.067	0.011	0	0	0.158	G1
IMR461	0.326	0.424	0.004	0.001	0.108	0.137	Mixed
IMR462	0.13	0.084	0.001	0.001	0.613	0.171	G5
IMR463	0.028	0.465	0	0	0.15	0.356	Mixed
IMR464	1	0	0	0	0	0	G1
IMR465	0.209	0.294	0.013	0.072	0.089	0.324	Mixed
IMR467	0.208	0.257	0.005	0.209	0.034	0.288	Mixed
IMR468	0.092	0.364	0.002	0	0.158	0.383	Mixed
IMR469	0.018	0.147	0.156	0.61	0.029	0.04	G4
IMR470	0.027	0.336	0.009	0.322	0.048	0.258	Mixed
IMR471	0.001	0.029	0	0	0.969	0	G5
IMR473	0.579	0.14	0.006	0	0.008	0.267	G1
IMR474	0.098	0.296	0.031	0.261	0.315	0	Mixed
IMR476	0.076	0.215	0.005	0.561	0.095	0.048	G4
IMR477	0.116	0.121	0.001	0.006	0.539	0.218	G5
IMR479	0.003	0.465	0.004	0.054	0.182	0.291	Mixed
IMR480	0.132	0.378	0.059	0.003	0.029	0.398	Mixed
IMR482	0.049	0.245	0.013	0.588	0.037	0.067	G4
IMR483	0	0	0	0	1	0	G5
IMR485	0.005	0.129	0	0	0.859	0.007	G5
IMR486	0	0	0	0	1	0	G5
IMR487	0.007	0.367	0.014	0	0.112	0.5	G6
IMR488	0.159	0.175	0.001	0.046	0.517	0.102	G5
IMR490	0.116	0.424	0	0	0.189	0.271	Mixed
IMR493	0.065	0.261	0.001	0.108	0.386	0.18	Mixed
IMR494	0.324	0.316	0	0.031	0.185	0.144	Mixed
IMR495	0.834	0.052	0	0	0	0.114	G1
IMR496	0.131	0.312	0	0.001	0.086	0.47	Mixed
IMR497	0.098	0.052	0.011	0.028	0.663	0.149	G5
IMR498	0.061	0.393	0.001	0.016	0.217	0.312	Mixed
IMR499	0.02	0.165	0	0	0.63	0.185	G5
IMR500	0.126	0.151	0	0.273	0.319	0.13	Mixed
IMR501	0.009	0.001	0.518	0.471	0	0	G3
IMR503	0.202	0.255	0.016	0.217	0.025	0.286	Mixed
IMR505	0.147	0.278	0.012	0.234	0.17	0.159	Mixed
IMR506	0.153	0.352	0.065	0.015	0.027	0.388	Mixed
IMR507	0.013	0.111	0	0	0.875	0	G5
IMR508	0.052	0.341	0.053	0	0.145	0.408	Mixed
IMR509	0.12	0.149	0.323	0.186	0.12	0.102	Mixed
IMR516	0.031	0	0.045	0.011	0	0.913	G6
IMR517	0.028	0.001	0	0.075	0.012	0.884	G6
IMR519	0.021	0	0.005	0.003	0	0.97	G6
IMR520	0.012	0.001	0	0.003	0.011	0.973	G6
IMR521	0.016	0.03	0.001	0	0	0.952	G6
IMR524	0.003	0	0.009	0.005	0	0.983	G6
IMR526	0.007	0	0.013	0.094	0.008	0.878	G6
IMR527	0.038	0	0	0.009	0.032	0.92	G6
IMR531	0.012	0.002	0.01	0.006	0.001	0.969	G6
IMR532	0.234	0.074	0	0	0.19	0.502	G6
IMR534	0.041	0	0.02	0.021	0	0.917	G6
IMR537	0.008	0.002	0.015	0.007	0.004	0.964	G6
IMR538	0.001	0.072	0	0.005	0.056	0.866	G6
IMR539	0.05	0	0.01	0	0	0.939	G6
IMR540	0.001	0.076	0	0.594	0	0.33	G4
IMR541	0.012	0.001	0.001	0	0	0.986	G6
IMR543	0.001	0	0.002	0.001	0.022	0.974	G6
IMR546	0.023	0.001	0.007	0.021	0.027	0.921	G6
IMR549	0.063	0.028	0.025	0.105	0.011	0.768	G6
IMR550	0.001	0	0.01	0.04	0.006	0.943	G6
IMR553	0.061	0	0.032	0.021	0.031	0.854	G6
IMR555	0.015	0	0	0.033	0	0.951	G6
IMR560	0.009	0	0.008	0.093	0.001	0.889	G6
IMR561	0.011	0	0	0.101	0.004	0.883	G6
IMR562	0.002	0	0.008	0.001	0	0.989	G6
IMR563	0.03	0	0.014	0.097	0	0.858	G6
IMR564	0.085	0	0	0.011	0.08	0.823	G6
IMR565	0.01	0	0.004	0.007	0.002	0.977	G6
IMR566	0.013	0.001	0.055	0	0.019	0.912	G6
IMR569	0.004	0.002	0.006	0.001	0.012	0.974	G6
IMR571	0.099	0	0	0	0.001	0.899	G6
IMR572	0.023	0	0.002	0.002	0.002	0.97	G6
IMR573	0.093	0.02	0.013	0.002	0.055	0.817	G6
IMR574	0.001	0	0.001	0	0.085	0.914	G6
IMR576	0.001	0	0.03	0.03	0	0.939	G6
IMR577	0.033	0.03	0.021	0.073	0	0.842	G6
IMR579	0	0	0	1	0	0	G4
IMR580	0.001	0	0	0.792	0	0.207	G4
IMR582	0.026	0	0.016	0	0.018	0.94	G6
IMR583	0.054	0	0.001	0.039	0	0.906	G6
IMR583_1	0.081	0	0.016	0.002	0	0.9	G6
IMR585	0.001	0.018	0.048	0	0	0.933	G6
IMR592	0.075	0.002	0	0.056	0.182	0.686	G6
IMR593	0	0	0	1	0	0	G4
IMR594	0.005	0	0.005	0.001	0.041	0.948	G6
IMR595	0.008	0	0.005	0.017	0.001	0.968	G6
IMR596	0.004	0.002	0.013	0.097	0	0.884	G6
IMR597	0.04	0.088	0.001	0.001	0.016	0.854	G6
IMR598	0.156	0	0.019	0.001	0.01	0.814	G6
IMR599	0.003	0	0.122	0.053	0.011	0.811	G6
IMR600	0	0	0.358	0.56	0	0.082	G4
IMR601	0.01	0.097	0.006	0	0.012	0.875	G6
IMR602	0.009	0	0	0	0.073	0.917	G6
IMR603	0.004	0	0.005	0.002	0.005	0.983	G6
IMR604	0.004	0	0	0	0	0.996	G6
IMR606	0.001	0	0	0.985	0	0.014	G4
IMR607	0	0.044	0	0.584	0.086	0.286	G4
IMR608	0.024	0	0.013	0.029	0	0.934	G6
IMR609	0.002	0.104	0	0	0.063	0.832	G6
IMR610	0.011	0	0	0.015	0.025	0.948	G6
IMR611	0.017	0.096	0.013	0.085	0	0.789	G6
IMR612	0.095	0.001	0	0.016	0.057	0.831	G6
IMR613	0.001	0	0.317	0.407	0	0.275	Mixed
IMR614	0.016	0	0.013	0.003	0	0.968	G6
IMR615	0.06	0	0.012	0.123	0.001	0.804	G6
IMR616	0.012	0	0.001	0.013	0.017	0.957	G6
IMR617	0	0	0.473	0.527	0	0	G4
IMR618	0.005	0	0.003	0.022	0.001	0.969	G6
IMR619	0.013	0.001	0.002	0.022	0.002	0.961	G6
IMR620	0.016	0	0.049	0.808	0.002	0.125	G4
IMR621	0.001	0	0.661	0.274	0	0.064	G3
IMR622	0.039	0	0.008	0.081	0.003	0.869	G6
IMR623	0.005	0	0	0.025	0.007	0.963	G6
IMR624	0.002	0	0.001	0.491	0.001	0.505	G6
IMR625	0.004	0	0	0.003	0.112	0.881	G6
IMR626	0.012	0	0	0.074	0.001	0.913	G6
IMR627	0	0.068	0	0.776	0	0.155	G4
IMR628	0.011	0	0.002	0.091	0.001	0.896	G6
IMR629	0.046	0	0.026	0	0.006	0.921	G6
IMR630	0.016	0.003	0	0.163	0.097	0.722	G6
IMR631	0	0	0	0.474	0.001	0.524	G6
IMR632	0.132	0	0.016	0.017	0	0.834	G6
IMR633	0.047	0	0.004	0.122	0.074	0.753	G6
IMR635	0.03	0	0.008	0	0	0.961	G6
IMR636	0	0	0	1	0	0	G4
IMR637	0.006	0.181	0	0.284	0.094	0.434	Mixed
IMR638	0.083	0	0	0.004	0.179	0.734	G6
IMR639	0.022	0.001	0	0.033	0.123	0.821	G6
IMR640	0.02	0	0.061	0.01	0.012	0.898	G6
IMR651	0.002	0.462	0.008	0.025	0.189	0.314	Mixed
IMR652	0.042	0.285	0.008	0.002	0.362	0.302	Mixed
IMR653	0.363	0.356	0	0.029	0.141	0.11	Mixed
IMR654	1	0	0	0	0	0	G1
IMR655	1	0	0	0	0	0	G1
IMR656	0.673	0.118	0	0	0.011	0.198	G1
IMR657	0.194	0.26	0.001	0	0.21	0.335	Mixed
IMR658	0.162	0.295	0.035	0	0.169	0.338	Mixed
IMR659	0.219	0.405	0	0.019	0.06	0.296	Mixed
IMR660	0.066	0.257	0.001	0.109	0.392	0.175	Mixed
IMR661	0.19	0.268	0.019	0.194	0.24	0.089	Mixed
IMR662	0.02	0.468	0.001	0.182	0.054	0.276	Mixed
IMR663	0.003	0.436	0	0.561	0	0	G4
IMR664	0.001	0.309	0	0.69	0	0	G4
IMR665	0.003	0.254	0.002	0.741	0	0	G4
IMR666	0.06	0.112	0.273	0.496	0.058	0	G4
IMR667	0.115	0	0.004	0.015	0.025	0.841	G6
IMR668	0.01	0	0.008	0.011	0.004	0.967	G6
IMR669	0.014	0	0	0.005	0.001	0.981	G6
IMR670	0.009	0	0	0.017	0.016	0.957	G6
IMR671	0.008	0	0.026	0	0	0.966	G6
IMR672	0.012	0.008	0	0.016	0.002	0.962	G6
